# Supplementary material for: Identification of Prognostic Genes Related to Cell Senescence and Lipid Metabolism in Glioblastoma Based on Transcriptome and Single-Cell RNA-Seq Data
Source: Int J Mol Sci. 2025 Feb 21;26(5):1875. doi: 10.3390/ijms26051875 (PMC11899969; doi:10.3390/ijms26051875)
Supplement: Supplementary file 1 [file ijms-26-01875-s001.zip]

Archive with 16 entries (16 files):
- ijms-3467288 suppl.pdf
- Supplementary_Table_0221/Supplementary Table 1.xlsx
- Supplementary_Table_0221/Supplementary Table 10.csv
- Supplementary_Table_0221/Supplementary Table 11.xlsx
- Supplementary_Table_0221/Supplementary Table 12.xlsx
- Supplementary_Table_0221/Supplementary Table 13.xlsx
- Supplementary_Table_0221/Supplementary Table 14.xlsx
- Supplementary_Table_0221/Supplementary Table 15.xlsx
- Supplementary_Table_0221/Supplementary Table 2.csv
- Supplementary_Table_0221/Supplementary Table 3.xlsx
- Supplementary_Table_0221/Supplementary Table 4.xlsx
- Supplementary_Table_0221/Supplementary Table 5.xlsx
- Supplementary_Table_0221/Supplementary Table 6.xlsx
- Supplementary_Table_0221/Supplementary Table 7.csv
- Supplementary_Table_0221/Supplementary Table 8.xlsx
- Supplementary_Table_0221/Supplementary Table 9.xlsx
