# Supplementary material for: Identification of Prognostic Genes Related to Cell Senescence and Lipid Metabolism in Glioblastoma Based on Transcriptome and Single-Cell RNA-Seq Data
Source: Int J Mol Sci. 2025 Feb 21;26(5):1875. doi: 10.3390/ijms26051875 (PMC11899969; doi:10.3390/ijms26051875)
Supplement: Supplementary file 1 [file ijms-26-01875-s001.zip › Supplementary_Table_0221/Supplementary Table 1.xlsx]

## Sheet: Sheet1
yellow genes	turquoise genes	blue genes
SPP1	RPS16	MBP
CD81	RP5-882O7.1	EIF4A2
SERPINA3	RPL39	RPL15
A2M	RPS11	PLP1
CD74	RPS2	SOD1
CHI3L1	RPLP0	PEBP1
SAT1	RPLP1	YWHAG
CTSB	RPS19	DYNLL1
HLA-DRB1	VIM	MATR3
GPX1	RPLP2	TUBB2A
C3	EEF1G	PFN2
HLA-DQB1	HLA-A	MTCH1
HLA-DPA1	MIR6805	YWHAB
LAPTM5	HLA-C	CAMK2N1
IFITM3	DBI	COX4I1
HLA-DRA	H3F3A	GDI1
EFEMP1	SPARC	PRNP
C1QC	HLA-B	RTN1
SRGN	RPL19	NDRG2
ATP6V0E1	RPSA	SERINC1
TPP1	RPS15A	NGRN
LOC100129518	RPS3	MLLT11
RNASET2	FAU	MAP2
HLA-E	RPL35	ADD3
CEBPB	CD63	GPRC5B
KCTD12	CDK2AP1	BEX1
CAP1	RPL8	RTN3
NPC2	RPL23	SNRPN
CAPZA1	NBEAL1	DKK3
AKR1B1	MYL6	PGAM1
CSTB	RPL10	ALDOC
IFNGR1	GNB2L1	NDUFB9
VAMP3	RPL18	ATP6V0C
CYFIP1	RPL12	BASP1
IFITM2	DDX5	TSPAN7
COL1A2	RPL18A	CELF2
TMBIM4	EIF4G2	NPTN
PLTP	RPL29	PLEKHB1
CD164	CD99	IDS
HLA-DPB1	UBA52	USMG5
SQSTM1	IGFBP7	DDAH1
ARPC3	HSPD1	UCHL1
RGS1	MARCKS	PRKACB
HERPUD1	EIF4A1	YWHAZ
LTF	SEPT2	PGRMC1
APOC1	HMGN2	VDAC3
GPNMB	YBX1	FBXL16
TMEM50A	PABPC1	TF
WASF2	RPS9	QDPR
TGFBR1	HNRNPK	KIF5C
UBE2L6	RPS5	OCIAD1
C1QB	SOX2	C14orf2
HNMT	HIF1A	TOMM20
ACTA2	CANX	ATP1B1
CRTAP	BTF3	MAPK1
ARHGDIB	HNRNPA2B1	SNAP25
CAV1	FN1	CHN1
C1S	HSP90B1	ANK2
C1QA	PTTG1IP	FAM213A
TAGLN	ZBTB20	MDH1
CD53	NONO	PNMA2
MAFB	VCAN	ISCU
CERS2	DPYSL3	ALDH2
GRN	NBPF10	AMER2
CD163	ATP6V1G2-DDX39B	REEP5
MFSD1	SEPT9	ARL8B
LEPROT	ARF4	MAP1A
VSIG4	HEY1	ZBTB18
GLRX	LAPTM4A	PNMA1
AFF1	LGALS1	NME7
RNF130	RPL36	SCOC
CTSL	ACTR3	PREPL
TAPBP	CD44	WSB2
SLC40A1	UBE2E1	SPTAN1
STAB1	RAB31	PURA
TRIM22	S100A6	GMFB
CD14	SDCBP	ELAVL3
PSME1	H2AFY	RAP2A
LITAF	PHB2	ARF3
ALOX5AP	LAPTM4B	RAB2A
REXO2	CBX3	MGST3
TYROBP	IGFBP5	STXBP1
S100A11	MCL1	PPA1
HEXB	TIMP1	ATP6V1A
CHI3L2	ZFP36L2	TSPYL1
FCER1G	TCF12	DYNLL2
MS4A7	CAPN2	DBNDD2
SERPING1	ANXA5	NDUFB8
HMOX1	SEC61G	RNF11
GM2A	TMEM258	RUFY3
CAST	P4HB	STMN3
ARPC1B	RDX	GABBR1
NAGK	CLIC4	ENC1
C1R	PFN1	AASDHPPT
TMEM176B	HLA-G	NDRG4
ITGB2	TMED2	FAM171B
CTSA	TRMT5	NDUFA5
S100A8	IGFBP2	UGP2
HCLS1	SERBP1	MXI1
SH3BGRL3	EEF1D	UBQLN1
IFI30	CEBPD	KIF1B
SAMHD1	HNRNPC	EDIL3
WAS	HSPA5	VSNL1
BTN3A2	H2AFZ	TRIM2
PLXND1	RPN2	CLSTN1
SNAP23	CALD1	PEG3
S100A11P1	VEGFA	SYT1
RARRES3	ITGB1	OIP5-AS1
HLA-DMB	RPS27L	WAC
C1orf54	HMGN1	MTURN
GAA	HYPK	USP11
HLA-DMA	SRI	PHYHIPL
OLFML3	KPNB1	NUDT3
CTSD	ITGAV	PAIP2
IL13RA1	KARS	ATP6V1B2
FBXO32	MAT2A	CHMP3
DNAJC3	XPO1	TSPYL4
M6PR	CNN3	FDFT1
PLIN3	NES	BLCAP
KIAA0247	TRA2B	TACC1
UCP2	PPIB	PCMT1
FKBP15	BTG1	KIF5A
APOC2	SSR1	OLFM1
AKR1A1	CSNK1A1	NRGN
DNASE2	S100A10	SPIN1
MS4A6A	SSR4	GNAQ
FCGRT	ATP5G2	45357
ADPGK	COL6A1	TCEAL3
ERP44	COPB1	PAFAH1B1
ATL3	PNN	ATP6V0D1
NPL	EIF3F	TCEAL2
SCAMP2	SOX4	AKAP11
CIB1	SNRPD2	YWHAH
F13A1	NBPF1	RAB3GAP1
DAB2	MIR636	ZMYND11
LHFPL2	CAPRIN1	APLP1
LGMN	S100A16	EEF1A2
TSPO	PDIA6	TERF2IP
CD302	POM121	DDX24
FXYD5	COL1A1	NISCH
BGN	MAPRE1	LANCL1
CYBA	ANXA2	CAMSAP2
FCGR1B	PDLIM5	OAT
WIPF1	ANXA1	ATP9A
BMP2K	CCZ1	USP32
CD93	TCEA1	GABARAPL1
AIF1	HSPB1	B3GNT1
PECAM1	TROVE2	NAP1L3
DPYD	SEC11A	ENPP2
CORO1B	PSMB4	GHITM
LYZ	MSN	LOC102725271
NFKBIZ	SNRPE	PAQR6
CTSC	GNG5	PFKM
SLA	CSRP2	BEX4
IGF2R	NME1-NME2	TMEM245
MIR6513	COMMD6	SLC6A1
CTDSP1	TIMM8B	PI4KA
GLB1	DYNLT1	RAPGEF2
HLA-DQA1	LAP3	SPOCK1
NUPR1	KPNA2	WASF3
COL6A3	POLR2J	ACO2
HPS3	SEC61B	SCG5
GALNT10	ID3	DAAM2
PRSS23	HLA-F	MIR7114
SERPINA1	STAT3	PPP3CA
CXCL16	COL4A1	PPP3CB
LPAR6	POLR2G	PWAR6
MYOF	C14orf166	LINC00844
SLC2A5	ACLY	C14orf132
TREM2	KHDRBS1	MOAP1
FCGR1A	CTNNA1	CLASP2
MXRA8	TRIB2	EFR3A
TGFBR2	PSMA2	ARHGAP35
HEXA	LOC101929240	LMO3
FAM114A1	ODC1	PTK2
CASP1	NOTCH2NL	CD47
CFI	NAMPT	DLG1
PTAFR	KDELR1	NDRG3
MYH9	BCL6	LOC101930324
PTPRC	BZW1	PLEKHB2
DRAM2	C20orf24	TM2D3
SOAT1	TNC	AP2B1
ITGB5	CCT3	RNF146
GBP2	SNRPG	DNAJC6
ANXA4	IGFBP3	PPM1K
CTSS	GNA13	ADCY2
RNF135	PSMC2	G3BP2
LY96	RCAN1	HDDC2
GAL3ST4	SF3B6	PUM2
SUMF1	ANTXR1	PDXK
NINJ1	WBP5	BEX2
PLIN2	RHOC	ACTR10
TNFAIP3	RAP1B	GABBR2
DCBLD2	DHX15	TRIM37
SCIN	PHPT1	STMN2
CSF1	TRAM1	DNM1
TNFSF13B	SETD5	WBP2
PDLIM2	C6orf62	ZYG11B
PTPN2	ABCA1	ABR
FPR1	SSBP1	SRPK2
TBC1D2B	PSMB3	MGLL
LAIR1	CDK4	PNMAL1
LPXN	ETV1	GAS7
HMGCL	PDIA3	ATXN7L3B
RNF213	COL3A1	LOC101927057
FUCA2	LOC101928061	SOBP
GYPC	SLC39A6	DNM1L
TNFAIP2	LMAN1	RGPD3
MAN2B1	PALLD	KLC1
MGAT1	LGALS3BP	CBX6
LUM	HNRNPM	GLUD1
HS1BP3	GNB4	KLHDC2
AP1B1	SEC31A	MBNL2
FCGR3A	SCP2	HSPH1
VAMP8	BANF1	MAP2K1
GBP3	HMGB2	ATP6V0A1
ZFHX3	NMB	VPS26A
SOCS3	NFE2L2	NELL2
PXN	PAICS	CACYBP
CPVL	YBX3	CCDC92
TBC1D1	MYL12A	TPPP
BST2	TMED9	SLC9A6
LYN	ZFAND6	PIP4K2A
CYBB	CALR	LIMCH1
RP4-781L3.1	RAB13	RAB6B
CP	GATC	PLCB1
S100A4	HDGF	KRAS
TGFB1	IST1	C16orf52
REL	DEK	FAM171A1
MAPKAPK3	U2AF1	SCAMP1
PIK3AP1	EIF3D	YPEL5
MS4A4A	NOTCH2	ATP6V1D
RGS19	IDH1	CDC42SE2
BET1L	DDOST	MKL2
ABCC1	PHC2	SEPT3
SLC7A7	ATRAID	NAP1L5
SAMSN1	SSR2	TCEAL7
C3AR1	KDELR2	ETNPPL
CCR1	EIF3M	NEBL
COL18A1	EIF3B	FBXO9
MGST2	IFNGR2	KIF1A
RAB20	YY1	NEFL
PARP14	HNRNPAB	PITPNB
F11R	P2RX5-TAX1BP3	PDP1
CAPG	SRSF1	PINK1
STX4	MALSU1	UBQLN2
CYB561A3	WTAP	BIN1
HLA-DOA	WWTR1	P4HTM
PLAUR	TMX1	TAGLN3
FLII	ENAH	MYO5A
ORAI3	PSMB2	BTBD3
ENTPD1	FSTL1	EFHD1
DSE	UBE2I	ARNT2
NAGA	PHLDA1	SIRPA
SYNPO	NOP10	CLIP3
METRNL	SRRT	NCOA7
ALOX5	FLNA	FBXW11
RNF144B	OST4	FAM8A1
SLC39A8	GNAI3	LOC101927673
ABHD14B	MIR4745	ANKRD46
ARAP1	ZIC1	WASF1
FAS	ANAPC11	TOMM70A
FGL2	ZNF207	EPS15
FBN1	PAPOLA	NAPB
PARP12	RCN1	PLEKHH1
GPSM3	COL4A2	STMN4
CLEC2B	LIMA1	SATB1
ADAP2	TRIM28	MYCBP2
LRCH4	KRT10	ZBTB4
NTAN1	GOLPH3	PAQR8
C1orf85	REPIN1	COPG2IT1
TMEM127	MKRN1	SYBU
IL10RB	GALNT2	FTO
SLC25A24	PRDX4	FAM45A
LIMK2	SRPX	KIAA1598
FCGR3B	SNX5	NRXN1
RAB32	CMTM6	SLC30A9
CD4	UBE2A	UGT8
IFI35	EIF4A3	SERPINI1
UPP1	BRI3	SECISBP2L
CYB561D2	YTHDF1	RPRD1A
HPS5	TEAD1	MAPT
PTGS1	ILF3	KIAA0232
ZMYM6	IMPDH2	COX7A2L
MIR6787	JAG1	INPP1
OLFML2B	MIR21	ERMN
C1RL	RP11-209A2.1	ATP6V1E1
TICAM2	KRTCAP2	MRPL41
HAMP	PTBP1	GAD1
H2AFJ	PRPF40A	CCSAP
MYO1F	DAG1	PPP2R2B
EMILIN2	GNA12	VAMP2
C5AR1	ERGIC3	LMBRD2
TLR2	TOP1	BLOC1S2
MYL9	GNB2	INPP5F
SP100	GANAB	HPCAL1
PARP10	CORO1C	SYN2
ARHGAP18	MIR6890	TMEM178A
DOCK8	ELAVL1	LONRF2
TSPAN4	SYPL1	LSAMP
RBM47	CDV3	PTPRD
QSOX1	SDF4	APC
IL10RA	SHFM1	HK1
GBA	BIRC2	IMPAD1
PSMB10	CPNE3	TMOD2
IL1R1	HLA-J	PPP2R5C
SQRDL	GOLIM4	PTPRN2
KCNMB1	CALU	SLC39A10
IBSP	CDH11	PSD3
PRDM1	COPZ1	KIFAP3
FCGR2A	NMD3	MEF2A
PVRL2	EMP1	SMARCA2
EHD4	SEC23B	CRBN
ENG	SNRPB	SH3BP5
NCKAP1L	LTBP3	SLC1A4
CLEC7A	FBL	MMD
FAM129B	SF3B5	MEF2C
ELF1	EIF3I	OPTN
RNASE4	ADAM9	ALDH5A1
THEMIS2	CBFB	SLC25A18
KCNE3	UBL5	SIK3
ZCCHC6	ROCK1	SMIM13
S100A9	ILF2	OXR1
SAA1	TMCO1	RABEP1
COL5A1	HSPE1	PGM2L1
CMTM7	H2AFX	GNAO1
RNASE6	MAML2	MEGF9
LAT2	TARDBP	C9orf16
SIGLEC10	PRMT1	TMED8
TRIM21	SNHG1	SLC25A46
NAPSB	IVNS1ABP	WDR47
C1orf162	BTG3	ANXA7
SLC38A6	PRELID1	CNRIP1
BACE2	TMEM147	SLC24A2
PQLC3	FCGBP	DCTN1
TES	ARHGEF6	TCEAL1
MANBA	KHSRP	CYFIP2
COL8A1	PSMA7	MSRB2
MVP	FAM96A	TMEM14A
PIM1	GNS	CELSR2
EPSTI1	FUS	R3HDM2
RHBDF2	WDR83OS	KIAA1109
HAVCR2	ARMCX6	CMTM4
CTBS	KIAA1430	RAPGEF5
TMEM173	C7orf73	PLD3
RCSD1	VIMP	HDGFRP3
WIPI1	LSM7	PKP4
SLC15A3	LIX1L	NUDCD3
DOCK11	DIABLO	ATP8A1
HCK	SNHG16	FUT9
MSR1	VCL	CNTN1
SCO2	MIR7703	ASH1L
SERPINB1	GADD45A	RGS4
MNDA	GSTP1	SCG3
SYK	IFI16	TUBB4A
CASP7	COPS6	DNM3
LCP2	QSER1	TIAM1
FCGR2C	SURF4	MAPK10
LST1	ITGA7	MRAS
BTN3A3	EFTUD2	YPEL3
COPZ2	LYPLA1	RB1CC1
MICALL1	TAGLN2	RABGAP1L
RAC2	CLIC1	DGKZ
FYB	SSR3	IGIP
G6PD	DUSP6	ITPK1
PTPN6	TGFBI	AKT3
LTBP2	SERPINB6	TPD52L1
SMCO4	HMGN4	CDK17
CD300A	PRKAR2A	SLC17A7
STAT5A	RELL1	R3HDM1
PILRA	CHMP2A	ATL1
CD86	TANC1	ANK3
SLC8B1	IRAK1	PPME1
FAM26F	U2AF2	FAIM2
DOK3	PTGR2	CDS2
TIFA	VAT1	KLHDC3
SLC11A1	POLR2E	MIAT
RIN3	SLC16A1	KIAA0930
SH3TC1	MKNK2	GDAP1
IL18BP	SHC1	UBE2K
RUNX2	PPFIA1	TRIM8
CARD16	RNF114	NR1D1
PYCARD	LSM5	PITHD1
PLBD1	B4GALT5	B3GAT1
VAMP5	COTL1	LYRM7
PLVAP	SMAD1	PPP1R9A
SIL1	TYMS	GLS
TYMP	MLH1	ATAD1
TMEM140	SP3	AK5
NR1H3	SPG21	KLHL2
MOB3C	FAM126A	GABRB1
TRADD	LIMS1	ASRGL1
C2	PLXNB2	ATP6V1H
HCST	LBR	SH3GL2
CD2AP	SEC61A1	OSBPL1A
TNFRSF1B	SLC39A14	MOG
C10orf11	MTHFD2	PIP4K2B
MFNG	IFRD1	C20orf194
GIMAP2	LRRC58	PKIA
ARHGAP9	NCBP2	FAM169A
NCF4	G3BP1	SLC2A13
TLR5	ADM	TPRG1L
GIMAP6	TPR	PRKCB
PARVG	DPH5	SC5D
TREM1	CDKN2C	SUCLA2
LGALS9	KLHDC8A	C16orf45
SPIDR	SF3B2	APBA2
PLA2G15	RPN1	NECAP1
RAB42	HSD17B10	MINOS1-NBL1
RNASE2	CNIH4	PLLP
CYTH4	RBM3	OXCT1
DOK1	CDC25B	SV2A
CD37	TSPAN6	ASPHD1
RPS6KA1	ZBED5	CHST1
TTC7A	PDCD6IP	CCDC6
DDX60L	PLOD3	MOBP
IRF5	RAF1	DIP2C
PIK3CG	ZNF146	NDFIP2
TNFAIP8	VGLL4	CAMK2G
IL4R	DNAJB11	SNCA
AIM1	EIF3G	KIF3A
ARHGAP30	C5orf15	C8orf46
LEPREL1	PLOD2	MFSD6
TMC8	RAP2B	USP46
FAH	LRRC59	PCDHA1
GMFG	YES1	EVL
GBGT1	DHX40	SLC22A17
TNFRSF14	NELFCD	CERS6
CSTA	BLOC1S5-TXNDC5	ATP6V1G2
SLC22A18	SPTSSA	BAI2
GPR65	KDM3A	DMXL2
IFIH1	TXNDC12	PPP2R2C
THBD	AEBP1	SYN1
BTBD19	USP1	MAL
IKBKE	CHD4	CADM2
APOBEC3G	PCNA	AK055981
TRIM34	MRPL47	CDIP1
FCGR2B	RELA	ATP2B2
RRAS	DVL3	MLLT6
NFATC2	APOLD1	LDOC1
RTP4	BUD31	NLK
IKZF1	SUZ12	HPRT1
FGR	PTP4A1	CTNNA2
NABP1	SNAPIN	PCDH7
SIPA1	PLSCR3	RUNDC3A
CASP8	DLG5	LOC101060747
APOBEC3C	DDX39A	RHOT1
BCL2A1	CHERP	LPHN1
NCF2	LDLRAD3	NDN
CARD6	CLPTM1L	RAB40B
IL18	UXT	SCAMP5
ISG20	RRM1	FAM65A
HPSE	TMEM263	SLC12A6
SIGLEC7	CNOT1	PTPRK
GMIP	SREK1	DACT3
FERMT3	RBMS1	TERF2
LILRA2	GTF2A2	GPRASP1
TBXAS1	ZYX	CEP68
ARHGAP27	NRAS	IDI1
ODF3B	LOC102724441	CDK5R1
FBP1	ABL1	DIRAS2
CCL5	CPSF4	GUCY1B3
TLR1	GBE1	AKTIP
TLR3	MLEC	AGAP1
HLX	NASP	TMEM144
LILRB4	FJX1	NCOA2
ITGAL	RRAGC	OPA1
SHKBP1	CXCR4	SSBP3
CD68	LAMC1	AP1G2
FPR3	DFNA5	CSRNP3
GPR160	MAGT1	KIAA1279
SUSD2	DOCK7	RALGAPA1
NAT1	EIF4G1	CCSER2
SNX20	SHISA5	NDUFA8
MICB	ECI2	UBR3
DEF6	WBSCR22	FAM192A
TCIRG1	PLSCR1	FAM13A
LILRA6	GNG12	NUAK1
HMHA1	FAM20C	ACTR1A
SGMS2	OSTC	FGFR1OP2
DOCK2	TXNDC17	UBE2E2
CASP4	CDC42SE1	CNDP1
LTBR	ANO6	LZTS3
TRIM6	PRRX1	MAGEH1
LILRB1	SMAD5	ACVR1B
ARHGAP15	MOB1A	BSCL2
UNC93B1	PTPN12	FAM102A
MAP3K8	WDR26	MOB4
MMP19	LRP10	COBL
AX746823	SNRPD1	NAT8L
CFD	SMIM15	PIP5K1C
ITGAX	DECR1	ABCA2
CD300LF	RCC2	RAPGEF4
ABHD15	GATAD2A	KIAA1244
ACP5	IER5	ZBTB44
ELF4	PRKDC	KIF3C
VAV1	SHMT2	RP11-473I1.9
NEURL2	NME4	ELAVL4
IRAK3	COPB2	CARNS1
LSP1	LOC101928916	ELMO1
CYTIP	RPA1	MSANTD3-TMEFF1
PROCR	COL5A2	CA11
CTSZ	SNRPF	INA
CLEC4A	SDHC	ARHGEF4
BTK	SMIM7	AFTPH
SLAMF8	ARRDC3	HMP19
KLHL6	SFT2D2	TUB
IL15RA	RNF138	INPP4A
MS4A14	CCDC14	ARHGEF9
CD300C	NSUN5P1	MAP9
GAB3	CCT5	ABHD10
MIR6732	SRPRB	REEP1
DENND2D	PSMF1	PTBP2
TFEC	CRISPLD1	SHC3
CDCP1	PAK2	TUBA4A
EMR2	GALNT1	ACTR1B
SLC10A3	SOX11	RCAN2
TMEM106A	SAP30	PPP1R9B
LYL1	UBE2S	SOCS7
ST14	HILPDA	CNTNAP1
BMF	LAMTOR3	FAM217B
SPI1	APH1A	TYRO3
PSD4	CKAP4	LYSMD2
ARHGAP4	GAS1	BAI3
NCF1	SF3B4	ACACA
IL15	SNRPD3	GPR27
STXBP2	ALG5	GNAI1
PSTPIP2	ILK	SNAP91
GAPT	FKBP9	MAP1LC3A
TNFSF8	PGLS	LRRTM2
CD180	HDLBP	C2orf69
OSCAR	RRBP1	EPB41L3
GPR84	CCDC142	EPHA4
GPR82	AIMP2	EPB41L1
SIRPB2	TWSG1	PPP1R1B
ZMYND15	CRY1	FAM69A
KCNQ1	MTHFD1	MCF2L
RHOH	MCM6	TSC1
SYTL3	RPL26L1	SLC48A1
RENBP	MIR1292	SHOC2
FES	PHACTR4	TSPYL2
LILRB2	RRP1B	HERC1
RNASE3	SEPN1	NTRK3
HSD3B7	DHFR	ARL2
EBI3	U2SURP	MTMR12
GBP5	ARL6IP6	TRIM33
IL32	ANXA2P2	LPPR4
NOD2	TRIM47	DZIP3
IL4I1	NSMCE1	SMAP2
CD1D	PDGFC	PPP1R7
ARL11	EMP3	ANKS1B
CLDN23	PTRF	NAP1L2
PTPN22	LRP1	CIPC
NKG7	AIMP1	ENTPD4
	TEX261	GCC2
	RER1	RUSC1
	FNDC3B	CIT
	ROMO1	DIXDC1
	ZNF121	ACYP2
	CA12	BEX5
	VKORC1	EXOSC6
	TMPO	ADAM22
	TMEM131	GPR158
	CDK6	NCDN
	HNRNPUL1	ADAP1
	CTNND1	ZC3H13
	ITPA	CACNA1A
	METTL7B	THTPA
	ADRM1	RAP1GAP
	TXNDC15	CD99L2
	CHSY1	SYNJ1
	SLC35B1	MYRF
	MYD88	CAP2
	GUSB	STAM
	TMEM255A	CCDC85B
	ABCF1	ATMIN
	MAVS	FAM219A
	DKC1	FRY
	SMC1A	PDK3
	TP53INP1	DENND5B
	TNFRSF1A	FAM19A5
	CRK	TOM1L2
	MEX3C	MICAL2
	DTX3L	ARMCX5-GPRASP2
	IP6K2	INPP5A
	PDPN	RAP1GDS1
	PTTG1	EHD3
	PIGF	DDHD2
	UHRF1	TBC1D9
	POP5	LINC00086
	METTL23	SCN3B
	PAXBP1	ADD2
	ZNF639	PRICKLE2
	GLT8D1	CLTB
	TCEB3	SCN2A
	NCOA6	SGTB
	CHCHD3	KCNIP2
	PPP4R1	C2CD5
	VANGL2	ROGDI
	TARS	PHACTR1
	ZNF512B	ZNF365
	DPY19L1	RIMS3
	IQGAP1	FAM131A
	MPZL1	PPM1A
	S1PR3	FRA10AC1
	IGDCC4	OPCML
	SEC13	UBE2QL1
	CRLS1	FEM1B
	MGAT4B	FAM13B
	STK17A	DEAF1
	SMARCC1	FBXW4
	SH3PXD2B	NHP2L1
	TSEN34	ATCAY
	ETS1	VAMP4
	EFHC1	GNG3
	GBP1	PHACTR3
	TMEM60	ZNHIT3
	ABHD4	YPEL2
	HERPUD2	MYT1L
	DHX33	FAM13C
	PPP1R18	PAK1
	MRC2	CPNE5
	KCTD20	PLEKHA1
	GMNN	THRA
	PDIA4	DNAJB14
	C19orf10	SLC12A5
	KCTD5	ACOT7
	MMP2	NDEL1
	P4HA1	NFYB
	C7orf55	SPOCK3
	PHB	SH3GL3
	RUFY1	MAPK8IP3
	DTX2P1-UPK3BP1-PMS2P11	FAM174A
	SNX7	CDH10
	B3GALT6	FRRS1L
	JAGN1	CCK
	ZC3HAV1	SLC1A1
	LFNG	FGF13
	CSK	GABRB2
	ACKR3	ELFN2
	RPF1	HECTD4
	PARP4	LOC285812
	COL6A2	WDR7
	LPCAT1	NPTX1
	DESI2	ERBB4
	POLR2H	ACSL6
	TRIP6	RLIM
	DCAF13	RFK
	LSM14A	KCTD1
	KIAA0485	ARFGEF2
	SCAF11	SYT4
	BOD1	DMXL1
	RBM14-RBM4	LINGO1
	PSMB9	GDA
	PPP1CA	LOC283070
	FAM193A	PDE2A
	CCNK	SLC25A23
	LAMTOR4	CAMK2B
	MANF	EFHD2
	CROT	LINC00294
	HEATR2	CD200
	GSTK1	AHI1
	NUP43	KBTBD11
	LYPD1	SEPT4
	TMEM43	SNX27
	CLK2	KCNQ2
	HBP1	MNT
	ZNHIT1	PCGF5
	YIF1A	DNAJC18
	BAZ1B	ATP1A3
	CREB3L2	AATK
	LONP1	AP3M2
	CASP2	PEX5
	ERGIC1	ADCY1
	BTBD7	KCNK1
	NID1	UBE4B
	PROS1	N4BP2L1
	NSMAF	TMEFF2
	PXDN	TP53BP1
	RBAK	CRYM
	NIFK	CHGB
	RACGAP1	CASD1
	EIF6	KCNB1
	PIGT	HOMER1
	LARP4	C1orf95
	MAML1	PRKCZ
	GTF3C2	KBTBD6
	METTL3	CMIP
	OSMR	ATRN
	ADAM17	LOC100506548
	NADK	BRMS1L
	ITPRIPL2	MPHOSPH8
	TPRKB	ARL1
	HOMER3	GNPTAB
	TRRAP	SYT13
	MSH6	CACNA2D1
	ARF6	KIAA2026
	DERA	CX3CL1
	MIR1236	DQ570096
	SLC3A2	SYNPR
	F2R	MZT1
	NOTCH1	DYNC1I1
	PXDC1	LRRC4C
	ATP13A3	SBF1
	PDLIM1	MICU1
	FAM46A	FXR2
	DAP3	NAPG
	TTC17	SYNGR1
	AK2	SLK
	ZDHHC4	C12orf76
	SP1	CYP46A1
	SLC25A39	CCNY
	FIGN	NAA30
	FAM129A	C1orf216
	SMIM3	TULP4
	NCSTN	EGR3
	MAP3K1	PDXP
	NUSAP1	L1CAM
	RSU1	NUDT11
	TPD52L2	RPH3A
	RDH10	S1PR1
	TMEM168	NALCN
	GYS1	KIAA1549L
	MED28	VPS36
	ELK3	LINC00957
	ZNF627	PHYHIP
	ARHGEF40	LHPP
	IKBKB	GABRB3
	PRPF31	DNAJC5
	FTSJ2	CCP110
	MCM4	SIPA1L1
	EFEMP2	SNAPC5
	AHCY	ZDHHC11
	UBE3C	FXYD1
	KXD1	MAP2K4
	SNRPC	LOC100130093
	NSUN5	BTRC
	TMEM218	RAB11FIP2
	LINC00511	FBXO34
	MIDN	CRYZL1
	HDAC1	SRGAP3
	SMC4	GRID1
	MRPS14	SV2B
	SCAMP3	GPD1L
	AC004951.6	SYNGR3
	PSMD13	CELF5
	GNPDA1	COL4A3BP
	RAE1	RMND5A
	RBBP8	PITPNC1
	SEC24A	NMNAT2
	DCUN1D5	SHANK3
	GLIPR2	KIFC2
	RPA3	VAT1L
	NRM	BAG4
	ARFGAP3	NGEF
	USP38	KATNB1
	PRRC1	ATE1
	NUP54	FBXL20
	COLGALT1	AGTPBP1
	UBE2G2	FLRT2
	NUP62	PRKAR2B
	DAP	RNF170
	SUMF2	PPM1L
	PLAT	NRXN3
	C14orf119	MAPK3
	ZNF260	VAMP1
	TRAPPC3	CISD1
	DNMT1	SYNDIG1
	SUCLG2	KCNIP4
	PRR14	BCAS1
	SLC26A2	KCTD2
	TPST1	CHGA
	VPS25	GOT1
	RNPEP	RAB30
	FBXW2	DNAJC12
	SF3B3	JPH3
	ALG6	DOCK9
	ZC3HC1	RORB
	SCNM1	GFOD1
	GNL3	GNL1
	KANK2	NAPEPLD
	KEAP1	CBX7
	PTGFRN	GRAMD1B
	MCM3	FAM73A
	ALG8	PIK3CB
	CHFR	LRP11
	MCM7	LDB2
	MAPKAPK2	RASL10A
	TRIAP1	CPLX1
	TMEM161A	PGRMC2
	MPLKIP	ARRB1
	PSMA5	ABCC5
	GS1-111G14.1	PAK3
	KIAA0101	CLIP4
	SSRP1	IQSEC1
	TRIM24	LINC-PINT
	FBXL12	ELAVL2
	SERPINE1	HPCAL4
	TUBB6	FBXW7
	ZNF266	EZH1
	SMAD4	CYLD
	CCDC80	PLK2
	MYC	PDZD4
	ASUN	IGSF8
	NGLY1	SENP5
	RBM12	SLC25A44
	ZAK	PXK
	TIMM13	C6orf136
	LINC00152	NEFM
	HK2	CEP170B
	SPPL2A	MICU3
	TNIP1	TTC7B
	SNRPA	HAGH
	PPP1R14B	GUCY1A3
	NECAP2	ATG2B
	SYNE2	GABRG2
	BFAR	NBEA
	PDCL3	BRI3BP
	PKN2	NR1D2
	SOCS4	SEZ6L2
	HAT1	GNAZ
	TMEM45A	ARV1
	IPO4	HCFC1R1
	GTF2IRD1	MAPK9
	CRNDE	PALM
	CD276	FBXL17
	STK36	BRINP1
	POLD2	STOX2
	INPPL1	RBFOX3
	CARD8	FAM216A
	GLIS2	FAM126B
	RBM10	DCAF6
	SPRY4	CNTNAP4
	CMTM3	RP11-999E24.3
	AUP1	GSKIP
	ST5	SLU7
	GAR1	FAM179B
	ZNF677	AMPH
	NOL11	PACSIN1
	WEE1	RAB27B
	RRP36	S100A1
	SLC35A4	ARHGAP23
	MED26	HHATL
	PRPF38A	HSPA12A
	PRKD3	RNF112
	ABCF2	PIN1
	TBL2	MAP7
	NUDT19	CCDC28A
	DLEU2	NPTXR
	LOC100129034	RNF220
	LMNA	C1orf115
	IFT52	AKR1C1
	FAM111A	KIAA1467
	ZNF330	MTMR9
	CHIC2	TRAPPC6B
	RBM28	ULK2
	SAP30BP	RGS7
	CETN3	NAV3
	NEK6	FAM160B1
	MMP14	SYNJ2
	LOXL2	HMOX2
	FCF1	HERC2
	LOC100131541	TMEM132B
	POT1	SULT4A1
	DTYMK	BRAF
	SH3GL1	UROS
	CKS2	PGBD5
	ERLIN1	RBFOX1
	CNOT11	PRR18
	RYK	PRRG1
	UNG	ENTPD6
	DENND2A	SREBF2
	BRAT1	SLC4A8
	EML4	BTBD10
	NUP35	CAMK1D
	NXT2	MAGEE1
	BOC	DLGAP1
	SLC35F5	CHM
	RARS2	PITRM1
	FRMD8	MADD
	PBRM1	RPS6KC1
	NUP205	RAB40C
	MAD2L2	PAIP2B
	SPRY1	BRWD1
	PLP2	C15orf61
	XPR1	USP25
	TNFRSF12A	SBNO1
	ZCCHC8	SLC4A1AP
	ZNRD1	ZRANB1
	MIS12	NIPAL3
	PTX3	KIAA0513
	WDR12	LRRC8B
	LINC00998	TMEM35
	FZD7	TBPL1
	CDCA7L	FAM49A
	BCL10	DESI1
	CRYZ	GTDC1
	RBM42	MAP6
	COMMD4	PER3
	C7orf26	TUBG2
	CPNE1	CABLES1
	TRIOBP	NICN1
	USP3	SLC16A14
	GGH	SPRYD3
	ACTL6A	ZBTB7A
	ELOF1	PPP1R21
	PNO1	MAST3
	MID1	EFR3B
	IL1RAP	PRRT2
	TCF3	CREG2
	LMAN2L	STOML1
	CCDC109B	GDPD1
	DCAF12	APBB1
	CANT1	VPS13D
	MBD2	SYNE1
	SYDE1	LOC100507547
	CHST12	TEF
	SS18	CNKSR2
	CHID1	REPS2
	PLOD1	KLC2
	SLC39A3	HIVEP2
	CHD1	MPP2
	SFT2D3	ALS2
	MORC2	KCNQ3
	OXSR1	LCMT1
	PBX3	KIAA1211L
	UGDH	NIPA1
	MCM2	NDUFAF4
	MITD1	SLC41A3
	EXT2	CAMSAP1
	TOP2A	FIG4
	SF3A3	GPHN
	WDR77	CAB39L
	MGAT2	BC045805
	TRIM25	TMEM151B
	SND1	DMTN
	AAR2	PPP1R16B
	PSMD9	KCNA2
	DVL2	DMRTC1
	FBLIM1	CEND1
	RFC4	LAMP5
	PSMC4	NEDD4L
	NUP85	FGF14
	NEDD9	PCNX
	RHPN2	WBP4
	CCNT1	OPALIN
	IGFBP4	NCS1
	DDX19A	TRUB1
	MIOS	RAB15
	ZNF92	PPM1E
	ATP13A1	STXBP6
	UBE2C	TMEM170B
	MAD2L1	EXOC6B
	NOTCH3	LINC01105
	TMEM251	FA2H
	ELK4	WDR37
	LAMB2	CADPS2
	PDLIM3	ENHO
	TAP1	ABHD6
	KIAA0355	KLHDC9
	YKT6	HABP4
	NEDD1	EPT1
	PSMB8	FBXO41
	RALY	BC022047
	SLC30A7	PRDM2
	C17orf62	PGP
	EXOSC8	PPP1R12B
	CPSF3	MAPK8
	ZNF558	TECPR2
	YAE1D1	RP4-758J24.5
	GART	SLC25A12
	PIEZO1	GLRB
	ZWINT	ZNF25
	AKT2	C5orf30
	STEAP3	RPS6KA5
	TCTN1	PNMA3
	AGPAT6	ST8SIA3
	TNFRSF10B	APBA1
	ZNF629	ARHGAP26
	PCED1A	SCAPER
	TOR1AIP2	FBXO2
	SGSH	PHLPP2
	NOP2	AUH
	PARP9	SPX
	TMEM209	STMN1
	SLC4A7	LOC102724788
	MED17	SORBS2
	METTL2A	RTN2
	DNAJC2	LOC100506725
	NUDCD2	NCKIPSD
	EHMT1	AACS
	EED	KCNAB2
	DUSP12	SEC61A2
	EIF2D	B4GALT6
	ALYREF	GABRA1
	NT5DC2	SEMA4D
	CEBPZ	ATXN7L3
	TSTA3	PDE1A
	INO80E	LYNX1
	PRKD2	CLSTN2
	HEATR1	ITPR1
	OGFOD3	TARBP1
	ZNF559	AFF3
	RRM2	ME1
	PPP4C	SSX2IP
	TGFB1I1	PHF20L1
	ARFIP1	NRXN2
	ZNF621	LARGE
	UBALD2	UPF2
	MFAP3	TMEM246
	KANSL2	ABHD14A
	CKLF	NKIRAS1
	NFKB1	MYO9A
	SERPINH1	TTLL7
	TMOD3	MAG
	B3GNT5	PAPD5
	AMMECR1L	RNFT2
	RECQL	LY6H
	LSM2	AKR1C2
	SPNS1	CAMTA2
	TBCE	PEX5L
	MOB3A	ZFYVE9
	LAMA5	KIAA1107
	ARHGAP17	FGF12
	FAM60A	SGMS1
	ZNFX1	DNAJA4
	NOL10	RP11-2E11.9
	TNIP2	BAIAP2
	ASCC3	PLEKHM3
	CDCA7	TRIQK
	SPOCD1	DNAL1
	PRKD1	DOPEY1
	PPM1G	NRSN1
	LAMA4	GRIA4
	TP53	RPRM
	MSRB1	COG1
	HDAC3	CNTN2
	TPM2	RAB33A
	NUP214	PRKAR1B
	TGIF1	CLDN10
	DPM3	CAMK2N2
	TDG	PCP4
	XPO5	SLC25A14
	RP9	CASKIN1
	ITFG3	SLC25A27
	MFSD5	DBP
	MRPL37	GPR155
	PHF14	SH3BGRL2
	CAPN5	SNX30
	PDRG1	ADRBK2
	PHF19	HLF
	MTERF3	TMTC1
	TNFRSF19	FXYD7
	ZNF432	UNC80
	NMI	LINC00599
	CCT6P1	FAM102B
	ZNF317	SPATA2
	RCOR1	USP12
	MRPL50	HTR2A
	NOL8	DSTYK
	PLEKHF2	ASB13
	PRC1	TSPYL5
	UPF1	SYT16
	ACBD6	SPNS2
	C2orf68	SCAI
	MRPL13	LINC00632
	NDC1	PDE4A
	ZNF75A	VSTM2A
	FTSJ3	MAP6D1
	HNRNPF	RASGEF1A
	SLC30A5	LOC102723918
	H6PD	MIR29B2
	B3GALNT2	CAMKV
	CKS1B	NEGR1
	AGTRAP	RALGPS1
	HAUS4	GRM3
	GJC1	ZFAND1
	BACH1	RANGAP1
	C7orf49	MAPK8IP2
	STK38	CHIC1
	HES1	AF520793
	PYGL	ZDHHC22
	SERTAD1	COX7A1
	PHYKPL	JAG2
	VPS16	TOLLIP
	SNHG12	STRBP
	NOL12	NPY
	SAMD9L	TMCC2
	SUPT20H	CNTN3
	CD151	PRKAG2
	STX10	PTPRM
	CDK2	ERC2
	CDC23	CLN8
	ZNF431	TARSL2
	DIAPH1	CDK5
	ORMDL2	RAB3A
	NOC3L	STX1A
	SH3BP2	SEC14L5
	YIPF3	EIF4E2
	HMG20B	HDAC11
	HM13	UNC5A
	ALG2	LINC00849
	PUS7	SHANK2
	XRN2	RNF41
	HAUS1	SERP2
	INTS8	CPLX2
	LSM8	ZER1
	MYNN	TLN2
	MAGOH	SNCB
	SETDB1	PVRL1
	INTS12	IGSF21
	CNPY4	PRKCE
	CHST14	SST
	COA4	AX747132
	IFRD2	KIAA1377
	GCC1	ATP13A2
	WDR3	CAMK2A
	USP42	GALNT18
	CCDC93	TMEM59L
	MRPS12	PPP2R5B
	PGPEP1	TBC1D24
	MED14	AVPI1
	PAXIP1	TMEM150C
	CDK1	PDE4DIP
	GORAB	AP4S1
	LIMD1	STAMBPL1
	SOWAHC	RIMS2
	IRF3	MYPOP
	DOT1L	TMEM125
	APRT	SLIT2
	HYAL2	TTBK2
	C11orf57	XKR4
	CLP1	KIF21B
	LATS2	SCN2B
	TRAM2	GSTM5
	PPP1R35	RP11-127B20.2
	MRPL12	BRSK1
	NRP1	LOC284939
	SLC52A2	PPM1H
	CDK3	RAB11FIP5
	ITGB3BP	MORN4
	PSMG3	GARNL3
	PPIC	DPF1
	LAMB1	LOC102724200
	NTN1	KCNJ4
	DDX49	HCCS
	GLIS3	IKZF5
	IFT81	LINC00936
	PBDC1	GNAL
	STT3A	TRNP1
	LOC100507507	DQ592230
	CLPP	CAND2
	ETHE1	CHRM3
	ZNF300	ZNF667
	UNK	DPY19L2P2
	ABCC3	SGSM1
	BRMS1	DUSP7
	ACOT9	SOWAHA
	CENPU	WDR17
	ZNF140	SLC25A22
	RBBP9	RALYL
	DERL2	GRM5
	NUP160	ARHGAP32
	BIN3	WBSCR17
	FASTKD2	PIANP
	MVB12A	FKBP1B
	RHNO1	SH3GLB2
	DDX23	CKMT1A
	TPX2	UNC79
	CTPS2	LNX1
	ZNF496	PCSK2
	TRAF4	KIAA1468
	LOC100996792	PNMA6A
	RREB1	DUSP8
	RFNG	RUNDC3B
	CMTR2	SPHKAP
	DHX16	GJB6
	RARS	CRTAC1
	WDR34	LOC101927933
	C1orf131	CHN2
	NUDT5	KCNJ3
	PRPF4	PARP8
	NXT1	RP11-320H14.1
	CD58	ZCCHC2
	B4GALT3	CLCN6
	ZSCAN21	ACSL4
	NUPL2	PCLO
	RBCK1	RAB11FIP4
	DDX20	PITPNM3
	BCL2L11	MIR3917
	DDAH2	SMAD7
	ELP2	ADAM23
	P2RX5	DLG2
	SLC43A3	RAP1GAP2
	NUP188	KLHDC1
	ISY1	RP3-525N10.2
	UMPS	C16orf70
	SLC30A6	HDAC5
	POR	DPP10
	MRPL11	AMN1
	HMBS	LNP1
	SLC2A4RG	DUSP28
	C12orf5	KCNAB1
	JMJD6	SNPH
	GUCD1	SLCO3A1
	TULP3	TRIM23
	WBSCR16	NR3C2
	PLEKHA8	PDE1C
	KDELC2	LYRM9
	SLC25A13	AP3B2
	ZNF117	PTK2B
	CENPF	ASXL3
	BARD1	RABL3
	TOR3A	TMEM130
	LMAN2	RASGRF2
	MGME1	GABRA2
	ECT2	LSM11
	FPGS	NECAB3
	CHPF2	FAM155A
	FAM57A	ATP8A2
	LOXL3	TAC3
	TMEM8A	GAD2
	PRPF3	SAMD12
	PGM2	ETS2
	GLA	SLC39A12
	RPIA	LRRC3B
	WDR55	BEND6
	VMP1	THRB
	TRMT13	FBXO33
	C1orf86	NCEH1
	TFPI	ZFYVE27
	GLE1	WIF1
	TXLNA	PPP1R1A
	EHD2	NEFH
	LOC100996717	PDK2
	LAS1L	CDYL2
	ARAP3	SRCIN1
	ACP6	MIR600
	MDK	BCL11A
	C1GALT1C1	DUSP26
	EIF4EBP1	EVI5L
	NUP88	TAC1
	SREK1IP1	NUDT10
	SDCCAG3	CDS1
	COG4	MBLAC2
	TRIM14	NKRF
	NRBP1	TMEM145
	PBK	FBLL1
	BLMH	ACVR2A
	WDR36	LGI4
	SMC6	LGI1
	ETV6	KCNQ5
	SPATA5L1	CA10
	TTC31	NTSR2
	MRPL17	TMEM160
	RNASEH2A	SLC9A7
	DHX38	LOC100288911
	THADA	EIF4E3
	CASP3	NRIP3
	VARS	RUNX1T1
	LOX	ST18
	BAZ1A	ADRB1
	TP53I3	C2orf82
	RFXANK	SLC6A17
	POTEKP	GNB5
	SIVA1	CELF4
	GINS1	C1orf233
	NUP37	PTPRN
	ATP10D	PTPN5
	C19orf54	FBXL2
	PEMT	CSMD3
	TRAF3IP2	CTNNA3
	CAD	SEMA4F
	PLGRKT	KIAA2022
	ZNF320	KCNS1
	ELN	NT5DC3
	APBA3	SLC7A14
	ZNF217	DNAJC27
	PRKAB1	HPCA
	HSPA6	UNC5C
	NCAPD3	LMTK2
	EZH2	DISP2
	RAVER1	ATP2B3
	FOXD1	FGF9
	DONSON	PIP5K1B
	PLAU	RELN
	NLRC5	RUSC2
	SAAL1	BSN
	NRP2	CLCN4
	TMEM194A	ARPP21
	VRK3	HSPA4L
	MIR5193	GABRA4
	IGF2BP2	DOCK3
	ZNF3	ZNF536
	RINT1	ZNF280B
	SLC35C2	RNF123
	LOC400043	NOL4
	METTL8	AKAP6
	MCM5	PLCL2
	POLR3C	ACADSB
	ZNF766	TTBK1
	BANP	HS3ST2
	TM9SF1	ZNF488
	SLC2A10	IPCEF1
	SMC5	FAM153A
	ZNF227	PLCL1
	ALKBH2	GRIN2A
	CCDC167	PPFIA2
	RFC2	MAGI3
	SLC33A1	CABP1
	OXSM	SPINT2
	LOC102606465	SLC45A4
	LEPRE1	RGS20
	ZNF561	UHRF1BP1L
	GNL2	RFPL1S
	LMNB1	DIEXF
	CLN3	KIAA1045
	MED20	SLITRK5
	ZNF367	EPHB6
	TRIM56	RAB26
	HSCB	MFSD4
	RUVBL1	CALN1
	NKIRAS2	KNDC1
	ZNF282	PAK6
	HSPG2	CALY
	TMEM138	KIT
	HN1L	NIPAL2
	RAI14	EMX2OS
	IGF2BP3	GRIPAP1
	PCOLCE	DDX25
	ANTXR2	RAB9B
	FAM114A2	SYP
	POLI	STEAP2
	COX18	ZC3H6
	ZNF765	PTPRT
	MIR7110	C2CD2L
	C8orf4	DSCAML1
	REST	C9orf91
	MTMR11	ABCC8
	EFTUD1	STXBP5
	ODF2	LINC00672
	CD320	MTA3
	FADD	BZRAP1
	DPP3	TMEM25
	ZKSCAN5	DLG3
	CCNB1	PIGZ
	RP11-395B7.7	NKAIN2
	RBM38	KIAA1161
	PLXNA3	PARM1
	NFATC3	ST6GALNAC6
	PSMC3IP	CAMKK1
	MEX3A	CTIF
	ITGA5	ARL6
	SLC27A3	CAMK4
	CCNB2	ATRNL1
	INTS9	LOC283045
	PI4K2B	SLC9B2
	STK10	ARHGDIG
	CPXM1	FAM19A1
	RPL18AP16	CCDC186
	ADAMTS9	AMIGO1
	ARL13B	SEPT6
	TIMM44	RELL2
	PHF8	STX1B
	BCL7C	KLHL3
	NAGLU	MCTP1
	ZNF593	DEPTOR
	ZCCHC9	CELF6
	C5orf28	STARD10
	DDX60	TTC33
	DRAM1	GABRA5
	FAM64A	CACNB3
	ANGPT2	ZCCHC12
	MAPK7	EPG5
	IDUA	CSMD1
	RP2	RIMBP2
	RIPK1	PITPNM2
	ZCCHC10	RASL11B
	KIF2C	FAM65B
	PYCR1	RNF208
	GTF2IRD2	CACNB2
	KIAA0020	KCNA1
	C1orf226	HSD11B1L
	PPIH	PLEKHA6
	ZNF45	KSR2
	ATP11C	RP11-731J8.2
	PSMD6-AS2	TENM2
	KATNA1	NPM2
	RRP15	CALB2
	LINC01138	CLMN
	GRAMD1A	DGKQ
	CTB-31O20.2	C9orf24
	GPX7	BTBD9
	ALG3	CMAS
	UTP20	KIAA1644
	KIF18B	FKBP1A-SDCBP2
	ICE2	C16orf46
	STK3	RIMS1
	POLA1	ANO5
	AK057978	ZDHHC21
	NAT9	SPTBN4
	FBXO22	MYRIP
	IRF7	DDN
	MFSD10	FSD1L
	FPGT	UNC13A
	DHRSX	MAPRE3
	BMP1	HHIP
	GAS2L3	PENK
	ZNF581	RNF175
	PLAGL2	PRKAA2
	CXorf38	B4GALNT1
	TBCCD1	PPP3R1
	LRWD1	ZNF248
	CDCA3	TESK2
	NUBP1	CPEB1
	MSH5-SAPCD1	MAL2
	TBX2	LOC285147
	FBXW9	BHLHB9
	TARBP2	SIDT1
	TRAF7	UVRAG
	GABPB1	RAB3C
	CSPG4	MRAP2
	VAV2	C1QTNF4
	TRIP10	PPP1R13B
	CHCHD5	CBLN2
	SPRY4-IT1	CNST
	DNMT3A	ADARB1
	ASPM	KCNH8
	SHQ1	TMEM235
	PUS3	PPFIA3
	SPDL1	NMT2
	FANCI	KCNIP3
	EIF1AD	YPEL4
	NCAPG2	LOC102725017
	MELK	C10orf88
	LRRC42	MIR124-2HG
	ABCB7	SGIP1
	SLC16A4	POU6F1
	DTL	MACROD2
	SDF2L1	FAM124A
	UTP14A	LGI3
	RHBDD3	CUX2
	DBF4	SLC25A5-AS1
	E2F6	CA4
	SHOX2	GABRG1
	CTNS	NAGPA
	MEF2BNB	CACNB1
	COQ2	RNF207
	SRBD1	CATSPER2
	FKBP10	FBXL19
	DCPS	TTLL11
	POLR1E	BBS7
	FAM72A	DLG4
	ASF1B	FBXO44
	IQGAP2	ADIRF
	FKBP14	KCNC1
	ERI1	IL1RAPL1
	TIMELESS	DLGAP2
	STAG3L3	TIAM2
	BUB1B	CDH18
	GEMIN5	USP27X
	HAS2	STS
	C19orf24	SCN1B
	REXO4	CELF3
	TMEM39A	CNTNAP2
	ZNF107	CD22
	ATAD2	PET112
	CKMT2-AS1	HS3ST4
	BUD13	ELOVL7
	HOTAIRM1	SVOP
	SLC4A2	CHCHD6
	C17orf70	TRAM1L1
	RCC1	RP11-247L20.4
	PABPC1L	CASQ1
	MAPKAPK5	GPR26
	MTHFD2L	SIGIRR
	MIS18A	CNNM2
	TMED1	SEMA4A
	BTN2A2	GPR137C
	MYBL1	BEGAIN
	LMNB2	ABLIM2
	ZNF426	KLK7
	LRRN4CL	LPPR5
	MORC4	TRIM3
	TMEM99	GPR162
	ZNF783	LOC283713
	B4GALT4	LOC103344931
	ADAM12	SLC22A15
	NR2C2AP	HID1
	SDC1	ACVR1C
	LCAT	RP11-305E6.4
	LOXL1	KCNJ6
	NCAPD2	MGAT3
	AAED1	SRRM4
	KIAA0922	CCDC149
	ABT1	PCDH11X
	TMEM133	DOK6
	MDFI	NRG3
	USP39	LPCAT4
	NUP98	LRRC20
	WDR90	CACNG8
	CDCA4	HENMT1
	RRP8	PITPNM1
	LOC80154	PPIP5K1
	EXOSC9	CLSTN3
	CCNA2	MROH1
	URB2	RASAL1
	CCDC97	SHISA9
	C21orf62	MMD2
	ZNF7	PPP1R3F
	PCOLCE2	VCPIP1
	TSKU	CACNA1B
	POLD3	CORO6
	NUP93	SMIM17
	MAP7D3	TMEM74B
	AC004692.5	B3GALT2
	BAK1	STK32C
	FZD5	PPFIA4
	KCNE4	RP3-406A7.7
	LOC100506403	HYLS1
	CTC-338M12.4	SLCO1A2
	LIG1	PRKCG
	TEP1	ARMCX4
	TTC27	LOC153811
	POLR2D	KCNH3
	MOGS	VSTM2L
	BIRC5	ERICH3
	WRN	GPR123
	EME1	RASL10B
	STAG3L2	CALB1
	ESPL1	LOC157562
	HOXC4	TMEM132D
	XRCC1	SLC6A12
	ZNF516	STXBP5L
	SNORA5B	GPRIN1
	LRR1	SLC2A11
	FBXO4	NEUROD2
	MNS1	PRKCQ
	PSMB8-AS1	DHRS11
	AURKA	ST6GALNAC5
	MKI67	GPR85
	FBXO5	MAP3K9
	APEX2	MYOM2
	CPT2	LIN7B
	DCAF15	ELOVL4
	ZNF20	OGDHL
	GDF15	ZNF804A
	POLD1	KIAA1217
	HEMK1	EXOC6
	RARA	RAI2
	TTC23	EIF5A2
	RNFT1	SLC24A4
	NOMO3	GRIP2
	BAX	PNMAL2
	PPP1R3B	CPEB3
	AAAS	SSTR2
	KIRREL	ZNF385D
	SLC37A4	KCNN1
	LINC01004	SYNGAP1
	EDEM2	LHX6
	KIF14	TMEM155
	CHEK1	WFDC1
	CCDC137	LOC101060691
	TCF19	CACNB4
	AEN	ZNF540
	C8orf58	CRY2
	CENPK	CCDC85A
	APAF1	SPRYD7
	THBS3	NXPE3
	MIR1204	CACNA1E
	PPIL2	RYR2
	HAUS3	NECAB2
	KIAA0040	FAM19A2
	SEC24D	LRFN5
	RECQL4	FRS3
	L3HYPDH	FBXL15
	CNOT10	SPTBN2
	GALNT4	LINC00320
	DISP1	RPS6KL1
	STK40	KCNJ9
	GPX8	AIFM3
	SGOL2	PRSS3
	TP53RK	LRRTM1
	GJA9-MYCBP	AGAP2
	KIF4A	RTN4R
	NEDD4	RERG
	LOC154761	KLHL32
	SNAPC1	PLCXD2
	DHX8	EID2B
	ZDHHC18	PELI3
	IGFLR1	KCNC4
	SLC12A4	MAP7D2
	ORAI1	CACNA1C
	ENKD1	ENTPD3
	NBPF20	LDB3
	RAD51AP1	STAT4
	KNTC1	FSTL5
	BCL3	SGCD
	TPRA1	HAPLN4
	ZNF439	ZNF204P
	CASC5	UNC13C
	KIF15	SLC25A48
	SIX1	RBM24
	FLJ45482	PRPH2
	KRI1	FAM133A
	TRIP13	POPDC3
	NOM1	JAKMIP1
	SLC10A7	KCNK3
	GINS2	RNF144A-AS1
	E2F5	SLC13A5
	C18orf54	DNAL4
	PTK7	RP4-740C4.7
	RFT1	PLEKHG5
	EVA1B	ASAH2B
	MALT1	PSTK
	SAMD9	SHISA7
	FOXM1	NOXA1
	PDLIM7	LRRC7
	SLC25A15	PLCB4
	CASP6	ATP7B
	CCDC94	SLITRK1
	ASCC2	CLEC4GP1
	QTRTD1	CHRM1
	TGIF2	CACNA1I
	NUF2	CBLN4
	AJUBA	CAMK1G
	TACC3	RBP4
	IKBIP	PPP2R2D
	CEP135	STOX1
	ZNF18	CHD5
	AK025117	PNCK
	BRCA1	SV2C
	HELLS	LMTK3
	TRIM5	RHOBTB2
	KIF11	UNC5D
	ZNF259P1	EPB41L4B
	HUS1	GPC5
	OTULIN	CABYR
	DPH6	AFF2
	E2F7	ANO4
	TMEM51	SCN8A
	POLR3D	GRIN3A
	SP140L	SPIRE2
	STIL	LOC101926951
	ARSJ	MUSTN1
	SRPX2	C10orf35
	ZNF700	DOC2A
	ZNF234	DACH2
	SHCBP1	PAK7
	FAM200A	CYP2E1
	ANKZF1	PARD6A
	C19orf48	SLC6A13
	CENPQ	ANO3
	EPHB4	CACNA2D3
	CDC20	DGKE
	TIPIN	PRKAG2-AS1
	RBL1	ANKRD29
	TMEM67	HERC3
	BUB1	XK
	LOC102724017	FAAH
	DUS3L	VIPR1
	CENPW	LOC101929232
	CYP20A1	SLC17A6
	FHL3	GALNT8
	NEK2	KCTD16
	HOXA3	FLJ22184
	CD97	PYGM
	POFUT1	CNTNAP5
	NCAPG	PRMT8
	CENPA	AK074476
	KIF20A	CDH13
	FANCA	SLIT3
	CEP76	SLC8A2
	MCM8	AF070581
	CNGA3	LIPE
	PPAN	TMEM63C
	NDC80	PLCH1
	BRIP1	LRRC73
	HJURP	GPR12
	TAF12	PALM2
	ZKSCAN7	KIAA1751
	EP400NL	DGKB
	TK1	SLC1A6
	ZNF850	ABHD8
	POLA2	BCL11B
	BCDIN3D	PTPRR
	HMMR	TTC9B
	DLGAP5	NCR3LG1
	AP4M1	RAB4B
	CENPL	RP11-143K11.1
	EMILIN1	RYR1
	SPICE1	CDKN2D
	DSN1	NECAB1
	TEAD2	GPR88
	TTF2	PPP4R4
	HIST1H2BE	PRDM11
	TTK	CYP26B1
	PIGW	TBR1
	C4orf47	ANKRD26
	LEPREL4	IQSEC3
	RARA-AS1	FNDC9
	FKBP7	MGAT4C
	NUP155	CACNA1G
	CLEC5A	BHLHE22
	RAD54B	DGCR5
	TAF1A	TBC1D30
	ANXA2R	CACNG3
	ZNF599	C1orf204
	GJA9	PWWP2B
	ENPEP	SRRM3
	ESM1	PABPC1L2A
	MSH5	ZC3H12B
	CKAP2L	KGFLP2
	ETAA1	PNOC
	BORA	LOC100507557
	PLEKHA4	CACNA1D
	MAP3K6	SLC45A1
	CENPH	FCHO1
	HIST1H4J	CACNG2
	ITGA4	BCAS4
	PLK4	PRRT3
	KIFC1	ZFYVE28
	PIF1	ACTL6B
	AFAP1L1	LRRC4
	PCDH1	KCNMB2
	KDELC1	SORCS1
	OIP5	ERO1LB
	MAFG-AS1	CDKL2
	KCTD11	LOC100288310
	RAD51	SOHLH1
	AJ011981	RASD2
	RFWD3	ANKRD39
	EPHA2	IDI2-AS1
	SPATA5	CCDC177
	CEP55	LRRTM4
	PRIM2	DRP2
	NUDT1	GRM1
	ALDH16A1	KCTD4
	ZMYM1	EFNA3
	NOX4	CLEC2L
	CDCA8	PLCXD3
	RRP9	PVALB
	POLM	GABRD
	TEAD3	NEUROD6
	THOC6	MPPED1
	ZNF311	SH2D5
	CCDC102B	SYT2
	DEPDC1	PDIA2
	AURKB	ATF7IP2
	BCL2L12	RP11-140I16.3
	LOC100505812	CPNE6
	PLK1	GRIN1
	PAXIP1OS	TMEM56
	SPC25	GPR62
	PLEKHH3	ADCY5
	MYBL2	CNNM1
	CDC6	ICAM5
	MTFR2	SLC32A1
	CENPE	SMPD3
	WDR76	ADAM11
	ANXA2P3	IQCA1
	SOCS1	LINC00403
	ARHGAP42	CNTN4
	NEIL3	AK021933
	SLC24A1	ANKRD33B
	TEAD4	CTC-203F4.2
	EN2	BRSK2
	APOBEC3B	USP51
	DDIAS	HMGCLL1
	HOXD9	LOC100130705
	CEP152	CCKBR
	CDCA5	FRMPD4
	APOL4	C11orf87
	LOC101927811	WSCD2
	DEPDC1B	SNCG
	CHEK2	OLFM3
	C1orf112	RP11-466P24.7
	FANCE	KRTAP5-AS1
	ZNF813	RAB3B
	TMEM79	TTC9
	SPC24	RAPGEFL1
	PMM2	KIAA0319
	NCAPH	PART1
	EVC	SERTM1
	RP5-991G20.4	TINCR
	NSUN7	EPHX4
	KIF23	CACNA2D2
	KIF18A	PSD
	PTTG3P	NEURL1
	MND1	TDRD9
	BRCA2	TMEM151A
	E2F8	CPNE7
	TMEM71	PRRG3
	CCDC102A	HOOK1
	UBL7-AS1	GALNT9
	CENPI	45355
	ABCB4	LOC157503
	RP11-332H18.4	NELL1
	ZNF616	EPHA7
	CDC25C	NTNG2
	PLEKHA8P1	SYT3
	HNF4G	CECR6
	PARPBP	FAM189A1
	ARHGAP11B	MUM1L1
	MIR155	LINGO2
	CDC25A	SYT5
	EFCAB3	HRK
	HAUS8	CDH8
	CDC45	RP11-180N14.1
	CENPM	PCP4L1
	EFNA4	HCN1
	ERCC6L	PRCD
	SKA1	HS6ST3
	GALK1	TESPA1
	ORC1	LOC440934
	ARHGAP11A	PANX2
		TCERG1L
		INSM2
		RP11-819C21.1
		MGAT5B
		KCNS2
		RFPL2
		JAKMIP3
		FABP3
		CBFA2T3
		TPBGL
		ADARB2
		SSTR1
		ABCG4
		B3GNT4
		AJAP1
		GDF10
		ASIC2
		OTUD7A
		GSTO2
		CCNA1
		CYP4X1
		RHOF
		LOC283588
		LINC00982
		RP11-416I2.1
		WNT10B
		ADCYAP1
		CPLX3
		ANKRD34A
		NPY5R
		CDK5R2
		CRH
		SPTB
		PDYN
		CARTPT
		BZRAP1-AS1
		KIF6
		CYS1
		GOLGA7B
		KIAA1324
		SLITRK4
		SAPCD1-AS1
		GLT1D1
		TRHDE
		GRM7
		RP11-215H22.1
		SLC6A15
		THRB-IT1
		TNFSF9
		PARK2
		CAMSAP3
		FAM81A
		SYT7
		FAM83H
		DLK2
		TMEM200A
		KCNJ12
		SCRT1
		KHDRBS2
		CGREF1
		HTR1E
		NIPSNAP3B
		RTN4RL1
		NPY1R
		LINC00622
		LINC00643
		ADAMTS8
		C15orf27
		RASGEF1C
		EPHA10
		PRSS3P2
		C17orf96
		GRIP1
		LINC00515
		MTUS2
		RP11-389G6.3
		CRHBP
		MCF2
		SLC30A10
		PLCH2
		DKFZP761C1711
		LY86-AS1
		RAB37
		CLCA4
		DPP10-AS1
		KRT222
		FRMPD2
		MIR7-3HG
		C17orf51
		LOC100134937
		FREM3
		MKX
		MATK
		RXFP1
		ZNF385B
		NWD2
		SLC7A4
		SLC35F3
		AK026905
		PIN1P1
		AK054988
		LRRC10B
		ADPRHL1
		RGS14
		KIAA1804
		GFRA2
		RSPO3
		MTMR7
		CBLN1
		LOC645513
		GPR83
		GLS2
		ITPKA
		KCNK12
		LOC100131510
		LINC01106
		FUT1
		TSC22D1-AS1
		MAST1
		CTD-2292M16.8
		BSPRY
		ISLR2
		RIPPLY2
		STYK1
		LINC00950
		CDH12
		SLC26A4-AS1
		LOC401442
		ZNF702P
		RP11-382B18.4
		LINC01007
		EPCAM
		LOC100506563
		YJEFN3
		LOC283516
		C3orf80
		PDZD7
		PTGER3
		PTGDR2
		HSPB3
		KIRREL3
		RP11-710C12.1
		SHISA8
		DGCR9
		SLC7A10
		AKAP5
		ACOT4
		ANXA3
		FEZF2
		DLGAP3
		CPNE9
		RPRML
		GPR22
		LOC100996385
		PRSS2
		AX746627
		GRM2
		GRIN2B
		LOC101928335
		LINC00889
		TNNT2
		CDH9
		TYRP1
		PTH2R
		RBM11
		PDE1B
		LRTM2
		LMO7
		TRHDE-AS1
		FAM57B
		BX538226
		DTNB
		CNTN6
		RLTPR
		GREM2
		LOC101927359
		VIP
		NXPH2
		SLC26A4
		ESYT3
		TMEM196
		HTR2C
		LOC100506851
[truncated: 99 more rows]
