# Supplementary material for: Identification of Prognostic Genes Related to Cell Senescence and Lipid Metabolism in Glioblastoma Based on Transcriptome and Single-Cell RNA-Seq Data
Source: Int J Mol Sci. 2025 Feb 21;26(5):1875. doi: 10.3390/ijms26051875 (PMC11899969; doi:10.3390/ijms26051875)
Supplement: Supplementary file 1 [file ijms-26-01875-s001.zip › Supplementary_Table_0221/Supplementary Table 10.csv]

	gene	checkpoint	Correlation	Pvalue
1	CD274	SOCS1	0.331621446232452	0.000026538939937811
2	CD276	SOCS1	0.293660924780469	0.000218692409918683
3	CD40	SOCS1	0.306899299309166	0.000108239325281513
4	CD44	SOCS1	0.328756253234432	0.0000314328381757228
5	ICOSLG	SOCS1	0.173066528664252	0.0318390828715596
6	LAIR1	SOCS1	0.338906002283611	0.0000171274884515081
7	NRP1	SOCS1	0.318445501367703	0.0000570000264118716
8	TIGIT	SOCS1	0.175047849051644	0.0299022849583674
9	TNFRSF14	SOCS1	0.454308878976811	0.00000000325519170696475
10	TNFRSF18	SOCS1	0.336260955995301	0.0000201051213327372
11	TNFRSF25	SOCS1	0.0145313257267716	0.858040370964588
12	TNFSF14	SOCS1	0.357779475426534	0.00000522690199928399
13	TNFSF15	SOCS1	0.383398638047594	0.000000920289998673516
14	TNFSF4	SOCS1	0.270818239319188	0.000681053902692535
15	CD274	PHB2	-0.291354312986192	0.000246358059934654
16	CD276	PHB2	0.00175624502000214	0.982753571238882
17	CD40	PHB2	-0.0537305831423479	0.508083495014895
18	CD44	PHB2	-0.349591332134027	0.00000882973136993713
19	ICOSLG	PHB2	-0.238029522659504	0.00295241148882905
20	LAIR1	PHB2	-0.280570409982175	0.000424308983660346
21	NRP1	PHB2	-0.194013323804595	0.0159096819764009
22	TIGIT	PHB2	-0.326889934859574	0.000035064428322449
23	TNFRSF14	PHB2	-0.294853659939049	0.000205547029432443
24	TNFRSF18	PHB2	-0.124913543129862	0.122695233040454
25	TNFRSF25	PHB2	-0.34288507191733	0.0000134205439533437
26	TNFSF14	PHB2	-0.457298931302726	0.00000000249072888826592
27	TNFSF15	PHB2	-0.279098384221724	0.000456231584680711
28	TNFSF4	PHB2	-0.14124711468165	0.0805817134394006
29	CD274	riskScore	0.232224856413	0.00375452138751124
30	CD276	riskScore	0.236189218230378	0.00318812888649218
31	CD40	riskScore	0.273172951703647	0.00060848803406349
32	CD44	riskScore	0.283505264786734	0.000366736683413906
33	ICOSLG	riskScore	0.28269366315483	0.000381888187286389
34	LAIR1	riskScore	0.263629239396498	0.000954728367272622
35	NRP1	riskScore	0.242849608950498	0.0024077974456513
36	TIGIT	riskScore	0.163039924588878	0.0433494813112239
37	TNFRSF14	riskScore	0.324435287976266	0.0000404435085925191
38	TNFRSF18	riskScore	0.278742444683718	0.000464276696587402
39	TNFRSF25	riskScore	0.266906861371496	0.000819400760278905
40	TNFSF14	riskScore	0.442012377832244	0.0000000095289842606546
41	TNFSF15	riskScore	0.26677049915399	0.000824659802271758
42	TNFSF4	riskScore	0.171091867094874	0.0338742967049971
