# Supplementary material for: Identification of Prognostic Genes Related to Cell Senescence and Lipid Metabolism in Glioblastoma Based on Transcriptome and Single-Cell RNA-Seq Data
Source: Int J Mol Sci. 2025 Feb 21;26(5):1875. doi: 10.3390/ijms26051875 (PMC11899969; doi:10.3390/ijms26051875)
Supplement: Supplementary file 1 [file ijms-26-01875-s001.zip › Supplementary_Table_0221/Supplementary Table 11.xlsx]

## Sheet: 02.IC50_diff_wilcox
	drug	.y.	group1	group2	n1	n2	statistic	p	p.adj	p1
1	A.443654	IC50	high risk	low risk	58	96	2922	0.608	0.762108108108108	ns
2	A.770041	IC50	high risk	low risk	58	96	2346	0.103	0.259052631578947	ns
3	ABT.263	IC50	high risk	low risk	58	96	2792	0.978	0.985138686131387	ns
4	ABT.888	IC50	high risk	low risk	58	96	2364	0.118	0.2783	ns
5	AG.014699	IC50	high risk	low risk	58	96	3175	0.145	0.307846153846154	ns
6	AICAR	IC50	high risk	low risk	58	96	3090	0.255	0.423975903614458	ns
7	AKT.inhibitor.VIII	IC50	high risk	low risk	58	96	3307	0.0514	0.168885714285714	ns
8	AMG.706	IC50	high risk	low risk	58	96	2894	0.683	0.805589743589744	ns
9	AP.24534	IC50	high risk	low risk	58	96	2350	0.106	0.259052631578947	ns
10	AS601245	IC50	high risk	low risk	58	96	2501	0.292	0.468558139534884	ns
11	ATRA	IC50	high risk	low risk	58	96	3097	0.244	0.415703703703704	ns
12	AUY922	IC50	high risk	low risk	58	96	2834	0.854	0.913581395348837	ns
13	AZ628	IC50	high risk	low risk	58	96	2435	0.194	0.361783783783784	ns
14	AZD.0530	IC50	high risk	low risk	58	96	2465	0.235	0.41055	ns
15	AZD.2281	IC50	high risk	low risk	58	96	3299	0.055	0.176511627906977	ns
16	AZD6244	IC50	high risk	low risk	58	96	2149	0.018	0.0990352941176471	*
17	AZD6482	IC50	high risk	low risk	58	96	2520	0.326	0.486709677419355	ns
18	AZD7762	IC50	high risk	low risk	58	96	2764	0.942	0.95585294117647	ns
19	AZD8055	IC50	high risk	low risk	58	96	3701	0.000632	0.043608	***
20	Axitinib	IC50	high risk	low risk	58	96	3153	0.169	0.333171428571429	ns
21	BAY.61.3606	IC50	high risk	low risk	58	96	3019	0.382	0.52716	ns
22	BI.2536	IC50	high risk	low risk	58	96	3192	0.129	0.291094	ns
23	BI.D1870	IC50	high risk	low risk	58	96	3478	0.00971	0.0837487	**
24	BIBW2992	IC50	high risk	low risk	58	96	2938	0.567	0.717853211009174	ns
25	BIRB.0796	IC50	high risk	low risk	58	96	3430	0.0161	0.092575	*
26	BMS.509744	IC50	high risk	low risk	58	96	2521	0.328	0.486709677419355	ns
27	BMS.536924	IC50	high risk	low risk	58	96	2303	0.0732	0.229581818181818	ns
28	BMS.708163	IC50	high risk	low risk	58	96	2851	0.804	0.873637795275591	ns
29	BMS.754807	IC50	high risk	low risk	58	96	3037	0.346	0.507957446808511	ns
30	BX.795	IC50	high risk	low risk	58	96	2705	0.77	0.86390243902439	ns
31	Bexarotene	IC50	high risk	low risk	58	96	2052	0.00638	0.07038	**
32	Bicalutamide	IC50	high risk	low risk	58	96	2134	0.0154	0.092575	*
33	Bleomycin	IC50	high risk	low risk	58	96	2973	0.482	0.633485714285714	ns
34	Bortezomib	IC50	high risk	low risk	58	96	2621	0.545	0.696388888888889	ns
35	Bosutinib	IC50	high risk	low risk	58	96	2135	0.0156	0.092575	*
36	Bryostatin.1	IC50	high risk	low risk	58	96	2311	0.0781	0.236655319148936	ns
37	CCT007093	IC50	high risk	low risk	58	96	2604	0.503	0.654849056603774	ns
38	CCT018159	IC50	high risk	low risk	58	96	3633	0.00156	0.05382	**
39	CEP.701	IC50	high risk	low risk	58	96	3024	0.372	0.52716	ns
40	CGP.082996	IC50	high risk	low risk	58	96	3188	0.132	0.291094	ns
41	CGP.60474	IC50	high risk	low risk	58	96	2076	0.00834	0.076728	**
42	CHIR.99021	IC50	high risk	low risk	58	96	2244	0.0442	0.15249	*
43	CI.1040	IC50	high risk	low risk	58	96	2408	0.161	0.326735294117647	ns
44	CMK	IC50	high risk	low risk	58	96	3352	0.0343	0.124563157894737	*
45	Camptothecin	IC50	high risk	low risk	58	96	3390	0.024	0.0990352941176471	*
46	Cisplatin	IC50	high risk	low risk	58	96	3145	0.179	0.34027397260274	ns
47	Cyclopamine	IC50	high risk	low risk	58	96	2559	0.403	0.545235294117647	ns
48	Cytarabine	IC50	high risk	low risk	58	96	3059	0.306	0.474659340659341	ns
49	DMOG	IC50	high risk	low risk	58	96	2109	0.0119	0.0912333333333333	*
50	Dasatinib	IC50	high risk	low risk	58	96	2117	0.0129	0.092575	*
51	Docetaxel	IC50	high risk	low risk	58	96	3255	0.0794	0.236655319148936	ns
52	Doxorubicin	IC50	high risk	low risk	58	96	3506	0.00714	0.07038	**
53	EHT.1864	IC50	high risk	low risk	58	96	3405	0.0207	0.0990352941176471	*
54	Elesclomol	IC50	high risk	low risk	58	96	3344	0.037	0.130923076923077	*
55	Embelin	IC50	high risk	low risk	58	96	2651	0.621	0.765160714285714	ns
56	Epothilone.B	IC50	high risk	low risk	58	96	3371	0.0287	0.110016666666667	*
57	Erlotinib	IC50	high risk	low risk	58	96	2501	0.292	0.468558139534884	ns
58	Etoposide	IC50	high risk	low risk	58	96	3600	0.00236	0.05428	**
59	FH535	IC50	high risk	low risk	58	96	2414	0.168	0.333171428571429	ns
60	FTI.277	IC50	high risk	low risk	58	96	2170	0.0222	0.0990352941176471	*
61	GDC.0449	IC50	high risk	low risk	58	96	3393	0.0233	0.0990352941176471	*
62	GDC0941	IC50	high risk	low risk	58	96	2648	0.613	0.762108108108108	ns
63	GNF.2	IC50	high risk	low risk	58	96	2366	0.12	0.2783	ns
64	GSK.650394	IC50	high risk	low risk	58	96	3667	0.000999	0.045954	***
65	GSK269962A	IC50	high risk	low risk	58	96	2477	0.253	0.423975903614458	ns
66	GW.441756	IC50	high risk	low risk	58	96	3371	0.0287	0.110016666666667	*
67	GW843682X	IC50	high risk	low risk	58	96	3253	0.0806	0.236655319148936	ns
68	Gefitinib	IC50	high risk	low risk	58	96	2511	0.31	0.474659340659341	ns
69	Gemcitabine	IC50	high risk	low risk	58	96	3163	0.158	0.325432835820896	ns
70	IPA.3	IC50	high risk	low risk	58	96	3121	0.21	0.3864	ns
71	Imatinib	IC50	high risk	low risk	58	96	2710	0.784	0.865536	ns
72	JNJ.26854165	IC50	high risk	low risk	58	96	2914	0.629	0.768159292035398	ns
73	JNK.9L	IC50	high risk	low risk	58	96	2823	0.886	0.925533834586466	ns
74	JNK.Inhibitor.VIII	IC50	high risk	low risk	58	96	3221	0.104	0.259052631578947	ns
75	JW.7.52.1	IC50	high risk	low risk	58	96	2705	0.77	0.86390243902439	ns
76	KIN001.135	IC50	high risk	low risk	58	96	2422	0.178	0.34027397260274	ns
77	KU.55933	IC50	high risk	low risk	58	96	3232	0.0952	0.252646153846154	ns
78	LFM.A13	IC50	high risk	low risk	58	96	2383	0.135	0.291094	ns
79	Lapatinib	IC50	high risk	low risk	58	96	2424	0.18	0.34027397260274	ns
80	Lenalidomide	IC50	high risk	low risk	58	96	2660	0.645	0.780789473684211	ns
81	MG.132	IC50	high risk	low risk	58	96	2594	0.48	0.633485714285714	ns
82	MK.2206	IC50	high risk	low risk	58	96	3235	0.093	0.252646153846154	ns
83	MS.275	IC50	high risk	low risk	58	96	2717	0.804	0.873637795275591	ns
84	Metformin	IC50	high risk	low risk	58	96	2955	0.525	0.677102803738318	ns
85	Methotrexate	IC50	high risk	low risk	58	96	3396	0.0226	0.0990352941176471	*
86	Midostaurin	IC50	high risk	low risk	58	96	2758	0.924	0.951582089552239	ns
87	Mitomycin.C	IC50	high risk	low risk	58	96	3233	0.0944	0.252646153846154	ns
88	NSC.87877	IC50	high risk	low risk	58	96	2582	0.452	0.605592233009709	ns
89	NU.7441	IC50	high risk	low risk	58	96	2747	0.892	0.925533834586466	ns
90	NVP.BEZ235	IC50	high risk	low risk	58	96	3101	0.238	0.41055	ns
91	NVP.TAE684	IC50	high risk	low risk	58	96	2101	0.0109	0.0884823529411765	*
92	Nilotinib	IC50	high risk	low risk	58	96	2257	0.0496	0.166946341463415	*
93	Nutlin.3a	IC50	high risk	low risk	58	96	2320	0.0839	0.241212	ns
94	OSI.906	IC50	high risk	low risk	58	96	3200	0.121	0.2783	ns
95	Obatoclax.Mesylate	IC50	high risk	low risk	58	96	3388	0.0244	0.0990352941176471	*
96	PAC.1	IC50	high risk	low risk	58	96	3026	0.368	0.52716	ns
97	PD.0325901	IC50	high risk	low risk	58	96	2351	0.107	0.259052631578947	ns
98	PD.0332991	IC50	high risk	low risk	58	96	2739	0.868	0.914381679389313	ns
99	PD.173074	IC50	high risk	low risk	58	96	2859	0.781	0.865536	ns
100	PF.02341066	IC50	high risk	low risk	58	96	2030	0.00496	0.07038	**
101	PF.4708671	IC50	high risk	low risk	58	96	3602	0.0023	0.05428	**
102	PF.562271	IC50	high risk	low risk	58	96	2764	0.942	0.95585294117647	ns
103	PHA.665752	IC50	high risk	low risk	58	96	3019	0.382	0.52716	ns
104	PLX4720	IC50	high risk	low risk	58	96	2512	0.311	0.474659340659341	ns
105	Paclitaxel	IC50	high risk	low risk	58	96	3015	0.39	0.532871287128713	ns
106	Parthenolide	IC50	high risk	low risk	58	96	2786	0.996	0.996	ns
107	Pazopanib	IC50	high risk	low risk	58	96	2462	0.231	0.41055	ns
108	Pyrimethamine	IC50	high risk	low risk	58	96	2535	0.354	0.514231578947368	ns
109	QS11	IC50	high risk	low risk	58	96	3521	0.00603	0.07038	**
110	RDEA119	IC50	high risk	low risk	58	96	2467	0.238	0.41055	ns
111	RO.3306	IC50	high risk	low risk	58	96	3020	0.38	0.52716	ns
112	Rapamycin	IC50	high risk	low risk	58	96	2497	0.285	0.468214285714286	ns
113	Roscovitine	IC50	high risk	low risk	58	96	2060	0.00698	0.07038	**
114	S.Trityl.L.cysteine	IC50	high risk	low risk	58	96	2513	0.313	0.474659340659341	ns
115	SB.216763	IC50	high risk	low risk	58	96	2213	0.0334	0.124563157894737	*
116	SB590885	IC50	high risk	low risk	58	96	2867	0.758	0.86390243902439	ns
117	SL.0101.1	IC50	high risk	low risk	58	96	2663	0.653	0.7836	ns
118	Salubrinal	IC50	high risk	low risk	58	96	2702	0.761	0.86390243902439	ns
119	Shikonin	IC50	high risk	low risk	58	96	2737	0.862	0.914381679389313	ns
120	Sorafenib	IC50	high risk	low risk	58	96	2842	0.83	0.894844	ns
121	Sunitinib	IC50	high risk	low risk	58	96	3055	0.313	0.474659340659341	ns
122	TW.37	IC50	high risk	low risk	58	96	3393	0.0233	0.0990352941176471	*
123	Temsirolimus	IC50	high risk	low risk	58	96	3107	0.229	0.41055	ns
124	Thapsigargin	IC50	high risk	low risk	58	96	3557	0.00397	0.0684825	**
125	Tipifarnib	IC50	high risk	low risk	58	96	2327	0.0887	0.249808163265306	ns
126	VX.680	IC50	high risk	low risk	58	96	3218	0.106	0.259052631578947	ns
127	VX.702	IC50	high risk	low risk	58	96	2668	0.667	0.7935	ns
128	Vinblastine	IC50	high risk	low risk	58	96	3186	0.134	0.291094	ns
129	Vinorelbine	IC50	high risk	low risk	58	96	3413	0.0191	0.0990352941176471	*
130	Vorinostat	IC50	high risk	low risk	58	96	3761	0.000271	0.037398	***
131	WH.4.023	IC50	high risk	low risk	58	96	2128	0.0145	0.092575	*
132	WO2009093972	IC50	high risk	low risk	58	96	1991	0.00313	0.0617057142857143	**
133	WZ.1.84	IC50	high risk	low risk	58	96	2683	0.708	0.828	ns
134	X17.AAG	IC50	high risk	low risk	58	96	2396	0.148	0.309454545454545	ns
135	X681640	IC50	high risk	low risk	58	96	3439	0.0147	0.092575	*
136	XMD8.85	IC50	high risk	low risk	58	96	2692	0.733	0.850033613445378	ns
137	Z.LLNle.CHO	IC50	high risk	low risk	58	96	2162	0.0205	0.0990352941176471	*
138	ZM.447439	IC50	high risk	low risk	58	96	3511	0.00675	0.07038	**
