# Supplementary material for: Identification of Prognostic Genes Related to Cell Senescence and Lipid Metabolism in Glioblastoma Based on Transcriptome and Single-Cell RNA-Seq Data
Source: Int J Mol Sci. 2025 Feb 21;26(5):1875. doi: 10.3390/ijms26051875 (PMC11899969; doi:10.3390/ijms26051875)
Supplement: Supplementary file 1 [file ijms-26-01875-s001.zip › Supplementary_Table_0221/Supplementary Table 12.xlsx]

## Sheet: 02.pathway_diff
	name	min	max	diff
R-HSA-2142696	Synthesis of Hepoxilins (HX) and Trioxilins (TrX)	-0.926087	0.990338	1.91643
R-HSA-2142770	Synthesis of 15-eicosatetraenoic acid derivatives	-0.754579	0.646341	1.40092
R-HSA-141333	Biogenic amines are oxidatively deaminated to aldehydes by MAOA and MAOB	-0.632523	0.670803	1.30333
R-HSA-428559	Proton-coupled neutral amino acid transporters	-0.635928	0.500344	1.13627
R-HSA-9025106	Biosynthesis of DPAn-6 SPMs	-0.924524	0.206767	1.13129
R-HSA-1483152	Hydrolysis of LPE	-0.573702	0.523363	1.09707
R-HSA-140179	Amine Oxidase reactions	-0.528206	0.549703	1.07791
R-HSA-5626978	TNFR1-mediated ceramide production	-0.546243	0.419773	0.966016
R-HSA-1299316	TWIK-releated acid-sensitive K+ channel (TASK)	-0.0400701	0.9136	0.95367
R-HSA-9730628	Sensory perception of salty taste	-0.18839	0.763107	0.951498
R-HSA-2161541	Abacavir metabolism	-0.466394	0.446598	0.912991
R-HSA-211994	Sterols are 12-hydroxylated by CYP8B1	-0.105479	0.801163	0.906642
R-HSA-9839406	TGFBR3 regulates activin signaling	-0.346244	0.555772	0.902015
R-HSA-9014843	Interleukin-33 signaling	-0.333475	0.552185	0.88566
R-HSA-427601	Multifunctional anion exchangers	-0.270431	0.596284	0.866715
R-HSA-1296061	HCN channels	-0.415386	0.434443	0.849828
R-HSA-9636003	NEIL3-mediated resolution of ICLs	-0.317676	0.513971	0.831646
R-HSA-1483101	Synthesis of PS	-0.36161	0.468685	0.830295
R-HSA-5653890	Lactose synthesis	-0.535768	0.281143	0.816911
R-HSA-70370	Galactose catabolism	-0.483957	0.309159	0.793116
R-HSA-202430	Translocation of ZAP-70 to Immunological synapse	-0.501736	0.264966	0.766703
R-HSA-8963676	Intestinal absorption	-0.446961	0.316546	0.763507
R-HSA-8981373	Intestinal hexose absorption	-0.446961	0.316546	0.763507
R-HSA-2161522	Abacavir ADME	-0.493995	0.269362	0.763357
R-HSA-8951911	RUNX3 regulates RUNX1-mediated transcription	-0.583588	0.154319	0.737906
R-HSA-389542	NADPH regeneration	-0.633224	0.10167	0.734894
R-HSA-174362	Transport and synthesis of PAPS	-0.375885	0.353916	0.729801
R-HSA-170660	Adenylate cyclase activating pathway	-0.125494	0.588334	0.713828
R-HSA-111452	Activation and oligomerization of BAK protein	-0.584298	0.128655	0.712953
R-HSA-73843	5-Phosphoribose 1-diphosphate biosynthesis	-0.40819	0.301321	0.709511
R-HSA-193993	Mineralocorticoid biosynthesis	-0.349275	0.359493	0.708768
R-HSA-166020	Transfer of LPS from LBP carrier to CD14	-0.240951	0.451884	0.692835
R-HSA-9729555	Sensory perception of sour taste	-0.246539	0.42256	0.669099
R-HSA-72764	Eukaryotic Translation Termination	-0.48651	0.182414	0.668924
R-HSA-72689	Formation of a pool of free 40S subunits	-0.498156	0.169325	0.667481
R-HSA-156902	Peptide chain elongation	-0.477837	0.188449	0.666286
R-HSA-8941237	Invadopodia formation	-0.581976	0.082224	0.6642
R-HSA-2408557	Selenocysteine synthesis	-0.485954	0.173208	0.659162
R-HSA-844615	The AIM2 inflammasome	-0.313119	0.339579	0.652698
R-HSA-173623	Classical antibody-mediated complement activation	-0.403552	0.24671	0.650261
R-HSA-8948700	Competing endogenous RNAs (ceRNAs) regulate PTEN translation	-0.515525	0.120088	0.635612
R-HSA-156842	Eukaryotic Translation Elongation	-0.470061	0.163409	0.63347
R-HSA-426496	Post-transcriptional silencing by small RNAs	-0.507384	0.12244	0.629824
R-HSA-9026766	Biosynthesis of protectin and resolvin conjugates in tissue regeneration (PCTR and RCTR)	0.226785	0.854161	0.627375
R-HSA-432030	Transport of glycerol from adipocytes to the liver by Aquaporins	-0.154838	0.469399	0.624237
R-HSA-9031528	NR1H2 & NR1H3 regulate gene expression linked to triglyceride lipolysis in adipose	-0.375791	0.248445	0.624235
R-HSA-844623	The IPAF inflammasome	-0.417777	0.204598	0.622376
R-HSA-75109	Triglyceride biosynthesis	-0.288938	0.330868	0.619805
R-HSA-2855086	Ficolins bind to repetitive carbohydrate structures on the target cell surface	-0.487712	0.131277	0.618989
R-HSA-419771	Opsins	-0.249571	0.369328	0.618898
R-HSA-5652227	Fructose biosynthesis	-0.628384	-0.00991257	0.618471
R-HSA-165181	Inhibition of TSC complex formation by PKB	-0.487756	0.129655	0.617411
R-HSA-2142712	Synthesis of 12-eicosatetraenoic acid derivatives	-0.146921	0.467523	0.614444
R-HSA-9759811	Regulation of CDH11 mRNA translation by microRNAs	-0.497436	0.116682	0.614118
R-HSA-72706	GTP hydrolysis and joining of the 60S ribosomal subunit	-0.500192	0.11376	0.613953
R-HSA-428359	Insulin-like Growth Factor-2 mRNA Binding Proteins (IGF2BPs/IMPs/VICKZs) bind RNA	-0.552416	0.0615085	0.613924
R-HSA-888593	Reuptake of GABA	-0.229337	0.384206	0.613543
R-HSA-2161517	Abacavir transmembrane transport	-0.505193	0.104147	0.60934
R-HSA-9768778	Regulation of NPAS4 mRNA translation	-0.492517	0.116626	0.609143
R-HSA-9854909	Regulation of MITF-M dependent genes involved in invasion	-0.188084	0.411656	0.59974
R-HSA-156827	L13a-mediated translational silencing of Ceruloplasmin expression	-0.499622	0.0999666	0.599588
R-HSA-975956	Nonsense Mediated Decay (NMD) independent of the Exon Junction Complex (EJC)	-0.50489	0.0941231	0.599013
R-HSA-1799339	SRP-dependent cotranslational protein targeting to membrane	-0.482622	0.109867	0.592488
R-HSA-9013419	RHOT2 GTPase cycle	-0.377791	0.201943	0.579734
R-HSA-187042	TRKA activation by NGF	-0.476585	0.101085	0.57767
R-HSA-500753	Pyrimidine biosynthesis	-0.467052	0.110528	0.57758
R-HSA-72613	Eukaryotic Translation Initiation	-0.492003	0.0805977	0.5726
R-HSA-72737	Cap-dependent Translation Initiation	-0.492003	0.0805977	0.5726
R-HSA-72695	Formation of the ternary complex, and subsequently, the 43S complex	-0.486575	0.0831582	0.569733
R-HSA-202427	Phosphorylation of CD3 and TCR zeta chains	-0.427555	0.141585	0.569141
R-HSA-9013425	RHOT1 GTPase cycle	-0.391341	0.176388	0.567728
R-HSA-9715370	Miro GTPase Cycle	-0.373087	0.193805	0.566891
R-HSA-163282	Mitochondrial transcription initiation	-0.495441	0.0602417	0.555683
R-HSA-433692	Proton-coupled monocarboxylate transport	-0.548006	0.00634577	0.554352
R-HSA-3000497	Scavenging by Class H Receptors	-0.586547	-0.0339439	0.552603
R-HSA-2408522	Selenoamino acid metabolism	-0.418881	0.133056	0.551937
R-HSA-351143	Agmatine biosynthesis	-0.519892	0.0309044	0.550797
R-HSA-9619483	Activation of AMPK downstream of NMDARs	-0.557133	-0.0110949	0.546038
R-HSA-72702	Ribosomal scanning and start codon recognition	-0.476145	0.0684964	0.544641
R-HSA-8939256	RUNX1 regulates transcription of genes involved in WNT signaling	-0.485468	0.0578038	0.543272
R-HSA-426117	Cation-coupled Chloride cotransporters	-0.342277	0.199397	0.541674
R-HSA-196843	Vitamin B2 (riboflavin) metabolism	-0.24151	0.293331	0.534842
R-HSA-428890	Role of ABL in ROBO-SLIT signaling	-0.396318	0.136722	0.53304
R-HSA-927802	Nonsense-Mediated Decay (NMD)	-0.479432	0.0531557	0.532587
R-HSA-975957	Nonsense Mediated Decay (NMD) enhanced by the Exon Junction Complex (EJC)	-0.479432	0.0531557	0.532587
R-HSA-166662	Lectin pathway of complement activation	-0.239491	0.289895	0.529386
R-HSA-196819	Vitamin B1 (thiamin) metabolism	-0.255744	0.273301	0.529045
R-HSA-72649	Translation initiation complex formation	-0.480556	0.0483654	0.528921
R-HSA-72731	Recycling of eIF2:GDP	-0.428578	0.0994239	0.528002
R-HSA-166665	Terminal pathway of complement	-0.160788	0.366513	0.527302
R-HSA-1236973	Cross-presentation of particulate exogenous antigens (phagosomes)	-0.493838	0.0326474	0.526485
R-HSA-173736	Alternative complement activation	-0.0689915	0.457331	0.526322
R-HSA-2022923	Dermatan sulfate biosynthesis	-0.519616	0.00657041	0.526187
R-HSA-2408508	Metabolism of ingested SeMet, Sec, MeSec into H2Se	-0.182681	0.342806	0.525487
R-HSA-9629569	Protein hydroxylation	-0.439983	0.0853826	0.525366
R-HSA-75944	Transcription from mitochondrial promoters	-0.460283	0.0646299	0.524913
R-HSA-5660489	MTF1 activates gene expression	-0.446663	0.0753857	0.522049
R-HSA-72662	Activation of the mRNA upon binding of the cap-binding complex and eIFs, and subsequent binding to 43S	-0.480544	0.0397083	0.520252
R-HSA-389397	Orexin and neuropeptides FF and QRFP bind to their respective receptors	-0.0164001	0.502397	0.518797
R-HSA-9633012	Response of EIF2AK4 (GCN2) to amino acid deficiency	-0.441127	0.0750018	0.516129
R-HSA-167060	NGF processing	-0.359257	0.155766	0.515023
R-HSA-9036866	Expression and Processing of Neurotrophins	-0.359257	0.155766	0.515023
R-HSA-198765	Signalling to ERK5	-0.445286	0.0687632	0.51405
R-HSA-8931987	RUNX1 regulates estrogen receptor mediated transcription	-0.469334	0.044416	0.51375
R-HSA-9027277	Erythropoietin activates Phospholipase C gamma (PLCG)	-0.408337	0.103795	0.512132
R-HSA-6803544	Ion influx/efflux at host-pathogen interface	-0.28703	0.22426	0.511291
R-HSA-8964208	Phenylalanine metabolism	-0.381663	0.126142	0.507805
R-HSA-6798163	Choline catabolism	-0.376972	0.130741	0.507713
R-HSA-5576894	Phase 1 - inactivation of fast Na+ channels	-0.0528106	0.454308	0.507119
R-HSA-9706374	FLT3 signaling through SRC family kinases	-0.424914	0.0816797	0.506594
R-HSA-209822	Glycoprotein hormones	-0.118139	0.387041	0.50518
R-HSA-1306955	GRB7 events in ERBB2 signaling	-0.485678	0.017977	0.503654
R-HSA-429947	Deadenylation of mRNA	-0.460954	0.0426438	0.503598
R-HSA-9027283	Erythropoietin activates STAT5	-0.432119	0.0697636	0.501882
R-HSA-8849175	Threonine catabolism	-0.46126	0.0389756	0.500235
R-HSA-70221	Glycogen breakdown (glycogenolysis)	-0.357081	0.138689	0.49577
R-HSA-1236977	Endosomal/Vacuolar pathway	-0.379539	0.115169	0.494708
R-HSA-3134963	DEx/H-box helicases activate type I IFN and inflammatory cytokines production	-0.519063	-0.0259882	0.493075
R-HSA-8869496	TFAP2A acts as a transcriptional repressor during retinoic acid induced cell differentiation	-0.299464	0.193249	0.492714
R-HSA-9820865	Z-decay: degradation of maternal mRNAs by zygotically expressed factors	-0.491877	-0.000958835	0.490918
R-HSA-9768777	Regulation of NPAS4 gene transcription	-0.313427	0.177377	0.490804
R-HSA-9821993	Replacement of protamines by nucleosomes in the male pronucleus	-0.337615	0.151898	0.489513
R-HSA-1483213	Synthesis of PE	-0.27798	0.211059	0.489039
R-HSA-376172	DSCAM interactions	0.0641165	0.550853	0.486736
R-HSA-9793528	Ciprofloxacin ADME	-0.156478	0.329574	0.486052
R-HSA-9820841	M-decay: degradation of maternal mRNAs by maternally stored factors	-0.484872	0.000116458	0.484989
R-HSA-167826	The fatty acid cycling model	0.15936	0.642926	0.483566
R-HSA-9708296	tRNA-derived small RNA (tsRNA or tRNA-related fragment, tRF) biogenesis	-0.457234	0.0253519	0.482585
R-HSA-629597	Highly calcium permeable nicotinic acetylcholine receptors	-0.280582	0.19713	0.477712
R-HSA-1483148	Synthesis of PG	-0.230683	0.246105	0.476788
R-HSA-430039	mRNA decay by 5' to 3' exoribonuclease	-0.532751	-0.0581876	0.474563
R-HSA-390651	Dopamine receptors	0.0223868	0.496421	0.474034
R-HSA-114294	Activation, translocation and oligomerization of BAX	-0.503267	-0.0301101	0.473157
R-HSA-417957	P2Y receptors	-0.325705	0.146329	0.472034
R-HSA-8949275	RUNX3 Regulates Immune Response and Cell Migration	-0.465985	0.00435377	0.470338
R-HSA-9027276	Erythropoietin activates Phosphoinositide-3-kinase (PI3K)	-0.338128	0.131841	0.469969
R-HSA-111957	Cam-PDE 1 activation	-0.2835	0.186136	0.469636
R-HSA-166786	Creation of C4 and C2 activators	-0.287682	0.181644	0.469326
R-HSA-383280	Nuclear Receptor transcription pathway	-0.436415	0.0293961	0.465811
R-HSA-8866906	TFAP2 (AP-2) family regulates transcription of other transcription factors	-0.206714	0.257416	0.46413
R-HSA-9026395	Biosynthesis of DHA-derived sulfido conjugates	0.0418847	0.503803	0.461918
R-HSA-9026762	Biosynthesis of maresin conjugates in tissue regeneration (MCTR)	0.0418847	0.503803	0.461918
R-HSA-964827	Progressive trimming of alpha-1,2-linked mannose residues from Man9/8/7GlcNAc2 to produce Man5GlcNAc2	-0.304711	0.157153	0.461864
R-HSA-9851151	MDK and PTN in ALK signaling	-0.296438	0.164143	0.460581
R-HSA-109703	PKB-mediated events	-0.227696	0.230717	0.458413
R-HSA-165160	PDE3B signalling	-0.227696	0.230717	0.458413
R-HSA-8943723	Regulation of PTEN mRNA translation	-0.443107	0.0121671	0.455274
R-HSA-480985	Synthesis of dolichyl-phosphate-glucose	-0.244737	0.210502	0.455238
R-HSA-9768759	Regulation of NPAS4 gene expression	-0.425531	0.0280242	0.453556
R-HSA-5690714	CD22 mediated BCR regulation	-0.334943	0.118278	0.453221
R-HSA-112303	Electric Transmission Across Gap Junctions	0.0325669	0.485704	0.453137
R-HSA-112307	Transmission across Electrical Synapses	0.0325669	0.485704	0.453137
R-HSA-187706	Signalling to p38 via RIT and RIN	-0.542091	-0.0982791	0.443812
R-HSA-975577	N-Glycan antennae elongation	-0.232622	0.210578	0.4432
R-HSA-8963691	Phenylalanine and tyrosine metabolism	-0.351506	0.0911442	0.44265
R-HSA-2022854	Keratan sulfate biosynthesis	-0.2045	0.2375	0.442
R-HSA-9840373	Cellular response to mitochondrial stress	-0.544675	-0.10528	0.439395
R-HSA-6799990	Metal sequestration by antimicrobial proteins	-0.451961	-0.0152461	0.436715
R-HSA-448706	Interleukin-1 processing	-0.471909	-0.0362867	0.435623
R-HSA-9856872	Malate-aspartate shuttle	-0.27456	0.160437	0.434997
R-HSA-163754	Insulin effects increased synthesis of Xylulose-5-Phosphate	-0.559486	-0.125664	0.433822
R-HSA-74217	Purine salvage	-0.484989	-0.0525935	0.432396
R-HSA-5660668	CLEC7A/inflammasome pathway	-0.481241	-0.0491699	0.432071
R-HSA-390666	Serotonin receptors	-0.342801	0.0881018	0.430903
R-HSA-1296053	Classical Kir channels	-0.0129242	0.41768	0.430604
R-HSA-6790901	rRNA modification in the nucleus and cytosol	-0.393741	0.0367691	0.43051
R-HSA-110381	Resolution of AP sites via the single-nucleotide replacement pathway	-0.361544	0.0684924	0.430037
R-HSA-1433617	Regulation of signaling by NODAL	-0.169006	0.260796	0.429802
R-HSA-140342	Apoptosis induced DNA fragmentation	-0.459521	-0.0302254	0.429296
R-HSA-8964539	Glutamate and glutamine metabolism	-0.344136	0.0842884	0.428424
R-HSA-428543	Inactivation of CDC42 and RAC1	-0.447163	-0.0213971	0.425766
R-HSA-2022870	Chondroitin sulfate biosynthesis	-0.305766	0.119679	0.425445
R-HSA-8877330	RUNX1 and FOXP3 control the development of regulatory T lymphocytes (Tregs)	-0.355912	0.0690972	0.425009
R-HSA-71032	Propionyl-CoA catabolism	-0.144085	0.280592	0.424677
R-HSA-9818035	NFE2L2 regulating ER-stress associated genes	-0.389112	0.0345277	0.42364
R-HSA-209905	Catecholamine biosynthesis	-0.00158872	0.421396	0.422985
R-HSA-4090294	SUMOylation of intracellular receptors	-0.404287	0.0182913	0.422578
R-HSA-2046104	alpha-linolenic (omega3) and linoleic (omega6) acid metabolism	-0.195586	0.226883	0.422469
R-HSA-2046106	alpha-linolenic acid (ALA) metabolism	-0.195586	0.226883	0.422469
R-HSA-6791226	Major pathway of rRNA processing in the nucleolus and cytosol	-0.36664	0.0557603	0.422401
R-HSA-9010553	Regulation of expression of SLITs and ROBOs	-0.437144	-0.0147951	0.422349
R-HSA-426486	Small interfering RNA (siRNA) biogenesis	-0.424847	-0.00323202	0.421615
R-HSA-629587	Highly sodium permeable postsynaptic acetylcholine nicotinic receptors	-0.408818	0.0127842	0.421602
R-HSA-964739	N-glycan trimming and elongation in the cis-Golgi	-0.119112	0.30209	0.421201
R-HSA-389948	PD-1 signaling	-0.275114	0.145505	0.420619
R-HSA-2214320	Anchoring fibril formation	-0.399236	0.0205115	0.419747
R-HSA-5627083	RHO GTPases regulate CFTR trafficking	-0.541256	-0.122409	0.418847
R-HSA-9020558	Interleukin-2 signaling	-0.36986	0.047928	0.417789
R-HSA-110362	POLB-Dependent Long Patch Base Excision Repair	-0.275048	0.14222	0.417268
R-HSA-6787639	GDP-fucose biosynthesis	-0.17644	0.236757	0.413197
R-HSA-170670	Adenylate cyclase inhibitory pathway	-0.121639	0.291103	0.412743
R-HSA-167021	PLC-gamma1 signalling	-0.334682	0.0774013	0.412083
R-HSA-197264	Nicotinamide salvaging	-0.142684	0.268771	0.411455
R-HSA-427652	Sodium-coupled phosphate cotransporters	-0.443594	-0.0328168	0.410777
R-HSA-2046105	Linoleic acid (LA) metabolism	-0.171583	0.237394	0.408977
R-HSA-380615	Serotonin clearance from the synaptic cleft	0.0575757	0.466231	0.408655
R-HSA-2022377	Metabolism of Angiotensinogen to Angiotensins	-0.289468	0.119117	0.408586
R-HSA-1810476	RIP-mediated NFkB activation via ZBP1	-0.445451	-0.0370391	0.408412
R-HSA-8868773	rRNA processing in the nucleus and cytosol	-0.362437	0.0440892	0.406526
R-HSA-9825895	Regulation of MITF-M-dependent genes involved in DNA damage repair and senescence	-0.447434	-0.0433624	0.404072
R-HSA-1614603	Cysteine formation from homocysteine	-0.0674671	0.336319	0.403786
R-HSA-73614	Pyrimidine salvage	-0.266482	0.135086	0.401567
R-HSA-3000157	Laminin interactions	-0.299579	0.101721	0.4013
R-HSA-163210	Formation of ATP by chemiosmotic coupling	-0.32088	0.079175	0.400055
R-HSA-8948216	Collagen chain trimerization	-0.197486	0.202282	0.399768
R-HSA-112411	MAPK1 (ERK2) activation	-0.36139	0.0370711	0.398461
R-HSA-2730905	Role of LAT2/NTAL/LAB on calcium mobilization	-0.34428	0.0536689	0.397949
R-HSA-416700	Other semaphorin interactions	-0.335349	0.0622807	0.39763
R-HSA-163841	Gamma carboxylation, hypusinylation, hydroxylation, and arylsulfatase activation	-0.374212	0.0233868	0.397599
R-HSA-444411	Rhesus glycoproteins mediate ammonium transport.	-0.160459	0.236544	0.397003
R-HSA-74713	IRS activation	-0.358344	0.038056	0.3964
R-HSA-110357	Displacement of DNA glycosylase by APEX1	-0.502617	-0.107244	0.395373
R-HSA-8875791	MET activates STAT3	-0.404048	-0.0112613	0.392787
R-HSA-1566977	Fibronectin matrix formation	-0.325562	0.0644231	0.389985
R-HSA-139910	Activation of BMF and translocation to mitochondria	-0.333219	0.056172	0.389391
R-HSA-2534343	Interaction With Cumulus Cells And The Zona Pellucida	0.145305	0.534228	0.388922
R-HSA-6785470	tRNA processing in the mitochondrion	-0.588208	-0.199609	0.3886
R-HSA-198745	Signalling to STAT3	-0.405248	-0.0182986	0.386949
R-HSA-9711097	Cellular response to starvation	-0.411452	-0.0263643	0.385088
R-HSA-73930	Abasic sugar-phosphate removal via the single-nucleotide replacement pathway	-0.347186	0.0366668	0.383853
R-HSA-9818025	NFE2L2 regulating TCA cycle genes	-0.466777	-0.0829753	0.383802
R-HSA-9821002	Chromatin modifications during the maternal to zygotic transition (MZT)	-0.334911	0.0454645	0.380376
R-HSA-416572	Sema4D induced cell migration and growth-cone collapse	-0.350472	0.0296084	0.380081
R-HSA-8866910	TFAP2 (AP-2) family regulates transcription of growth factors and their receptors	-0.433841	-0.0541605	0.379681
R-HSA-879518	Transport of organic anions	-0.185004	0.193982	0.378986
R-HSA-1250342	PI3K events in ERBB4 signaling	-0.219262	0.158415	0.377677
R-HSA-72312	rRNA processing	-0.35061	0.0267661	0.377376
R-HSA-9632974	NR1H2 & NR1H3 regulate gene expression linked to gluconeogenesis	-0.262187	0.114564	0.376751
R-HSA-8951936	RUNX3 regulates p14-ARF	-0.382548	-0.00611364	0.376434
R-HSA-2024101	CS/DS degradation	-0.307736	0.0686363	0.376373
R-HSA-140834	Extrinsic Pathway of Fibrin Clot Formation	-0.00971742	0.366528	0.376246
R-HSA-77595	Processing of Intronless Pre-mRNAs	-0.482503	-0.106737	0.375766
R-HSA-5334118	DNA methylation	-0.318327	0.0564145	0.374741
R-HSA-418038	Nucleotide-like (purinergic) receptors	-0.185141	0.188598	0.373739
R-HSA-72187	mRNA 3'-end processing	-0.459936	-0.0871121	0.372824
R-HSA-5621480	Dectin-2 family	-0.380105	-0.00848711	0.371618
R-HSA-434313	Intracellular metabolism of fatty acids regulates insulin secretion	-0.58453	-0.213067	0.371463
R-HSA-5625970	RHO GTPases activate KTN1	-0.413542	-0.0435257	0.370016
R-HSA-1663150	The activation of arylsulfatases	-0.33513	0.0345105	0.369641
R-HSA-8956320	Nucleotide biosynthesis	-0.269693	0.0995246	0.369218
R-HSA-389357	CD28 dependent PI3K/Akt signaling	-0.396798	-0.0282328	0.368565
R-HSA-8939247	RUNX1 regulates transcription of genes involved in interleukin signaling	-0.414508	-0.0460913	0.368417
R-HSA-75892	Platelet Adhesion to exposed collagen	-0.426024	-0.057667	0.368357
R-HSA-163358	PKA-mediated phosphorylation of key metabolic factors	-0.444455	-0.0769318	0.367523
R-HSA-1307965	betaKlotho-mediated ligand binding	0.337323	0.702708	0.365386
R-HSA-9827857	Specification of primordial germ cells	-0.343715	0.0212742	0.364989
R-HSA-5576893	Phase 2 - plateau phase	-0.0658122	0.29833	0.364142
R-HSA-5662702	Melanin biosynthesis	-0.127477	0.235773	0.36325
R-HSA-9007892	Interleukin-38 signaling	-0.209321	0.153687	0.363008
R-HSA-9603381	Activated NTRK3 signals through PI3K	-0.308808	0.054178	0.362986
R-HSA-2029481	FCGR activation	-0.337717	0.0249607	0.362678
R-HSA-429914	Deadenylation-dependent mRNA decay	-0.429124	-0.0675445	0.36158
R-HSA-8851907	MET activates PI3K/AKT signaling	-0.25655	0.104791	0.361341
R-HSA-5221030	TET1,2,3 and TDG demethylate DNA	-0.635737	-0.275373	0.360364
R-HSA-9754706	Atorvastatin ADME	-0.407136	-0.046887	0.360249
R-HSA-2243919	Crosslinking of collagen fibrils	-0.391514	-0.0323435	0.359171
R-HSA-73621	Pyrimidine catabolism	-0.19742	0.161396	0.358816
R-HSA-171306	Packaging Of Telomere Ends	-0.34028	0.0146846	0.354964
R-HSA-196783	Coenzyme A biosynthesis	-0.474963	-0.120307	0.354656
R-HSA-6804115	TP53 regulates transcription of additional cell cycle genes whose exact role in the p53 pathway remain uncertain	-0.396618	-0.0426976	0.353921
R-HSA-400685	Sema4D in semaphorin signaling	-0.368198	-0.0144147	0.353783
R-HSA-71240	Tryptophan catabolism	-0.371985	-0.0203604	0.351625
R-HSA-198203	PI3K/AKT activation	-0.290271	0.0606526	0.350923
R-HSA-389887	Beta-oxidation of pristanoyl-CoA	-0.0483937	0.300714	0.349108
R-HSA-1614517	Sulfide oxidation to sulfate	-0.27876	0.0700846	0.348845
R-HSA-110330	Recognition and association of DNA glycosylase with site containing an affected purine	-0.340124	0.00856897	0.348693
R-HSA-110331	Cleavage of the damaged purine	-0.340124	0.00856897	0.348693
R-HSA-73927	Depurination	-0.340124	0.00856897	0.348693
R-HSA-211163	AKT-mediated inactivation of FOXO1A	-0.468215	-0.121186	0.347029
R-HSA-1606322	ZBP1(DAI) mediated induction of type I IFNs	-0.420034	-0.0741122	0.345922
R-HSA-9845614	Sphingolipid catabolism	-0.301258	0.044332	0.34559
R-HSA-8955332	Carboxyterminal post-translational modifications of tubulin	-0.233541	0.111242	0.344783
R-HSA-194002	Glucocorticoid biosynthesis	-0.0293561	0.315359	0.344715
R-HSA-427975	Proton/oligopeptide cotransporters	-0.317975	0.0259566	0.343931
R-HSA-8857538	PTK6 promotes HIF1A stabilization	-0.410777	-0.0671181	0.343658
R-HSA-2485179	Activation of the phototransduction cascade	-0.340547	0.00284238	0.343389
R-HSA-5632681	Ligand-receptor interactions	0.203563	0.545329	0.341766
R-HSA-9839383	TGFBR3 PTM regulation	-0.372965	-0.0315611	0.341403
R-HSA-9648895	Response of EIF2AK1 (HRI) to heme deficiency	-0.317149	0.0237263	0.340875
R-HSA-606279	Deposition of new CENPA-containing nucleosomes at the centromere	-0.285233	0.055398	0.340631
R-HSA-774815	Nucleosome assembly	-0.285233	0.055398	0.340631
R-HSA-156582	Acetylation	-0.222174	0.1182	0.340374
R-HSA-622323	Presynaptic nicotinic acetylcholine receptors	-0.176218	0.163134	0.339352
R-HSA-9026527	Activated NTRK2 signals through PLCG1	-0.265917	0.072823	0.33874
R-HSA-77285	Beta oxidation of myristoyl-CoA to lauroyl-CoA	-0.229975	0.10823	0.338206
R-HSA-205017	NFG and proNGF binds to p75NTR	-0.295693	0.0424175	0.338111
R-HSA-1222556	ROS and RNS production in phagocytes	-0.263724	0.0738531	0.337577
R-HSA-2473224	Antagonism of Activin by Follistatin	0.0354372	0.372261	0.336824
R-HSA-198933	Immunoregulatory interactions between a Lymphoid and a non-Lymphoid cell	-0.37054	-0.0337322	0.336807
R-HSA-8985947	Interleukin-9 signaling	-0.378212	-0.0418767	0.336335
R-HSA-390696	Adrenoceptors	-0.28133	0.0547008	0.336031
R-HSA-450520	HuR (ELAVL1) binds and stabilizes mRNA	-0.359665	-0.0248308	0.334834
R-HSA-111995	phospho-PLA2 pathway	-0.475569	-0.141423	0.334146
R-HSA-9843970	Regulation of endogenous retroelements by the Human Silencing Hub (HUSH) complex	-0.335098	-0.00218958	0.332908
R-HSA-391160	Signal regulatory protein family interactions	-0.308751	0.0240097	0.33276
R-HSA-70688	Proline catabolism	-0.232798	0.0992015	0.331999
R-HSA-9020958	Interleukin-21 signaling	-0.386628	-0.0546692	0.331959
R-HSA-8952158	RUNX3 regulates BCL2L11 (BIM) transcription	-0.402339	-0.070574	0.331765
R-HSA-3238698	WNT ligand biogenesis and trafficking	-0.200264	0.131462	0.331726
R-HSA-8964058	HDL remodeling	-0.28613	0.0450657	0.331196
R-HSA-5663213	RHO GTPases Activate WASPs and WAVEs	-0.348701	-0.0180773	0.330624
R-HSA-8850843	Phosphate bond hydrolysis by NTPDase proteins	-0.211002	0.119436	0.330437
R-HSA-2022857	Keratan sulfate degradation	-0.251294	0.0787953	0.330089
R-HSA-166663	Initial triggering of complement	-0.159017	0.171004	0.330021
R-HSA-112409	RAF-independent MAPK1/3 activation	-0.283084	0.0467421	0.329826
R-HSA-8847453	Synthesis of PIPs in the nucleus	-0.401471	-0.073176	0.328295
R-HSA-194313	VEGF ligand-receptor interactions	-0.376811	-0.048983	0.327828
R-HSA-195399	VEGF binds to VEGFR leading to receptor dimerization	-0.376811	-0.048983	0.327828
R-HSA-73728	RNA Polymerase I Promoter Opening	-0.296305	0.0308007	0.327106
R-HSA-77305	Beta oxidation of palmitoyl-CoA to myristoyl-CoA	-0.448955	-0.12239	0.326565
R-HSA-444473	Formyl peptide receptors bind formyl peptides and many other ligands	-0.353293	-0.0278207	0.325472
R-HSA-112313	Neurotransmitter uptake and metabolism In glial cells	0.0151905	0.340424	0.325234
R-HSA-210455	Astrocytic Glutamate-Glutamine Uptake And Metabolism	0.0151905	0.340424	0.325234
R-HSA-209952	Peptide hormone biosynthesis	-0.0166897	0.307961	0.324651
R-HSA-2395516	Electron transport from NADPH to Ferredoxin	-0.442945	-0.118361	0.324585
R-HSA-110328	Recognition and association of DNA glycosylase with site containing an affected pyrimidine	-0.331547	-0.00763142	0.323916
R-HSA-110329	Cleavage of the damaged pyrimidine	-0.331547	-0.00763142	0.323916
R-HSA-73928	Depyrimidination	-0.331547	-0.00763142	0.323916
R-HSA-8849473	PTK6 Expression	-0.292599	0.0307418	0.32334
R-HSA-9732724	IFNG signaling activates MAPKs	-0.43884	-0.115771	0.323069
R-HSA-9845576	Glycosphingolipid transport	-0.397808	-0.0756271	0.322181
R-HSA-110373	Resolution of AP sites via the multiple-nucleotide patch replacement pathway	-0.311205	0.0100083	0.321213
R-HSA-9619229	Activation of RAC1 downstream of NMDARs	-0.438271	-0.1172	0.321071
R-HSA-9754119	Drug-mediated inhibition of CDK4/CDK6 activity	-0.313038	0.00786008	0.320898
R-HSA-8950505	Gene and protein expression by JAK-STAT signaling after Interleukin-12 stimulation	-0.38342	-0.0628093	0.320611
R-HSA-399997	Acetylcholine regulates insulin secretion	-0.238803	0.0809795	0.319782
R-HSA-9860276	SLC15A4:TASL-dependent IRF5 activation	-0.376206	-0.0569096	0.319296
R-HSA-1679131	Trafficking and processing of endosomal TLR	-0.151326	0.167929	0.319255
R-HSA-5576892	Phase 0 - rapid depolarisation	-0.156266	0.161834	0.3181
R-HSA-73929	Base-Excision Repair, AP Site Formation	-0.333511	-0.015597	0.317914
R-HSA-8866907	Activation of the TFAP2 (AP-2) family of transcription factors	-0.34324	-0.0265588	0.316681
R-HSA-9652282	Drug-mediated inhibition of ERBB2 signaling	-0.397979	-0.0817999	0.316179
R-HSA-5686938	Regulation of TLR by endogenous ligand	-0.370095	-0.0540747	0.31602
R-HSA-1251985	Nuclear signaling by ERBB4	-0.348461	-0.0326045	0.315857
R-HSA-5358493	Synthesis of diphthamide-EEF2	0.0126526	0.327387	0.314734
R-HSA-8939902	Regulation of RUNX2 expression and activity	-0.38301	-0.0686492	0.314361
R-HSA-427359	SIRT1 negatively regulates rRNA expression	-0.302343	0.0120133	0.314357
R-HSA-399955	SEMA3A-Plexin repulsion signaling by inhibiting Integrin adhesion	-0.403259	-0.0895089	0.313751
R-HSA-380994	ATF4 activates genes in response to endoplasmic reticulum stress	-0.300208	0.0125696	0.312778
R-HSA-977347	Serine biosynthesis	-0.100298	0.212449	0.312747
R-HSA-70635	Urea cycle	0.0987192	0.41085	0.312131
R-HSA-9758920	Formation of lateral plate mesoderm	-0.0623663	0.249644	0.31201
R-HSA-9696264	RND3 GTPase cycle	-0.229914	0.0815825	0.311497
R-HSA-193048	Androgen biosynthesis	-0.119215	0.192259	0.311474
R-HSA-9857377	Regulation of MITF-M-dependent genes involved in lysosome biogenesis and autophagy	-0.279195	0.0322183	0.311413
R-HSA-204174	Regulation of pyruvate dehydrogenase (PDH) complex	-0.106397	0.20481	0.311207
R-HSA-8985586	SLIT2:ROBO1 increases RHOA activity	-0.381699	-0.0706587	0.31104
R-HSA-8849468	PTK6 Regulates Proteins Involved in RNA Processing	-0.27351	0.0374148	0.310925
R-HSA-399710	Activation of AMPA receptors	-0.0371868	0.273572	0.310759
R-HSA-192456	Digestion of dietary lipid	0.0758198	0.3864	0.310581
R-HSA-199920	CREB phosphorylation	-0.459307	-0.148786	0.310521
R-HSA-381183	ATF6 (ATF6-alpha) activates chaperone genes	-0.185324	0.125168	0.310492
R-HSA-9818026	NFE2L2 regulating inflammation associated genes	-0.38609	-0.0757317	0.310358
R-HSA-9839394	TGFBR3 expression	-0.338682	-0.0288306	0.309851
R-HSA-1296072	Voltage gated Potassium channels	0.0879447	0.397181	0.309236
R-HSA-8963896	HDL assembly	-0.441261	-0.1325	0.308761
R-HSA-450341	Activation of the AP-1 family of transcription factors	-0.354144	-0.0455672	0.308577
R-HSA-114604	GPVI-mediated activation cascade	-0.353342	-0.045054	0.308288
R-HSA-9028335	Activated NTRK2 signals through PI3K	-0.210727	0.0974755	0.308203
R-HSA-8934593	Regulation of RUNX1 Expression and Activity	-0.343565	-0.0359512	0.307614
R-HSA-1433559	Regulation of KIT signaling	-0.338732	-0.0312797	0.307452
R-HSA-381033	ATF6 (ATF6-alpha) activates chaperones	-0.187996	0.11871	0.306707
R-HSA-429593	Inositol transporters	-0.631069	-0.324683	0.306385
R-HSA-1483196	PI and PC transport between ER and Golgi membranes	-0.663524	-0.35737	0.306153
R-HSA-381042	PERK regulates gene expression	-0.270073	0.0357775	0.30585
R-HSA-629594	Highly calcium permeable postsynaptic nicotinic acetylcholine receptors	-0.15129	0.15425	0.30554
R-HSA-6788467	IL-6-type cytokine receptor ligand interactions	-0.0576534	0.247477	0.30513
R-HSA-418217	G beta:gamma signalling through PLC beta	-0.35525	-0.050161	0.305089
R-HSA-500657	Presynaptic function of Kainate receptors	-0.35525	-0.050161	0.305089
R-HSA-189085	Digestion of dietary carbohydrate	-0.293397	0.0112854	0.304682
R-HSA-210991	Basigin interactions	-0.382723	-0.0795762	0.303146
R-HSA-8876725	Protein methylation	-0.317099	-0.0140375	0.303061
R-HSA-975574	Reactions specific to the hybrid N-glycan synthesis pathway	0.131138	0.433939	0.302801
R-HSA-187024	NGF-independant TRKA activation	-0.177544	0.124371	0.301915
R-HSA-901032	ER Quality Control Compartment (ERQC)	-0.366875	-0.065199	0.301676
R-HSA-9734091	Drug-mediated inhibition of MET activation	-0.391337	-0.090247	0.30109
R-HSA-202433	Generation of second messenger molecules	-0.302559	-0.00158907	0.30097
R-HSA-442720	CREB1 phosphorylation through the activation of Adenylate Cyclase	-0.377753	-0.0768047	0.300949
R-HSA-389977	Post-chaperonin tubulin folding pathway	-0.332744	-0.0318116	0.300933
R-HSA-9614657	FOXO-mediated transcription of cell death genes	-0.330304	-0.02951	0.300794
R-HSA-6787450	tRNA modification in the mitochondrion	-0.24941	0.0507993	0.30021
R-HSA-6803529	FGFR2 alternative splicing	-0.395672	-0.0959487	0.299723
R-HSA-389359	CD28 dependent Vav1 pathway	-0.403574	-0.104449	0.299125
R-HSA-446210	Synthesis of UDP-N-acetyl-glucosamine	-0.259193	0.0396769	0.29887
R-HSA-418457	cGMP effects	-0.0200775	0.278604	0.298681
R-HSA-1483248	Synthesis of PIPs at the ER membrane	-0.097467	0.199769	0.297236
R-HSA-5099900	WNT5A-dependent internalization of FZD4	-0.325935	-0.0292688	0.296666
R-HSA-2022090	Assembly of collagen fibrils and other multimeric structures	-0.206822	0.0897819	0.296604
R-HSA-9032759	NTRK2 activates RAC1	-0.355379	-0.0604285	0.29495
R-HSA-351200	Interconversion of polyamines	-0.242932	0.0520096	0.294942
R-HSA-877300	Interferon gamma signaling	-0.413613	-0.119319	0.294294
R-HSA-9640463	Wax biosynthesis	0.0158925	0.310098	0.294205
R-HSA-9027284	Erythropoietin activates RAS	-0.398534	-0.104972	0.293562
R-HSA-425561	Sodium/Calcium exchangers	-0.32963	-0.0360863	0.293544
R-HSA-112122	ALKBH2 mediated reversal of alkylation damage	-0.555644	-0.262731	0.292913
R-HSA-9818027	NFE2L2 regulating anti-oxidant/detoxification enzymes	-0.33387	-0.0410637	0.292807
R-HSA-8949215	Mitochondrial calcium ion transport	-0.423153	-0.130399	0.292754
R-HSA-1912399	Pre-NOTCH Processing in the Endoplasmic Reticulum	-0.524073	-0.233058	0.291015
R-HSA-9842663	Signaling by LTK	-0.209284	0.0814509	0.290735
R-HSA-5676590	NIK-->noncanonical NF-kB signaling	-0.365734	-0.0754054	0.290329
R-HSA-3928663	EPHA-mediated growth cone collapse	-0.260052	0.0300413	0.290093
R-HSA-211957	Aromatic amines can be N-hydroxylated or N-dealkylated by CYP1A2	-0.179644	0.110423	0.290067
R-HSA-73856	RNA Polymerase II Transcription Termination	-0.44357	-0.153562	0.290008
R-HSA-198323	AKT phosphorylates targets in the cytosol	-0.392581	-0.102898	0.289684
R-HSA-428542	Regulation of commissural axon pathfinding by SLIT and ROBO	-0.199911	0.0896435	0.289555
R-HSA-139853	Elevation of cytosolic Ca2+ levels	-0.23652	0.0528094	0.289329
R-HSA-727802	Transport of nucleotide sugars	-0.0286784	0.260604	0.289283
R-HSA-389356	CD28 co-stimulation	-0.358247	-0.0693975	0.288849
R-HSA-9010642	ROBO receptors bind AKAP5	-0.366961	-0.078283	0.288678
R-HSA-164952	The role of Nef in HIV-1 replication and disease pathogenesis	-0.357476	-0.0689779	0.288498
R-HSA-1059683	Interleukin-6 signaling	-0.269313	0.0191389	0.288452
R-HSA-111931	PKA-mediated phosphorylation of CREB	-0.359402	-0.071009	0.288393
R-HSA-3928665	EPH-ephrin mediated repulsion of cells	-0.325391	-0.0375351	0.287856
R-HSA-2197563	NOTCH2 intracellular domain regulates transcription	-0.380522	-0.0927332	0.287789
R-HSA-9032500	Activated NTRK2 signals through FYN	-0.367946	-0.0805138	0.287432
R-HSA-68616	Assembly of the ORC complex at the origin of replication	-0.316825	-0.029796	0.287029
R-HSA-177128	Conjugation of salicylate with glycine	0.352356	0.639301	0.286945
R-HSA-442729	CREB1 phosphorylation through the activation of CaMKII/CaMKK/CaMKIV cascasde	-0.31936	-0.0327546	0.286605
R-HSA-877312	Regulation of IFNG signaling	-0.271008	0.0153861	0.286394
R-HSA-1638074	Keratan sulfate/keratin metabolism	-0.183375	0.103017	0.286392
R-HSA-190377	FGFR2b ligand binding and activation	0.0404302	0.326436	0.286006
R-HSA-1442490	Collagen degradation	-0.215948	0.0693622	0.285311
R-HSA-8935690	Digestion	-0.14255	0.142681	0.285232
R-HSA-2142688	Synthesis of 5-eicosatetraenoic acids	-0.174197	0.110532	0.284729
R-HSA-3296197	Hydroxycarboxylic acid-binding receptors	0.27731	0.561705	0.284396
R-HSA-190840	Microtubule-dependent trafficking of connexons from Golgi to the plasma membrane	-0.294825	-0.0107685	0.284057
R-HSA-9690406	Transcriptional regulation of testis differentiation	-0.105966	0.177911	0.283878
R-HSA-425986	Sodium/Proton exchangers	0.0896703	0.373487	0.283816
R-HSA-70263	Gluconeogenesis	-0.189418	0.0942919	0.28371
R-HSA-9717207	Sensory perception of sweet, bitter, and umami (glutamate) taste	0.0598313	0.343268	0.283437
R-HSA-203641	NOSTRIN mediated eNOS trafficking	-0.302136	-0.0189816	0.283154
R-HSA-5674499	Negative feedback regulation of MAPK pathway	-0.44138	-0.158678	0.282701
R-HSA-69091	Polymerase switching	-0.324289	-0.0418825	0.282407
R-HSA-69109	Leading Strand Synthesis	-0.324289	-0.0418825	0.282407
R-HSA-5654228	Phospholipase C-mediated cascade; FGFR4	-0.123988	0.158247	0.282235
R-HSA-9018679	Biosynthesis of EPA-derived SPMs	-0.276401	0.00578216	0.282183
R-HSA-9623433	NR1H2 & NR1H3 regulate gene expression to control bile acid homeostasis	-0.376949	-0.0948579	0.282091
R-HSA-1855204	Synthesis of IP3 and IP4 in the cytosol	-0.21277	0.0688498	0.28162
R-HSA-164378	PKA activation in glucagon signalling	-0.348912	-0.0675244	0.281388
R-HSA-419408	Lysosphingolipid and LPA receptors	-0.245785	0.0346975	0.280482
R-HSA-909733	Interferon alpha/beta signaling	-0.372118	-0.0917699	0.280348
R-HSA-193639	p75NTR signals via NF-kB	-0.37459	-0.0942682	0.280322
R-HSA-212300	PRC2 methylates histones and DNA	-0.281722	-0.0014992	0.280223
R-HSA-209560	NF-kB is activated and signals survival	-0.385035	-0.104883	0.280151
R-HSA-8849472	PTK6 Down-Regulation	-0.105352	0.174751	0.280103
R-HSA-193692	Regulated proteolysis of p75NTR	-0.449669	-0.169607	0.280062
R-HSA-433137	Sodium-coupled sulphate, di- and tri-carboxylate transporters	0.122686	0.40181	0.279124
R-HSA-2029485	Role of phospholipids in phagocytosis	-0.210776	0.0679765	0.278753
R-HSA-2393930	Phosphate bond hydrolysis by NUDT proteins	-0.341464	-0.0629684	0.278496
R-HSA-203927	MicroRNA (miRNA) biogenesis	-0.387458	-0.109033	0.278425
R-HSA-209563	Axonal growth stimulation	-0.375958	-0.0978407	0.278117
R-HSA-450282	MAPK targets/ Nuclear events mediated by MAP kinases	-0.348369	-0.0705869	0.277782
R-HSA-69166	Removal of the Flap Intermediate	-0.284757	-0.00705989	0.277697
R-HSA-9017802	Noncanonical activation of NOTCH3	-0.486773	-0.209174	0.277598
R-HSA-8983711	OAS antiviral response	-0.362817	-0.085261	0.277556
R-HSA-69183	Processive synthesis on the lagging strand	-0.28426	-0.0067079	0.277552
R-HSA-9861559	PDH complex synthesizes acetyl-CoA from PYR	-0.157606	0.119714	0.277319
R-HSA-6783783	Interleukin-10 signaling	-0.268038	0.00780589	0.275844
R-HSA-982772	Growth hormone receptor signaling	-0.333408	-0.0578426	0.275566
R-HSA-1253288	Downregulation of ERBB4 signaling	-0.3438	-0.0682797	0.275521
R-HSA-983695	Antigen activates B Cell Receptor (BCR) leading to generation of second messengers	-0.238744	0.0366933	0.275437
R-HSA-1358803	Downregulation of ERBB2:ERBB3 signaling	-0.374136	-0.0989596	0.275177
R-HSA-9818032	NFE2L2 regulating MDR associated enzymes	-0.384367	-0.109772	0.274595
R-HSA-9013407	RHOH GTPase cycle	-0.322496	-0.0479033	0.274593
R-HSA-9020591	Interleukin-12 signaling	-0.352469	-0.0781174	0.274351
R-HSA-8941856	RUNX3 regulates NOTCH signaling	-0.395554	-0.121396	0.274158
R-HSA-418885	DCC mediated attractive signaling	-0.368047	-0.0939109	0.274136
R-HSA-201451	Signaling by BMP	-0.282211	-0.0082397	0.273972
R-HSA-428643	Organic anion transporters	-0.00513136	0.268793	0.273925
R-HSA-8849474	PTK6 Activates STAT3	-0.238714	0.0348949	0.273609
R-HSA-3928662	EPHB-mediated forward signaling	-0.333963	-0.0603542	0.273609
R-HSA-422085	Synthesis, secretion, and deacylation of Ghrelin	-0.205108	0.0681608	0.273269
R-HSA-1237112	Methionine salvage pathway	-0.253512	0.0188287	0.272341
R-HSA-163615	PKA activation	-0.356533	-0.0845358	0.271998
R-HSA-5621575	CD209 (DC-SIGN) signaling	-0.421935	-0.149992	0.271943
R-HSA-1912422	Pre-NOTCH Expression and Processing	-0.374651	-0.102772	0.271879
R-HSA-416550	Sema4D mediated inhibition of cell attachment and migration	-0.399444	-0.127625	0.271819
R-HSA-8964315	G beta:gamma signalling through BTK	-0.370175	-0.0986492	0.271526
R-HSA-8963889	Assembly of active LPL and LIPC lipase complexes	-0.315329	-0.0438627	0.271467
R-HSA-9839373	Signaling by TGFBR3	-0.315431	-0.0440313	0.2714
R-HSA-1963642	PI3K events in ERBB2 signaling	-0.360444	-0.0893384	0.271106
R-HSA-879415	Advanced glycosylation endproduct receptor signaling	-0.311743	-0.0407063	0.271036
R-HSA-1296346	Tandem pore domain potassium channels	0.215482	0.486489	0.271007
R-HSA-9670095	Inhibition of DNA recombination at telomere	-0.339122	-0.068187	0.270935
R-HSA-4641263	Regulation of FZD by ubiquitination	-0.290978	-0.0200733	0.270905
R-HSA-388841	Costimulation by the CD28 family	-0.329451	-0.0587084	0.270743
R-HSA-111446	Activation of BIM and translocation to mitochondria	-0.349203	-0.0786752	0.270528
R-HSA-110056	MAPK3 (ERK1) activation	-0.246758	0.0236402	0.270399
R-HSA-2025928	Calcineurin activates NFAT	-0.474671	-0.204328	0.270343
R-HSA-9634600	Regulation of glycolysis by fructose 2,6-bisphosphate metabolism	-0.407529	-0.137191	0.270337
R-HSA-5607761	Dectin-1 mediated noncanonical NF-kB signaling	-0.379053	-0.108817	0.270236
R-HSA-196836	Vitamin C (ascorbate) metabolism	-0.0350485	0.235109	0.270157
R-HSA-5607763	CLEC7A (Dectin-1) induces NFAT activation	-0.418534	-0.148637	0.269897
R-HSA-4755510	SUMOylation of immune response proteins	-0.371098	-0.101316	0.269782
R-HSA-8941413	Events associated with phagocytolytic activity of PMN cells	0.263127	0.532516	0.269389
R-HSA-9717189	Sensory perception of taste	0.0646312	0.334003	0.269372
R-HSA-198693	AKT phosphorylates targets in the nucleus	-0.417975	-0.148814	0.269161
R-HSA-210990	PECAM1 interactions	-0.272542	-0.00342126	0.269121
R-HSA-3899300	SUMOylation of transcription cofactors	-0.284814	-0.0158419	0.268972
R-HSA-193144	Estrogen biosynthesis	-0.416152	-0.147402	0.268749
R-HSA-1299308	Tandem of pore domain in a weak inwardly rectifying K+ channels (TWIK)	0.0607284	0.32903	0.268301
R-HSA-110320	Translesion Synthesis by POLH	-0.318634	-0.0506732	0.267961
R-HSA-9023661	Biosynthesis of E-series 18(R)-resolvins	-0.265865	0.00206005	0.267925
R-HSA-8941858	Regulation of RUNX3 expression and activity	-0.403011	-0.135199	0.267812
R-HSA-71384	Ethanol oxidation	0.105093	0.372769	0.267676
R-HSA-1461973	Defensins	-0.249265	0.0182034	0.267469
R-HSA-171007	p38MAPK events	-0.395558	-0.128131	0.267427
R-HSA-5625886	Activated PKN1 stimulates transcription of AR (androgen receptor) regulated genes KLK2 and KLK3	-0.212338	0.0549365	0.267274
R-HSA-388479	Vasopressin-like receptors	0.103906	0.371134	0.267228
R-HSA-77352	Beta oxidation of butanoyl-CoA to acetyl-CoA	-0.464264	-0.197182	0.267082
R-HSA-77387	Insulin receptor recycling	-0.249385	0.0176341	0.267019
R-HSA-163765	ChREBP activates metabolic gene expression	-0.214425	0.052509	0.266934
R-HSA-8849470	PTK6 Regulates Cell Cycle	-0.195636	0.0712489	0.266885
R-HSA-400451	Free fatty acids regulate insulin secretion	-0.272368	-0.00548706	0.266881
R-HSA-446205	Synthesis of GDP-mannose	-0.404995	-0.138378	0.266617
R-HSA-3065679	SUMO is proteolytically processed	-0.292884	-0.0263767	0.266508
R-HSA-181431	Acetylcholine binding and downstream events	-0.10865	0.157424	0.266074
R-HSA-622327	Postsynaptic nicotinic acetylcholine receptors	-0.10865	0.157424	0.266074
R-HSA-211935	Fatty acids	0.085911	0.35195	0.266039
R-HSA-5578768	Physiological factors	-0.268258	-0.00247741	0.26578
R-HSA-1300642	Sperm Motility And Taxes	0.120871	0.386527	0.265656
R-HSA-2424491	DAP12 signaling	-0.277606	-0.0121262	0.26548
R-HSA-427589	Type II Na+/Pi cotransporters	-0.0368611	0.228294	0.265155
R-HSA-1300645	Acrosome Reaction and Sperm:Oocyte Membrane Binding	-0.299208	-0.0341626	0.265045
R-HSA-5624138	Trafficking of myristoylated proteins to the cilium	-0.441104	-0.176422	0.264682
R-HSA-1251932	PLCG1 events in ERBB2 signaling	-0.37928	-0.115085	0.264194
R-HSA-392518	Signal amplification	-0.340764	-0.0767176	0.264046
R-HSA-8875513	MET interacts with TNS proteins	-0.443163	-0.179493	0.263671
R-HSA-917977	Transferrin endocytosis and recycling	-0.208613	0.0545544	0.263168
R-HSA-77310	Beta oxidation of lauroyl-CoA to decanoyl-CoA-CoA	-0.344337	-0.0816746	0.262662
R-HSA-8866376	Reelin signalling pathway	-0.275432	-0.0128034	0.262629
R-HSA-9793242	SUMOylation of nuclear envelope proteins	-0.307042	-0.044471	0.262571
R-HSA-9013508	NOTCH3 Intracellular Domain Regulates Transcription	-0.356168	-0.0936897	0.262479
R-HSA-3232118	SUMOylation of transcription factors	-0.347021	-0.0845645	0.262457
R-HSA-5578749	Transcriptional regulation by small RNAs	-0.345714	-0.0833268	0.262387
R-HSA-5651801	PCNA-Dependent Long Patch Base Excision Repair	-0.328143	-0.0660156	0.262127
R-HSA-9818028	NFE2L2 regulates pentose phosphate pathway genes	-0.380823	-0.11872	0.262103
R-HSA-5627117	RHO GTPases Activate ROCKs	-0.328658	-0.0665579	0.2621
R-HSA-111453	BH3-only proteins associate with and inactivate anti-apoptotic BCL-2 members	-0.364598	-0.103036	0.261561
R-HSA-1462054	Alpha-defensins	-0.316105	-0.0547822	0.261323
R-HSA-2172127	DAP12 interactions	-0.274465	-0.0132516	0.261213
R-HSA-1912408	Pre-NOTCH Transcription and Translation	-0.37366	-0.112613	0.261047
R-HSA-73933	Resolution of Abasic Sites (AP sites)	-0.284395	-0.0234277	0.260967
R-HSA-5140745	WNT5A-dependent internalization of FZD2, FZD5 and ROR2	-0.287261	-0.0263528	0.260908
R-HSA-420499	Class C/3 (Metabotropic glutamate/pheromone receptors)	0.231176	0.491742	0.260566
R-HSA-912631	Regulation of signaling by CBL	-0.302402	-0.0421206	0.260282
R-HSA-380612	Metabolism of serotonin	-0.0921353	0.168105	0.260241
R-HSA-193807	Synthesis of bile acids and bile salts via 27-hydroxycholesterol	-0.153341	0.106857	0.260198
R-HSA-9816359	Maternal to zygotic transition (MZT)	-0.362147	-0.101981	0.260166
R-HSA-9639288	Amino acids regulate mTORC1	-0.32563	-0.0657951	0.259835
R-HSA-9020933	Interleukin-23 signaling	-0.191191	0.0685774	0.259769
R-HSA-3065676	SUMO is conjugated to E1 (UBA2:SAE1)	-0.284826	-0.025119	0.259707
R-HSA-9018896	Biosynthesis of E-series 18(S)-resolvins	-0.255843	0.0038024	0.259645
R-HSA-110313	Translesion synthesis by Y family DNA polymerases bypasses lesions on DNA template	-0.328018	-0.0684585	0.25956
R-HSA-2453902	The canonical retinoid cycle in rods (twilight vision)	-0.199451	0.0599239	0.259375
R-HSA-210746	Regulation of gene expression in endocrine-committed (NEUROG3+) progenitor cells	-0.0812238	0.178072	0.259296
R-HSA-9706369	Negative regulation of FLT3	-0.352363	-0.0936757	0.258687
R-HSA-3214858	RMTs methylate histone arginines	-0.340648	-0.0820373	0.25861
R-HSA-190241	FGFR2 ligand binding and activation	0.101279	0.359666	0.258387
R-HSA-9617629	Regulation of FOXO transcriptional activity by acetylation	-0.33402	-0.0757687	0.258251
R-HSA-77111	Synthesis of Ketone Bodies	0.000100607	0.25811	0.25801
R-HSA-187015	Activation of TRKA receptors	-0.158269	0.0993454	0.257614
R-HSA-110312	Translesion synthesis by REV1	-0.307633	-0.0501266	0.257506
R-HSA-392170	ADP signalling through P2Y purinoceptor 12	-0.335266	-0.0777814	0.257485
R-HSA-8941284	RUNX2 regulates chondrocyte maturation	-0.301533	-0.0440804	0.257453
R-HSA-1502540	Signaling by Activin	-0.22485	0.0325972	0.257447
R-HSA-9749641	Aspirin ADME	-0.179539	0.0776334	0.257172
R-HSA-69478	G2/M DNA replication checkpoint	-0.384697	-0.127586	0.257111
R-HSA-444257	RSK activation	-0.362973	-0.105982	0.256991
R-HSA-5250924	B-WICH complex positively regulates rRNA expression	-0.327957	-0.0714693	0.256487
R-HSA-77348	Beta oxidation of octanoyl-CoA to hexanoyl-CoA	-0.497631	-0.241738	0.255893
R-HSA-5655862	Translesion synthesis by POLK	-0.309097	-0.0533788	0.255718
R-HSA-73893	DNA Damage Bypass	-0.333642	-0.0779898	0.255652
R-HSA-193368	Synthesis of bile acids and bile salts via 7alpha-hydroxycholesterol	-0.231324	0.0239386	0.255263
R-HSA-389513	CTLA4 inhibitory signaling	-0.300811	-0.0455717	0.255239
R-HSA-5656121	Translesion synthesis by POLI	-0.307577	-0.0524411	0.255136
R-HSA-71262	Carnitine synthesis	-0.172677	0.0821653	0.254842
R-HSA-418597	G alpha (z) signalling events	-0.276241	-0.0214132	0.254828
R-HSA-2299718	Condensation of Prophase Chromosomes	-0.288927	-0.03451	0.254417
R-HSA-8854691	Interleukin-20 family signaling	-0.212158	0.0420558	0.254213
R-HSA-9034015	Signaling by NTRK3 (TRKC)	-0.314993	-0.0610356	0.253957
R-HSA-1266695	Interleukin-7 signaling	-0.327367	-0.0736184	0.253748
R-HSA-73943	Reversal of alkylation damage by DNA dioxygenases	-0.162236	0.0914506	0.253686
R-HSA-9840309	Glycosphingolipid biosynthesis	-0.0251006	0.228287	0.253387
R-HSA-9006335	Signaling by Erythropoietin	-0.298854	-0.0457157	0.253138
R-HSA-5576890	Phase 3 - rapid repolarisation	-0.23969	0.0133703	0.25306
R-HSA-392851	Prostacyclin signalling through prostacyclin receptor	-0.282847	-0.0302042	0.252642
R-HSA-9696273	RND1 GTPase cycle	-0.136681	0.114954	0.251635
R-HSA-111932	CaMK IV-mediated phosphorylation of CREB	-0.360352	-0.108809	0.251543
R-HSA-8853383	Lysosomal oligosaccharide catabolism	0.273654	0.524835	0.251182
R-HSA-975110	TRAF6 mediated IRF7 activation in TLR7/8 or 9 signaling	-0.344122	-0.0929416	0.25118
R-HSA-9013957	TLR3-mediated TICAM1-dependent programmed cell death	-0.408576	-0.157528	0.251048
R-HSA-8982491	Glycogen metabolism	-0.338302	-0.0873595	0.250942
R-HSA-418360	Platelet calcium homeostasis	-0.333579	-0.0828671	0.250712
R-HSA-193681	Ceramide signalling	-0.208484	0.0421554	0.250639
R-HSA-2586552	Signaling by Leptin	-0.282729	-0.0321832	0.250545
R-HSA-844456	The NLRP3 inflammasome	-0.288133	-0.037604	0.250529
R-HSA-9022707	MECP2 regulates transcription factors	-0.353516	-0.103488	0.250028
R-HSA-196757	Metabolism of folate and pterines	-0.208194	0.0414985	0.249692
R-HSA-427389	ERCC6 (CSB) and EHMT2 (G9a) positively regulate rRNA expression	-0.336689	-0.0871712	0.249518
R-HSA-5358565	Mismatch repair (MMR) directed by MSH2:MSH6 (MutSalpha)	-0.266944	-0.0175541	0.24939
R-HSA-420092	Glucagon-type ligand receptors	-0.278516	-0.0291956	0.24932
R-HSA-193634	Axonal growth inhibition (RHOA activation)	-0.259111	-0.00983979	0.249271
R-HSA-5358606	Mismatch repair (MMR) directed by MSH2:MSH3 (MutSbeta)	-0.258422	-0.00942955	0.248992
R-HSA-77288	mitochondrial fatty acid beta-oxidation of unsaturated fatty acids	-0.374838	-0.126235	0.248603
R-HSA-112412	SOS-mediated signalling	-0.427726	-0.179167	0.248559
R-HSA-6814848	Glycerophospholipid catabolism	-0.334488	-0.0861902	0.248298
R-HSA-174430	Telomere C-strand synthesis initiation	-0.388954	-0.140715	0.24824
R-HSA-77346	Beta oxidation of decanoyl-CoA to octanoyl-CoA-CoA	-0.468127	-0.22004	0.248087
R-HSA-5661231	Metallothioneins bind metals	-0.245103	0.00275755	0.24786
R-HSA-83936	Transport of nucleosides and free purine and pyrimidine bases across the plasma membrane	-0.0293841	0.218473	0.247857
R-HSA-2559585	Oncogene Induced Senescence	-0.365098	-0.117273	0.247825
R-HSA-6785631	ERBB2 Regulates Cell Motility	-0.361152	-0.113569	0.247583
R-HSA-1461957	Beta defensins	-0.010405	0.237077	0.247482
R-HSA-174411	Polymerase switching on the C-strand of the telomere	-0.343622	-0.09628	0.247342
R-HSA-1482798	Acyl chain remodeling of CL	-0.188943	0.058326	0.247269
R-HSA-1296041	Activation of G protein gated Potassium channels	-0.172985	0.0741625	0.247147
R-HSA-1296059	G protein gated Potassium channels	-0.172985	0.0741625	0.247147
R-HSA-997272	Inhibition of voltage gated Ca2+ channels via Gbeta/gamma subunits	-0.172985	0.0741625	0.247147
R-HSA-5423646	Aflatoxin activation and detoxification	-0.141906	0.105103	0.247009
R-HSA-9013422	RHOBTB1 GTPase cycle	-0.387555	-0.141124	0.246431
R-HSA-4655427	SUMOylation of DNA methylation proteins	-0.315677	-0.0697702	0.245906
R-HSA-1980145	Signaling by NOTCH2	-0.332607	-0.0870003	0.245606
R-HSA-204626	Hypusine synthesis from eIF5A-lysine	-0.361352	-0.115795	0.245556
R-HSA-72165	mRNA Splicing - Minor Pathway	-0.429381	-0.183953	0.245427
R-HSA-5358508	Mismatch Repair	-0.261837	-0.0165537	0.245283
R-HSA-933543	NF-kB activation through FADD/RIP-1 pathway mediated by caspase-8 and -10	-0.40404	-0.159074	0.244966
R-HSA-211728	Regulation of PAK-2p34 activity by PS-GAP/RHG10	-0.509345	-0.264439	0.244907
R-HSA-9617828	FOXO-mediated transcription of cell cycle genes	-0.311292	-0.0664046	0.244888
R-HSA-2514859	Inactivation, recovery and regulation of the phototransduction cascade	-0.194426	0.0501485	0.244574
R-HSA-1483191	Synthesis of PC	-0.392132	-0.147589	0.244543
R-HSA-418359	Reduction of cytosolic Ca++ levels	-0.51089	-0.266735	0.244154
R-HSA-203754	NOSIP mediated eNOS trafficking	-0.133483	0.110632	0.244114
R-HSA-8956321	Nucleotide salvage	-0.301659	-0.057574	0.244085
R-HSA-9034793	Activated NTRK3 signals through PLCG1	-0.197862	0.0462057	0.244068
R-HSA-1368082	RORA activates gene expression	-0.412747	-0.168761	0.243986
R-HSA-2179392	EGFR Transactivation by Gastrin	-0.349465	-0.105632	0.243834
R-HSA-2514856	The phototransduction cascade	-0.19296	0.0507504	0.24371
R-HSA-9839389	TGFBR3 regulates TGF-beta signaling	-0.268909	-0.0253056	0.243604
R-HSA-75064	mRNA Editing: A to I Conversion	-0.626527	-0.38347	0.243058
R-HSA-75102	C6 deamination of adenosine	-0.626527	-0.38347	0.243058
R-HSA-77042	Formation of editosomes by ADAR proteins	-0.626527	-0.38347	0.243058
R-HSA-9705462	Inactivation of CSF3 (G-CSF) signaling	-0.307475	-0.0644336	0.243041
R-HSA-432047	Passive transport by Aquaporins	-0.205879	0.0371462	0.243025
R-HSA-452723	Transcriptional regulation of pluripotent stem cells	-0.348209	-0.105285	0.242923
R-HSA-2142691	Synthesis of Leukotrienes (LT) and Eoxins (EX)	-0.13588	0.106755	0.242636
R-HSA-1912420	Pre-NOTCH Processing in Golgi	-0.424551	-0.181923	0.242628
R-HSA-5696397	Gap-filling DNA repair synthesis and ligation in GG-NER	-0.323837	-0.0817693	0.242068
R-HSA-168638	NOD1/2 Signaling Pathway	-0.34314	-0.101505	0.241635
R-HSA-2160916	Hyaluronan uptake and degradation	-0.227469	0.0140041	0.241473
R-HSA-193697	p75NTR regulates axonogenesis	-0.283892	-0.0425877	0.241304
R-HSA-425381	Bicarbonate transporters	-0.0856986	0.155291	0.24099
R-HSA-5654227	Phospholipase C-mediated cascade; FGFR3	-0.117582	0.123401	0.240983
R-HSA-73942	DNA Damage Reversal	-0.190411	0.0504542	0.240866
R-HSA-3065678	SUMO is transferred from E1 to E2 (UBE2I, UBC9)	-0.267894	-0.0272573	0.240637
R-HSA-2129379	Molecules associated with elastic fibres	-0.079526	0.161042	0.240568
R-HSA-1483115	Hydrolysis of LPC	-0.508856	-0.268641	0.240215
R-HSA-1483226	Synthesis of PI	-0.0332953	0.206882	0.240178
R-HSA-8847993	ERBB2 Activates PTK6 Signaling	-0.33028	-0.0901894	0.24009
R-HSA-1250196	SHC1 events in ERBB2 signaling	-0.352822	-0.112771	0.240052
R-HSA-9014325	TICAM1,TRAF6-dependent induction of TAK1 complex	-0.333165	-0.0931879	0.239977
R-HSA-9696270	RND2 GTPase cycle	-0.126401	0.113417	0.239819
R-HSA-380108	Chemokine receptors bind chemokines	-0.164252	0.0755316	0.239784
R-HSA-1296065	Inwardly rectifying K+ channels	-0.136238	0.103524	0.239763
R-HSA-1482801	Acyl chain remodelling of PS	0.144308	0.383983	0.239676
R-HSA-8939243	RUNX1 interacts with co-factors whose precise effect on RUNX1 targets is not known	-0.416786	-0.177364	0.239423
R-HSA-450321	JNK (c-Jun kinases) phosphorylation and activation mediated by activated human TAK1	-0.346513	-0.107244	0.239269
R-HSA-5685939	HDR through MMEJ (alt-NHEJ)	-0.21225	0.0267972	0.239047
R-HSA-437239	Recycling pathway of L1	-0.321495	-0.0824612	0.239034
R-HSA-912526	Interleukin receptor SHC signaling	-0.267158	-0.0283189	0.238839
R-HSA-418886	Netrin mediated repulsion signals	-0.231446	0.00735866	0.238804
R-HSA-159740	Gamma-carboxylation of protein precursors	-0.0813609	0.157423	0.238784
R-HSA-9818749	Regulation of NFE2L2 gene expression	-0.451828	-0.213312	0.238516
R-HSA-209968	Thyroxine biosynthesis	0.293286	0.53133	0.238045
R-HSA-77350	Beta oxidation of hexanoyl-CoA to butanoyl-CoA	-0.491675	-0.253755	0.237919
R-HSA-8964026	Chylomicron clearance	-0.283057	-0.0456181	0.237439
R-HSA-9013149	RAC1 GTPase cycle	-0.289629	-0.052356	0.237273
R-HSA-9854311	Maturation of TCA enzymes and regulation of TCA cycle	-0.300117	-0.0629368	0.23718
R-HSA-159418	Recycling of bile acids and salts	-0.242508	-0.00532885	0.237179
R-HSA-419812	Calcitonin-like ligand receptors	0.0846779	0.32171	0.237032
R-HSA-8849469	PTK6 Regulates RTKs and Their Effectors AKT1 and DOK1	-0.35217	-0.115209	0.236961
R-HSA-9027307	Biosynthesis of maresin-like SPMs	0.234611	0.471308	0.236696
R-HSA-9020956	Interleukin-27 signaling	-0.284198	-0.0475535	0.236644
R-HSA-9861718	Regulation of pyruvate metabolism	-0.300687	-0.0644199	0.236267
R-HSA-1566948	Elastic fibre formation	-0.0799791	0.155813	0.235792
R-HSA-9031628	NGF-stimulated transcription	-0.214503	0.021019	0.235522
R-HSA-9607240	FLT3 Signaling	-0.312751	-0.077246	0.235505
R-HSA-177135	Conjugation of benzoate with glycine	0.336159	0.571146	0.234987
R-HSA-163359	Glucagon signaling in metabolic regulation	-0.341467	-0.107138	0.234329
R-HSA-9755088	Ribavirin ADME	-0.0420774	0.192042	0.23412
R-HSA-110314	Recognition of DNA damage by PCNA-containing replication complex	-0.337719	-0.10384	0.233879
R-HSA-72200	mRNA Editing: C to U Conversion	-0.0705189	0.16326	0.233779
R-HSA-75094	Formation of the Editosome	-0.0705189	0.16326	0.233779
R-HSA-4086398	Ca2+ pathway	-0.304963	-0.0712258	0.233737
R-HSA-159236	Transport of Mature mRNA derived from an Intron-Containing Transcript	-0.369474	-0.135837	0.233638
R-HSA-451927	Interleukin-2 family signaling	-0.236688	-0.00324232	0.233446
R-HSA-71336	Pentose phosphate pathway	-0.263204	-0.0298661	0.233338
R-HSA-450302	activated TAK1 mediates p38 MAPK activation	-0.349197	-0.116198	0.232999
R-HSA-9667769	Acetylcholine inhibits contraction of outer hair cells	-0.192824	0.0396413	0.232466
R-HSA-4641258	Degradation of DVL	-0.368249	-0.135801	0.232448
R-HSA-75108	Activation, myristolyation of BID and translocation to mitochondria	-0.432844	-0.200457	0.232386
R-HSA-1592389	Activation of Matrix Metalloproteinases	-0.0582908	0.17384	0.232131
R-HSA-6791312	TP53 Regulates Transcription of Cell Cycle Genes	-0.345973	-0.113907	0.232066
R-HSA-3215018	Processing and activation of SUMO	-0.256843	-0.0248657	0.231977
R-HSA-2980767	Activation of NIMA Kinases NEK9, NEK6, NEK7	-0.287609	-0.0556661	0.231943
R-HSA-622312	Inflammasomes	-0.286642	-0.0547672	0.231875
R-HSA-975576	N-glycan antennae elongation in the medial/trans-Golgi	-0.0845326	0.146976	0.231508
R-HSA-5620971	Pyroptosis	-0.406332	-0.174872	0.23146
R-HSA-8941332	RUNX2 regulates genes involved in cell migration	-0.401674	-0.170286	0.231389
R-HSA-8874177	ATF6B (ATF6-beta) activates chaperones	-0.0710508	0.159584	0.230635
R-HSA-1181150	Signaling by NODAL	-0.23555	-0.00522305	0.230327
R-HSA-163125	Post-translational modification: synthesis of GPI-anchored proteins	-0.000405269	0.229567	0.229972
R-HSA-9757110	Prednisone ADME	0.115348	0.345257	0.229908
R-HSA-9033807	ABO blood group biosynthesis	0.0144027	0.244236	0.229833
R-HSA-1963640	GRB2 events in ERBB2 signaling	-0.360184	-0.130555	0.229629
R-HSA-209543	p75NTR recruits signalling complexes	-0.349154	-0.119598	0.229556
R-HSA-937042	IRAK2 mediated activation of TAK1 complex	-0.327587	-0.0985009	0.229086
R-HSA-9034013	NTF3 activates NTRK3 signaling	0.0303867	0.25941	0.229024
R-HSA-9674555	Signaling by CSF3 (G-CSF)	-0.264543	-0.0355507	0.228993
R-HSA-2979096	NOTCH2 Activation and Transmission of Signal to the Nucleus	-0.310523	-0.0816694	0.228854
R-HSA-201556	Signaling by ALK	-0.369437	-0.140612	0.228825
R-HSA-3772470	Negative regulation of TCF-dependent signaling by WNT ligand antagonists	-0.0111733	0.217022	0.228195
R-HSA-9845323	Regulation of endogenous retroelements by Piwi-interacting RNAs (piRNAs)	-0.314679	-0.0866864	0.227992
R-HSA-192105	Synthesis of bile acids and bile salts	-0.184843	0.0431294	0.227972
R-HSA-193648	NRAGE signals death through JNK	-0.299734	-0.0718292	0.227905
R-HSA-3322077	Glycogen synthesis	-0.337256	-0.109432	0.227824
R-HSA-77108	Utilization of Ketone Bodies	-0.0815143	0.146218	0.227733
R-HSA-70268	Pyruvate metabolism	-0.320793	-0.0931089	0.227684
R-HSA-73884	Base Excision Repair	-0.304639	-0.0769968	0.227642
R-HSA-9013404	RAC2 GTPase cycle	-0.289425	-0.0618572	0.227567
R-HSA-72086	mRNA Capping	-0.420448	-0.192931	0.227517
R-HSA-9707587	Regulation of HMOX1 expression and activity	-0.221473	0.00602936	0.227502
R-HSA-156587	Amino Acid conjugation	0.305255	0.532739	0.227484
R-HSA-159424	Conjugation of carboxylic acids	0.305255	0.532739	0.227484
R-HSA-9645460	Alpha-protein kinase 1 signaling pathway	-0.332406	-0.105339	0.227067
R-HSA-113418	Formation of the Early Elongation Complex	-0.410053	-0.182997	0.227056
R-HSA-525793	Myogenesis	-0.250755	-0.0237537	0.227001
R-HSA-8936459	RUNX1 regulates genes involved in megakaryocyte differentiation and platelet function	-0.316225	-0.0894217	0.226804
R-HSA-6804760	Regulation of TP53 Activity through Methylation	-0.336808	-0.11013	0.226677
R-HSA-445144	Signal transduction by L1	-0.372242	-0.145666	0.226576
R-HSA-400042	Adrenaline,noradrenaline inhibits insulin secretion	-0.194917	0.0315673	0.226484
R-HSA-5693571	Nonhomologous End-Joining (NHEJ)	-0.290112	-0.0636926	0.22642
R-HSA-5696400	Dual Incision in GG-NER	-0.329768	-0.103391	0.226378
R-HSA-5625900	RHO GTPases activate CIT	-0.275002	-0.0487092	0.226292
R-HSA-2995383	Initiation of Nuclear Envelope (NE) Reformation	-0.333443	-0.10729	0.226153
R-HSA-419037	NCAM1 interactions	0.0372975	0.263191	0.225893
R-HSA-6783589	Interleukin-6 family signaling	-0.200657	0.0252319	0.225889
R-HSA-9013148	CDC42 GTPase cycle	-0.292152	-0.0663425	0.22581
R-HSA-8964011	HDL clearance	-0.305288	-0.0795232	0.225765
R-HSA-5656169	Termination of translesion DNA synthesis	-0.338175	-0.112564	0.225611
R-HSA-5218920	VEGFR2 mediated vascular permeability	-0.338235	-0.112814	0.225421
R-HSA-446107	Type I hemidesmosome assembly	-0.132701	0.0925733	0.225274
R-HSA-2871796	FCERI mediated MAPK activation	-0.292148	-0.0670064	0.225141
R-HSA-2142850	Hyaluronan biosynthesis and export	0.319373	0.544417	0.225044
R-HSA-166208	mTORC1-mediated signalling	-0.336721	-0.111837	0.224884
R-HSA-111933	Calmodulin induced events	-0.311723	-0.0868888	0.224834
R-HSA-111997	CaM pathway	-0.311723	-0.0868888	0.224834
R-HSA-5661270	Formation of xylulose-5-phosphate	-0.298259	-0.0736192	0.22464
R-HSA-430116	GP1b-IX-V activation signalling	-0.315964	-0.091637	0.224327
R-HSA-446343	Localization of the PINCH-ILK-PARVIN complex to focal adhesions	-0.483198	-0.259526	0.223673
R-HSA-173599	Formation of the active cofactor, UDP-glucuronate	-0.610442	-0.386927	0.223515
R-HSA-420597	Nectin/Necl trans heterodimerization	-0.119713	0.103635	0.223348
R-HSA-2142845	Hyaluronan metabolism	-0.168777	0.0545284	0.223305
R-HSA-9616222	Transcriptional regulation of granulopoiesis	-0.331872	-0.108577	0.223295
R-HSA-9035034	RHOF GTPase cycle	-0.246242	-0.0230425	0.223199
R-HSA-8984722	Interleukin-35 Signalling	-0.278523	-0.0557854	0.222738
R-HSA-937039	IRAK1 recruits IKK complex	-0.335627	-0.113023	0.222605
R-HSA-975144	IRAK1 recruits IKK complex upon TLR7/8 or 9 stimulation	-0.335627	-0.113023	0.222605
R-HSA-9615933	Postmitotic nuclear pore complex (NPC) reformation	-0.322684	-0.100412	0.222272
R-HSA-9013423	RAC3 GTPase cycle	-0.296469	-0.0743641	0.222105
R-HSA-9843743	Transcriptional regulation of brown and beige adipocyte differentiation	-0.354497	-0.132481	0.222016
R-HSA-9844594	Transcriptional regulation of brown and beige adipocyte differentiation by EBF2	-0.354497	-0.132481	0.222016
R-HSA-392154	Nitric oxide stimulates guanylate cyclase	-0.0896909	0.13208	0.221771
R-HSA-198725	Nuclear Events (kinase and transcription factor activation)	-0.235533	-0.0137827	0.22175
R-HSA-114516	Disinhibition of SNARE formation	-0.324318	-0.102779	0.221539
R-HSA-499943	Interconversion of nucleotide di- and triphosphates	-0.378796	-0.15729	0.221506
R-HSA-456926	Thrombin signalling through proteinase activated receptors (PARs)	-0.324549	-0.103265	0.221284
R-HSA-72202	Transport of Mature Transcript to Cytoplasm	-0.371111	-0.150028	0.221083
R-HSA-196780	Biotin transport and metabolism	-0.315218	-0.0941818	0.221037
R-HSA-8848584	Wax and plasmalogen biosynthesis	0.334421	0.555371	0.22095
R-HSA-5668599	RHO GTPases Activate NADPH Oxidases	-0.263309	-0.0427374	0.220572
R-HSA-8983432	Interleukin-15 signaling	-0.246443	-0.026003	0.22044
R-HSA-210744	Regulation of gene expression in late stage (branching morphogenesis) pancreatic bud precursor cells	-0.350819	-0.130421	0.220398
R-HSA-189483	Heme degradation	-0.184427	0.0356373	0.220064
R-HSA-9012852	Signaling by NOTCH3	-0.358286	-0.138359	0.219926
R-HSA-9645135	STAT5 Activation	-0.227581	-0.00783115	0.21975
R-HSA-5635851	GLI proteins bind promoters of Hh responsive genes to promote transcription	0.149105	0.368511	0.219406
R-HSA-2428933	SHC-related events triggered by IGF1R	-0.453937	-0.234541	0.219395
R-HSA-9603505	NTRK3 as a dependence receptor	-0.397045	-0.177781	0.219264
R-HSA-937072	TRAF6-mediated induction of TAK1 complex within TLR4 complex	-0.319458	-0.100235	0.219223
R-HSA-975163	IRAK2 mediated activation of TAK1 complex upon TLR7/8 or 9 stimulation	-0.319458	-0.100235	0.219223
R-HSA-111996	Ca-dependent events	-0.331438	-0.11222	0.219217
R-HSA-159763	Transport of gamma-carboxylated protein precursors from the endoplasmic reticulum to the Golgi apparatus	-0.0532998	0.165785	0.219085
R-HSA-381676	Glucagon-like Peptide-1 (GLP1) regulates insulin secretion	-0.321003	-0.101977	0.219026
R-HSA-5626467	RHO GTPases activate IQGAPs	-0.298524	-0.0797148	0.218809
R-HSA-190371	FGFR3b ligand binding and activation	0.29168	0.510393	0.218713
R-HSA-2559582	Senescence-Associated Secretory Phenotype (SASP)	-0.307352	-0.088713	0.218639
R-HSA-2024096	HS-GAG degradation	-0.127367	0.0911712	0.218538
R-HSA-212718	EGFR interacts with phospholipase C-gamma	-0.35223	-0.133942	0.218288
R-HSA-189451	Heme biosynthesis	-0.123639	0.0946263	0.218265
R-HSA-8956319	Nucleotide catabolism	-0.26573	-0.0477682	0.217962
R-HSA-5676594	TNF receptor superfamily (TNFSF) members mediating non-canonical NF-kB pathway	-0.131186	0.0867057	0.217891
R-HSA-9634638	Estrogen-dependent nuclear events downstream of ESR-membrane signaling	-0.337951	-0.12036	0.217591
R-HSA-3000471	Scavenging by Class B Receptors	-0.346688	-0.12915	0.217538
R-HSA-425397	Transport of vitamins, nucleosides, and related molecules	-0.00582121	0.211684	0.217505
R-HSA-2173789	TGF-beta receptor signaling activates SMADs	-0.344584	-0.127438	0.217146
R-HSA-210747	Regulation of gene expression in early pancreatic precursor cells	0.207431	0.424273	0.216842
R-HSA-9634815	Transcriptional Regulation by NPAS4	-0.227142	-0.010358	0.216784
R-HSA-9864848	Complex IV assembly	-0.417594	-0.200944	0.21665
R-HSA-444209	Free fatty acid receptors	-0.182385	0.0341484	0.216533
R-HSA-9013695	NOTCH4 Intracellular Domain Regulates Transcription	-0.321123	-0.104642	0.216481
R-HSA-69601	Ubiquitin Mediated Degradation of Phosphorylated Cdc25A	-0.365815	-0.149545	0.21627
R-HSA-69610	p53-Independent DNA Damage Response	-0.365815	-0.149545	0.21627
R-HSA-69613	p53-Independent G1/S DNA damage checkpoint	-0.365815	-0.149545	0.21627
R-HSA-5250913	Positive epigenetic regulation of rRNA expression	-0.328989	-0.11316	0.215829
R-HSA-445355	Smooth Muscle Contraction	-0.265658	-0.0498659	0.215792
R-HSA-2514853	Condensation of Prometaphase Chromosomes	-0.343183	-0.127419	0.215764
R-HSA-112126	ALKBH3 mediated reversal of alkylation damage	-0.316111	-0.100403	0.215708
R-HSA-5689901	Metalloprotease DUBs	-0.34915	-0.13378	0.21537
R-HSA-418890	Role of second messengers in netrin-1 signaling	-0.142902	0.0721556	0.215058
R-HSA-1475029	Reversible hydration of carbon dioxide	0.129235	0.344031	0.214796
R-HSA-512988	Interleukin-3, Interleukin-5 and GM-CSF signaling	-0.277203	-0.0624849	0.214718
R-HSA-1483249	Inositol phosphate metabolism	-0.19995	0.0147049	0.214655
R-HSA-216083	Integrin cell surface interactions	-0.357789	-0.143146	0.214643
R-HSA-8939236	RUNX1 regulates transcription of genes involved in differentiation of HSCs	-0.314343	-0.0999264	0.214417
R-HSA-9668328	Sealing of the nuclear envelope (NE) by ESCRT-III	-0.375619	-0.161656	0.213963
R-HSA-112040	G-protein mediated events	-0.313384	-0.0996808	0.213703
R-HSA-9818030	NFE2L2 regulating tumorigenic genes	-0.420585	-0.207133	0.213452
R-HSA-9758890	Transport of RCbl within the body	-0.267299	-0.0539137	0.213385
R-HSA-8963901	Chylomicron remodeling	-0.21678	-0.0034686	0.213311
R-HSA-9013700	NOTCH4 Activation and Transmission of Signal to the Nucleus	-0.290499	-0.0772023	0.213296
R-HSA-211736	Stimulation of the cell death response by PAK-2p34	-0.479904	-0.266912	0.212992
R-HSA-5689603	UCH proteinases	-0.309661	-0.096681	0.21298
R-HSA-3000178	ECM proteoglycans	-0.282005	-0.0690499	0.212955
R-HSA-8874081	MET activates PTK2 signaling	-0.348934	-0.136007	0.212927
R-HSA-447115	Interleukin-12 family signaling	-0.345524	-0.133029	0.212495
R-HSA-9008059	Interleukin-37 signaling	-0.282124	-0.0697829	0.212341
R-HSA-434316	Fatty Acids bound to GPR40 (FFAR1) regulate insulin secretion	0.050999	0.263295	0.212296
R-HSA-9609523	Insertion of tail-anchored proteins into the endoplasmic reticulum membrane	-0.268243	-0.0561424	0.2121
R-HSA-8853884	Transcriptional Regulation by VENTX	-0.322623	-0.110632	0.211991
R-HSA-8939242	RUNX1 regulates transcription of genes involved in differentiation of keratinocytes	-0.33444	-0.122651	0.211789
R-HSA-416482	G alpha (12/13) signalling events	-0.315945	-0.104282	0.211663
R-HSA-69186	Lagging Strand Synthesis	-0.294208	-0.0829779	0.21123
R-HSA-156584	Cytosolic sulfonation of small molecules	0.0601211	0.271256	0.211135
R-HSA-2132295	MHC class II antigen presentation	-0.332072	-0.120958	0.211114
R-HSA-2029482	Regulation of actin dynamics for phagocytic cup formation	-0.249129	-0.0383003	0.210829
R-HSA-198753	ERK/MAPK targets	-0.340005	-0.129486	0.210519
R-HSA-9033500	TYSND1 cleaves peroxisomal proteins	-0.0934649	0.116986	0.210451
R-HSA-9013507	NOTCH3 Activation and Transmission of Signal to the Nucleus	-0.351857	-0.141412	0.210444
R-HSA-141334	PAOs oxidise polyamines to amines	0.0738385	0.284124	0.210286
R-HSA-211979	Eicosanoids	0.206946	0.417228	0.210282
R-HSA-174417	Telomere C-strand (Lagging Strand) Synthesis	-0.321512	-0.11149	0.210022
R-HSA-912446	Meiotic recombination	-0.200714	0.00913737	0.209851
R-HSA-9840310	Glycosphingolipid catabolism	-0.147656	0.06217	0.209826
R-HSA-8980692	RHOA GTPase cycle	-0.234648	-0.0248693	0.209778
R-HSA-8875555	MET activates RAP1 and RAC1	-0.335359	-0.12563	0.209729
R-HSA-75157	FasL/ CD95L signaling	-0.346862	-0.137399	0.209463
R-HSA-8940973	RUNX2 regulates osteoblast differentiation	-0.277032	-0.0676203	0.209412
R-HSA-9014826	Interleukin-36 pathway	0.17235	0.381632	0.209282
R-HSA-392451	G beta:gamma signalling through PI3Kgamma	-0.401059	-0.191778	0.209281
R-HSA-211000	Gene Silencing by RNA	-0.298245	-0.0891061	0.209139
R-HSA-379716	Cytosolic tRNA aminoacylation	-0.24436	-0.0354599	0.2089
R-HSA-196071	Metabolism of steroid hormones	-0.25465	-0.0457753	0.208875
R-HSA-1236975	Antigen processing-Cross presentation	-0.323984	-0.115162	0.208823
R-HSA-190242	FGFR1 ligand binding and activation	-0.0780733	0.130263	0.208337
R-HSA-8963693	Aspartate and asparagine metabolism	0.209339	0.417646	0.208308
R-HSA-1368108	BMAL1:CLOCK,NPAS2 activates circadian gene expression	-0.347426	-0.139179	0.208247
R-HSA-8939245	RUNX1 regulates transcription of genes involved in BCR signaling	-0.180222	0.0279461	0.208168
R-HSA-5607764	CLEC7A (Dectin-1) signaling	-0.338712	-0.130565	0.208147
R-HSA-444821	Relaxin receptors	0.19	0.398019	0.208019
R-HSA-2187335	The retinoid cycle in cones (daylight vision)	0.113699	0.321647	0.207948
R-HSA-451326	Activation of kainate receptors upon glutamate binding	-0.228328	-0.0205434	0.207785
R-HSA-9013408	RHOG GTPase cycle	-0.330051	-0.122348	0.207703
R-HSA-373753	Nephrin family interactions	-0.163211	0.0443887	0.207599
R-HSA-5685938	HDR through Single Strand Annealing (SSA)	-0.212698	-0.00518128	0.207517
R-HSA-9013026	RHOB GTPase cycle	-0.188767	0.0186226	0.20739
R-HSA-9026286	Biosynthesis of DPAn-3-derived protectins and resolvins	-0.228911	-0.0216148	0.207296
R-HSA-5624958	ARL13B-mediated ciliary trafficking of INPP5E	-0.256462	-0.0491681	0.207294
R-HSA-8866911	TFAP2 (AP-2) family regulates transcription of cell cycle factors	-0.394904	-0.18764	0.207264
R-HSA-5676934	Protein repair	-0.399699	-0.192558	0.207141
R-HSA-5689877	Josephin domain DUBs	-0.30027	-0.0932303	0.20704
R-HSA-5620924	Intraflagellar transport	-0.283286	-0.0762897	0.206996
R-HSA-427413	NoRC negatively regulates rRNA expression	-0.30593	-0.0990295	0.2069
R-HSA-4419969	Depolymerization of the Nuclear Lamina	-0.284922	-0.0782969	0.206625
R-HSA-201688	WNT mediated activation of DVL	-0.318612	-0.112014	0.206598
R-HSA-9020265	Biosynthesis of aspirin-triggered D-series resolvins	-0.219121	-0.0132775	0.205843
R-HSA-9032845	Activated NTRK2 signals through CDK5	-0.310243	-0.104506	0.205736
R-HSA-2168880	Scavenging of heme from plasma	-0.14632	0.0592885	0.205609
R-HSA-450604	KSRP (KHSRP) binds and destabilizes mRNA	-0.281274	-0.0756759	0.205598
R-HSA-1296067	Potassium transport channels	0.538349	0.743862	0.205513
R-HSA-6807505	RNA polymerase II transcribes snRNA genes	-0.347914	-0.14249	0.205423
R-HSA-5654720	PI-3K cascade:FGFR4	-0.071456	0.133917	0.205373
R-HSA-2151201	Transcriptional activation of mitochondrial biogenesis	-0.339616	-0.134326	0.20529
R-HSA-8866427	VLDLR internalisation and degradation	-0.327034	-0.121845	0.205189
R-HSA-211976	Endogenous sterols	-0.161847	0.0431811	0.205028
R-HSA-947581	Molybdenum cofactor biosynthesis	0.152034	0.357009	0.204974
R-HSA-9680350	Signaling by CSF1 (M-CSF) in myeloid cells	-0.268222	-0.0632985	0.204923
R-HSA-2871809	FCERI mediated Ca+2 mobilization	-0.194555	0.010287	0.204842
R-HSA-2564830	Cytosolic iron-sulfur cluster assembly	-0.0972649	0.107552	0.204817
R-HSA-428930	Thromboxane signalling through TP receptor	-0.355448	-0.150701	0.204747
R-HSA-5250941	Negative epigenetic regulation of rRNA expression	-0.293788	-0.0892048	0.204583
R-HSA-209931	Serotonin and melatonin biosynthesis	0.122662	0.327114	0.204452
R-HSA-111457	Release of apoptotic factors from the mitochondria	-0.338243	-0.134026	0.204216
R-HSA-8941326	RUNX2 regulates bone development	-0.276334	-0.072269	0.204065
R-HSA-8943724	Regulation of PTEN gene transcription	-0.357649	-0.153743	0.203906
R-HSA-1834949	Cytosolic sensors of pathogen-associated DNA	-0.316234	-0.112507	0.203726
R-HSA-1433557	Signaling by SCF-KIT	-0.267568	-0.0640115	0.203557
R-HSA-8979227	Triglyceride metabolism	-0.348365	-0.144862	0.203503
R-HSA-202131	Metabolism of nitric oxide: NOS3 activation and regulation	-0.316694	-0.113233	0.20346
R-HSA-6807047	Cholesterol biosynthesis via desmosterol	-0.276828	-0.0735535	0.203274
R-HSA-6807062	Cholesterol biosynthesis via lathosterol	-0.276828	-0.0735535	0.203274
R-HSA-1482788	Acyl chain remodelling of PC	-0.137367	0.0658115	0.203179
R-HSA-5218921	VEGFR2 mediated cell proliferation	-0.308626	-0.105718	0.202909
R-HSA-2122948	Activated NOTCH1 Transmits Signal to the Nucleus	-0.323165	-0.120496	0.202669
R-HSA-881907	Gastrin-CREB signalling pathway via PKC and MAPK	-0.319887	-0.117239	0.202647
R-HSA-6806664	Metabolism of vitamin K	-0.176995	0.0254946	0.20249
R-HSA-180292	GAB1 signalosome	-0.324959	-0.122476	0.202483
R-HSA-6803157	Antimicrobial peptides	-0.248772	-0.0463362	0.202436
R-HSA-8951671	RUNX3 regulates YAP1-mediated transcription	-0.127595	0.0746057	0.202201
R-HSA-2562578	TRIF-mediated programmed cell death	-0.353504	-0.151398	0.202106
R-HSA-111447	Activation of BAD and translocation to mitochondria	-0.270837	-0.0687798	0.202057
R-HSA-8863795	Downregulation of ERBB2 signaling	-0.33076	-0.128762	0.201998
R-HSA-68867	Assembly of the pre-replicative complex	-0.322667	-0.120935	0.201732
R-HSA-8866904	Negative regulation of activity of TFAP2 (AP-2) family transcription factors	-0.274648	-0.0730213	0.201627
R-HSA-2173791	TGF-beta receptor signaling in EMT (epithelial to mesenchymal transition)	-0.277598	-0.0760123	0.201586
R-HSA-392517	Rap1 signalling	-0.305898	-0.104358	0.201541
R-HSA-5362798	Release of Hh-Np from the secreting cell	0.0288097	0.230272	0.201462
R-HSA-112043	PLC beta mediated events	-0.315724	-0.114299	0.201425
R-HSA-917937	Iron uptake and transport	-0.264688	-0.0633786	0.201309
R-HSA-162710	Synthesis of glycosylphosphatidylinositol (GPI)	0.0429694	0.244203	0.201234
R-HSA-5654738	Signaling by FGFR2	-0.28322	-0.0820218	0.201198
R-HSA-1474290	Collagen formation	-0.106676	0.0944928	0.201169
R-HSA-9707616	Heme signaling	-0.324701	-0.123738	0.200963
R-HSA-380972	Energy dependent regulation of mTOR by LKB1-AMPK	-0.218985	-0.018136	0.200849
R-HSA-211733	Regulation of activated PAK-2p34 by proteasome mediated degradation	-0.390096	-0.189416	0.20068
R-HSA-1660516	Synthesis of PIPs at the early endosome membrane	-0.348535	-0.147984	0.200551
R-HSA-6806942	MET Receptor Activation	-0.0892588	0.111285	0.200544
R-HSA-1474228	Degradation of the extracellular matrix	-0.142629	0.0577741	0.200403
R-HSA-6804759	Regulation of TP53 Activity through Association with Co-factors	-0.336567	-0.136172	0.200395
R-HSA-3134973	LRR FLII-interacting protein 1 (LRRFIP1) activates type I IFN production	-0.283046	-0.082802	0.200244
R-HSA-9634635	Estrogen-stimulated signaling through PRKCZ	-0.395293	-0.195059	0.200235
R-HSA-8941855	RUNX3 regulates CDKN1A transcription	-0.338616	-0.138405	0.200212
R-HSA-5627123	RHO GTPases activate PAKs	-0.308147	-0.107946	0.200201
R-HSA-9013106	RHOC GTPase cycle	-0.215943	-0.0159076	0.200035
R-HSA-1236974	ER-Phagosome pathway	-0.315901	-0.116127	0.199774
R-HSA-9830674	Formation of the ureteric bud	-0.165972	0.0337942	0.199766
R-HSA-9648002	RAS processing	-0.324834	-0.125096	0.199738
R-HSA-933542	TRAF6 mediated NF-kB activation	-0.280478	-0.0808307	0.199647
R-HSA-9634597	GPER1 signaling	-0.365208	-0.166262	0.198947
R-HSA-912694	Regulation of IFNA/IFNB signaling	-0.131805	0.0670742	0.198879
R-HSA-450294	MAP kinase activation	-0.312297	-0.113472	0.198824
R-HSA-174437	Removal of the Flap Intermediate from the C-strand	-0.373437	-0.174666	0.198771
R-HSA-111367	SLBP independent Processing of Histone Pre-mRNAs	-0.470189	-0.271434	0.198755
R-HSA-140837	Intrinsic Pathway of Fibrin Clot Formation	-0.0662415	0.132282	0.198523
R-HSA-9018676	Biosynthesis of D-series resolvins	-0.207878	-0.00938541	0.198493
R-HSA-73772	RNA Polymerase I Promoter Escape	-0.236424	-0.0381746	0.19825
R-HSA-8964038	LDL clearance	-0.296504	-0.0983637	0.198141
R-HSA-9018683	Biosynthesis of DPA-derived SPMs	-0.256375	-0.0585006	0.197875
R-HSA-9025094	Biosynthesis of DPAn-3 SPMs	-0.256375	-0.0585006	0.197875
R-HSA-77286	mitochondrial fatty acid beta-oxidation of saturated fatty acids	-0.323943	-0.126106	0.197837
R-HSA-2142700	Synthesis of Lipoxins (LX)	-0.115632	0.082205	0.197837
R-HSA-350054	Notch-HLH transcription pathway	-0.365928	-0.168186	0.197742
R-HSA-165158	Activation of AKT2	-0.164021	0.0336195	0.197641
R-HSA-4086400	PCP/CE pathway	-0.324387	-0.126772	0.197615
R-HSA-3214841	PKMTs methylate histone lysines	-0.327816	-0.130222	0.197594
R-HSA-901042	Calnexin/calreticulin cycle	-0.312143	-0.114566	0.197577
R-HSA-217271	FMO oxidises nucleophiles	0.317905	0.515417	0.197512
R-HSA-5635838	Activation of SMO	-0.158793	0.0386437	0.197436
R-HSA-9018678	Biosynthesis of specialized proresolving mediators (SPMs)	-0.289977	-0.092658	0.197319
R-HSA-1236978	Cross-presentation of soluble exogenous antigens (endosomes)	-0.445462	-0.248158	0.197303
R-HSA-202424	Downstream TCR signaling	-0.332938	-0.135853	0.197084
R-HSA-2029480	Fcgamma receptor (FCGR) dependent phagocytosis	-0.213956	-0.0169983	0.196957
R-HSA-69231	Cyclin D associated events in G1	-0.249907	-0.0529621	0.196945
R-HSA-69236	G1 Phase	-0.249907	-0.0529621	0.196945
R-HSA-880009	Interconversion of 2-oxoglutarate and 2-hydroxyglutarate	0.44796	0.644637	0.196677
R-HSA-432720	Lysosome Vesicle Biogenesis	-0.252506	-0.0558538	0.196652
R-HSA-2559586	DNA Damage/Telomere Stress Induced Senescence	-0.31097	-0.114347	0.196623
R-HSA-75815	Ubiquitin-dependent degradation of Cyclin D	-0.37047	-0.173859	0.196611
R-HSA-9725554	Differentiation of keratinocytes in interfollicular epidermis in mammalian skin	-0.24031	-0.0438607	0.196449
R-HSA-9734767	Developmental Cell Lineages	-0.24031	-0.0438607	0.196449
R-HSA-381340	Transcriptional regulation of white adipocyte differentiation	-0.316255	-0.119934	0.196322
R-HSA-68689	CDC6 association with the ORC:origin complex	0.0738916	0.269958	0.196066
R-HSA-532668	N-glycan trimming in the ER and Calnexin/Calreticulin cycle	-0.315503	-0.119494	0.196009
R-HSA-156711	Polo-like kinase mediated events	-0.282972	-0.0870477	0.195924
R-HSA-70921	Histidine catabolism	0.0506348	0.246143	0.195509
R-HSA-4615885	SUMOylation of DNA replication proteins	-0.334347	-0.139104	0.195243
R-HSA-3134975	Regulation of innate immune responses to cytosolic DNA	-0.337846	-0.142705	0.195142
R-HSA-8854521	Interaction between PHLDA1 and AURKA	-0.305399	-0.110352	0.195046
R-HSA-69541	Stabilization of p53	-0.387104	-0.192088	0.195016
R-HSA-139915	Activation of PUMA and translocation to mitochondria	-0.373151	-0.178307	0.194844
R-HSA-167044	Signalling to RAS	-0.348439	-0.153806	0.194633
R-HSA-114452	Activation of BH3-only proteins	-0.29245	-0.0979775	0.194473
R-HSA-429958	mRNA decay by 3' to 5' exoribonuclease	-0.232149	-0.0381039	0.194045
R-HSA-157579	Telomere Maintenance	-0.316336	-0.122372	0.193965
R-HSA-179812	GRB2 events in EGFR signaling	-0.346617	-0.15269	0.193927
R-HSA-15869	Metabolism of nucleotides	-0.294356	-0.100632	0.193723
R-HSA-9824594	Regulation of MITF-M-dependent genes involved in apoptosis	-0.380303	-0.186584	0.193719
R-HSA-169911	Regulation of Apoptosis	-0.384593	-0.190973	0.19362
R-HSA-211958	Miscellaneous substrates	0.155006	0.348336	0.19333
R-HSA-9664873	Pexophagy	-0.324331	-0.1311	0.193231
R-HSA-1489509	DAG and IP3 signaling	-0.28636	-0.0931974	0.193163
R-HSA-2173788	Downregulation of TGF-beta receptor signaling	-0.340343	-0.147439	0.192904
R-HSA-397795	G-protein beta:gamma signalling	-0.390872	-0.198002	0.19287
R-HSA-69615	G1/S DNA Damage Checkpoints	-0.3657	-0.172846	0.192854
R-HSA-1660662	Glycosphingolipid metabolism	-0.108257	0.0845476	0.192805
R-HSA-196807	Nicotinate metabolism	-0.160065	0.0326422	0.192707
R-HSA-373755	Semaphorin interactions	-0.280862	-0.0882523	0.19261
R-HSA-1295596	Spry regulation of FGF signaling	-0.289111	-0.0965863	0.192525
R-HSA-6782135	Dual incision in TC-NER	-0.337918	-0.145504	0.192414
R-HSA-75035	Chk1/Chk2(Cds1) mediated inactivation of Cyclin B:Cdk1 complex	-0.242711	-0.050336	0.192375
R-HSA-5693607	Processing of DNA double-strand break ends	-0.263217	-0.070902	0.192315
R-HSA-8963743	Digestion and absorption	-0.144269	0.0479875	0.192256
R-HSA-9858328	OADH complex synthesizes glutaryl-CoA from 2-OA	-0.0521129	0.139963	0.192076
R-HSA-2871837	FCERI mediated NF-kB activation	-0.341568	-0.149531	0.192037
R-HSA-9759475	Regulation of CDH11 Expression and Function	-0.230679	-0.038824	0.191855
R-HSA-6804754	Regulation of TP53 Expression	-0.423956	-0.232255	0.191702
R-HSA-210993	Tie2 Signaling	-0.24899	-0.0572995	0.191691
R-HSA-450408	AUF1 (hnRNP D0) binds and destabilizes mRNA	-0.338271	-0.146739	0.191532
R-HSA-1474151	Tetrahydrobiopterin (BH4) synthesis, recycling, salvage and regulation	-0.342473	-0.151226	0.191247
R-HSA-9018681	Biosynthesis of protectins	-0.582071	-0.391003	0.191068
R-HSA-194068	Bile acid and bile salt metabolism	-0.166332	0.0246916	0.191024
R-HSA-977444	GABA B receptor activation	-0.109804	0.0809325	0.190736
R-HSA-991365	Activation of GABAB receptors	-0.109804	0.0809325	0.190736
R-HSA-448424	Interleukin-17 signaling	-0.302649	-0.11235	0.190299
R-HSA-375281	Hormone ligand-binding receptors	0.0602434	0.250407	0.190163
R-HSA-2173795	Downregulation of SMAD2/3:SMAD4 transcriptional activity	-0.321784	-0.131692	0.190092
R-HSA-8964572	Lipid particle organization	-0.222075	-0.0320213	0.190054
R-HSA-9761174	Formation of intermediate mesoderm	-0.214697	-0.0246941	0.190003
R-HSA-392023	Adrenaline signalling through Alpha-2 adrenergic receptor	0.561136	0.750936	0.1898
R-HSA-69560	Transcriptional activation of p53 responsive genes	-0.35665	-0.167333	0.189317
R-HSA-69895	Transcriptional activation of cell cycle inhibitor p21	-0.35665	-0.167333	0.189317
R-HSA-9614399	Regulation of localization of FOXO transcription factors	-0.25518	-0.0659222	0.189258
R-HSA-2559584	Formation of Senescence-Associated Heterochromatin Foci (SAHF)	-0.357346	-0.168099	0.189247
R-HSA-71064	Lysine catabolism	-0.0210345	0.168064	0.189098
R-HSA-8866654	E3 ubiquitin ligases ubiquitinate target proteins	-0.31516	-0.126201	0.188959
R-HSA-168927	TICAM1, RIP1-mediated IKK complex recruitment	-0.301202	-0.112307	0.188894
R-HSA-166658	Complement cascade	-0.215367	-0.0265623	0.188805
R-HSA-9823730	Formation of definitive endoderm	-0.235606	-0.0468153	0.188791
R-HSA-2173796	SMAD2/SMAD3:SMAD4 heterotrimer regulates transcription	-0.362517	-0.173732	0.188785
R-HSA-2892247	POU5F1 (OCT4), SOX2, NANOG activate genes related to proliferation	-0.328935	-0.14028	0.188655
R-HSA-190872	Transport of connexons to the plasma membrane	-0.0610275	0.127591	0.188619
R-HSA-165159	MTOR signalling	-0.295927	-0.107337	0.18859
R-HSA-3000480	Scavenging by Class A Receptors	-0.194971	-0.00656067	0.18841
R-HSA-69002	DNA Replication Pre-Initiation	-0.308168	-0.119771	0.188397
R-HSA-442660	Na+/Cl- dependent neurotransmitter transporters	0.0397498	0.227854	0.188104
R-HSA-9759218	Cobalamin (Cbl) metabolism	-0.23367	-0.0455957	0.188075
R-HSA-9853506	OGDH complex synthesizes succinyl-CoA from 2-OG	-0.067039	0.120794	0.187833
R-HSA-9748787	Azathioprine ADME	-0.280672	-0.0930796	0.187592
R-HSA-5658442	Regulation of RAS by GAPs	-0.365407	-0.177937	0.18747
R-HSA-9018677	Biosynthesis of DHA-derived SPMs	-0.282081	-0.0952482	0.186832
R-HSA-159782	Removal of aminoterminal propeptides from gamma-carboxylated proteins	-0.0259485	0.160724	0.186673
R-HSA-190236	Signaling by FGFR	-0.260081	-0.0734254	0.186655
R-HSA-4608870	Asymmetric localization of PCP proteins	-0.320806	-0.134275	0.186531
R-HSA-6804757	Regulation of TP53 Degradation	-0.307501	-0.120986	0.186515
R-HSA-432722	Golgi Associated Vesicle Biogenesis	-0.28616	-0.0996504	0.186509
R-HSA-68952	DNA replication initiation	-0.39745	-0.211095	0.186355
R-HSA-9819196	Zygotic genome activation (ZGA)	-0.311708	-0.125355	0.186354
R-HSA-112308	Presynaptic depolarization and calcium channel opening	0.193961	0.380057	0.186096
R-HSA-426048	Arachidonate production from DAG	-0.513728	-0.327953	0.185775
R-HSA-1660499	Synthesis of PIPs at the plasma membrane	-0.225978	-0.040205	0.185773
R-HSA-8853659	RET signaling	-0.243192	-0.0574854	0.185706
R-HSA-1630316	Glycosaminoglycan metabolism	-0.163109	0.0225717	0.18568
R-HSA-77588	SLBP Dependent Processing of Replication-Dependent Histone Pre-mRNAs	-0.467563	-0.281904	0.185659
R-HSA-9701898	STAT3 nuclear events downstream of ALK signaling	-0.363033	-0.17769	0.185342
R-HSA-6806003	Regulation of TP53 Expression and Degradation	-0.309164	-0.124186	0.184977
R-HSA-6782210	Gap-filling DNA repair synthesis and ligation in TC-NER	-0.338471	-0.153596	0.184875
R-HSA-2142816	Synthesis of (16-20)-hydroxyeicosatetraenoic acids (HETE)	-0.435447	-0.250644	0.184803
R-HSA-4570464	SUMOylation of RNA binding proteins	-0.334425	-0.149872	0.184553
R-HSA-5666185	RHO GTPases Activate Rhotekin and Rhophilins	-0.205774	-0.0215383	0.184236
R-HSA-6803211	TP53 Regulates Transcription of Death Receptors and Ligands	-0.370584	-0.186418	0.184166
R-HSA-190370	FGFR1b ligand binding and activation	-0.111997	0.0720852	0.184082
R-HSA-9013418	RHOBTB2 GTPase cycle	-0.327957	-0.143901	0.184056
R-HSA-171319	Telomere Extension By Telomerase	-0.342126	-0.158228	0.183898
R-HSA-350562	Regulation of ornithine decarboxylase (ODC)	-0.430996	-0.247359	0.183637
R-HSA-75067	Processing of Capped Intronless Pre-mRNA	-0.441551	-0.258072	0.183479
R-HSA-2151209	Activation of PPARGC1A (PGC-1alpha) by phosphorylation	-0.0870384	0.0964288	0.183467
R-HSA-1482925	Acyl chain remodelling of PG	0.156537	0.33982	0.183283
R-HSA-5654710	PI-3K cascade:FGFR3	-0.0887038	0.0938878	0.182592
R-HSA-69563	p53-Dependent G1 DNA Damage Response	-0.372242	-0.189715	0.182527
R-HSA-69580	p53-Dependent G1/S DNA damage checkpoint	-0.372242	-0.189715	0.182527
R-HSA-8939246	RUNX1 regulates transcription of genes involved in differentiation of myeloid cells	-0.295202	-0.112716	0.182486
R-HSA-174084	Autodegradation of Cdh1 by Cdh1:APC/C	-0.355322	-0.172988	0.182334
R-HSA-8874211	CREB3 factors activate genes	-0.306624	-0.124298	0.182327
R-HSA-177504	Retrograde neurotrophin signalling	-0.343611	-0.161317	0.182294
R-HSA-205043	NRIF signals cell death from the nucleus	-0.33132	-0.149093	0.182227
R-HSA-977443	GABA receptor activation	-0.111435	0.07073	0.182165
R-HSA-75876	Synthesis of very long-chain fatty acyl-CoAs	-0.243118	-0.0610313	0.182087
R-HSA-3000484	Scavenging by Class F Receptors	-0.177134	0.00476818	0.181902
R-HSA-389599	Alpha-oxidation of phytanate	-0.124774	0.0571238	0.181898
R-HSA-159854	Gamma-carboxylation, transport, and amino-terminal cleavage of proteins	-0.0283844	0.153483	0.181867
R-HSA-937041	IKK complex recruitment mediated by RIP1	-0.29852	-0.116791	0.181729
R-HSA-9707564	Cytoprotection by HMOX1	-0.305882	-0.124179	0.181703
R-HSA-9796292	Formation of axial mesoderm	-0.142042	0.0395537	0.181595
R-HSA-1660514	Synthesis of PIPs at the Golgi membrane	-0.281839	-0.100524	0.181315
R-HSA-8875878	MET promotes cell motility	-0.338267	-0.157039	0.181228
R-HSA-5365859	RA biosynthesis pathway	-0.0945152	0.0865495	0.181065
R-HSA-9706574	RHOBTB GTPase Cycle	-0.314925	-0.134046	0.180879
R-HSA-6781827	Transcription-Coupled Nucleotide Excision Repair (TC-NER)	-0.338283	-0.157469	0.180814
R-HSA-5696395	Formation of Incision Complex in GG-NER	-0.307467	-0.126709	0.180758
R-HSA-2408550	Metabolism of ingested H2SeO4 and H2SeO3 into H2Se	-0.447189	-0.266708	0.18048
R-HSA-210745	Regulation of gene expression in beta cells	-0.287227	-0.10696	0.180267
R-HSA-5576886	Phase 4 - resting membrane potential	0.0255664	0.205815	0.180249
R-HSA-549127	Organic cation transport	-0.0880666	0.0921808	0.180247
R-HSA-549132	Organic cation/anion/zwitterion transport	-0.0880666	0.0921808	0.180247
R-HSA-390648	Muscarinic acetylcholine receptors	-0.214469	-0.0344034	0.180066
R-HSA-5684264	MAP3K8 (TPL2)-dependent MAPK1/3 activation	-0.301652	-0.121603	0.180049
R-HSA-399954	Sema3A PAK dependent Axon repulsion	-0.282699	-0.102716	0.179984
R-HSA-180336	SHC1 events in EGFR signaling	-0.334865	-0.154921	0.179943
R-HSA-389661	Glyoxylate metabolism and glycine degradation	-0.0377863	0.141929	0.179715
R-HSA-190373	FGFR1c ligand binding and activation	0.0389501	0.218496	0.179545
R-HSA-9759476	Regulation of Homotypic Cell-Cell Adhesion	-0.221186	-0.0418793	0.179306
R-HSA-9764260	Regulation of Expression and Function of Type II Classical Cadherins	-0.221186	-0.0418793	0.179306
R-HSA-6804114	TP53 Regulates Transcription of Genes Involved in G2 Cell Cycle Arrest	-0.334825	-0.155534	0.179291
R-HSA-203615	eNOS activation	-0.325747	-0.146637	0.17911
R-HSA-6809371	Formation of the cornified envelope	-0.200384	-0.0215174	0.178867
R-HSA-375276	Peptide ligand-binding receptors	-0.199402	-0.0205442	0.178858
R-HSA-1369007	Mitochondrial ABC transporters	0.452914	0.631733	0.178819
R-HSA-9748784	Drug ADME	-0.1825	-0.00386525	0.178635
R-HSA-8963899	Plasma lipoprotein remodeling	-0.221233	-0.0428157	0.178417
R-HSA-9837092	FASTK family proteins regulate processing and stability of mitochondrial RNAs	0.109727	0.288099	0.178371
R-HSA-9013409	RHOJ GTPase cycle	-0.284275	-0.106096	0.178178
R-HSA-5173214	O-glycosylation of TSR domain-containing proteins	0.162407	0.340513	0.178106
R-HSA-1483166	Synthesis of PA	0.031713	0.209405	0.177692
R-HSA-2995410	Nuclear Envelope (NE) Reassembly	-0.304649	-0.127032	0.177617
R-HSA-8849471	PTK6 Regulates RHO GTPases, RAS GTPase and MAP kinases	-0.335217	-0.157813	0.177404
R-HSA-9027604	Biosynthesis of electrophilic 蠅-3 PUFA oxo-derivatives	-0.226896	-0.0498157	0.177081
R-HSA-432040	Vasopressin regulates renal water homeostasis via Aquaporins	-0.262275	-0.0852283	0.177047
R-HSA-1650814	Collagen biosynthesis and modifying enzymes	-0.0703812	0.10646	0.176841
R-HSA-422356	Regulation of insulin secretion	-0.226852	-0.050261	0.176591
R-HSA-196791	Vitamin D (calciferol) metabolism	-0.147834	0.0285544	0.176389
R-HSA-1482839	Acyl chain remodelling of PE	-0.0400956	0.136149	0.176245
R-HSA-71737	Pyrophosphate hydrolysis	-0.520947	-0.34482	0.176127
R-HSA-446388	Regulation of cytoskeletal remodeling and cell spreading by IPP complex components	-0.30454	-0.12847	0.17607
R-HSA-5660526	Response to metal ions	-0.214324	-0.0384398	0.175884
R-HSA-8949613	Cristae formation	-0.230168	-0.0542881	0.17588
R-HSA-194306	Neurophilin interactions with VEGF and VEGFR	-0.331361	-0.155529	0.175832
R-HSA-8978934	Metabolism of cofactors	-0.320079	-0.144349	0.17573
R-HSA-5358346	Hedgehog ligand biogenesis	-0.345497	-0.170071	0.175426
R-HSA-9012546	Interleukin-18 signaling	-0.167202	0.00817894	0.175381
R-HSA-5658623	FGFRL1 modulation of FGFR1 signaling	-0.11857	0.0568059	0.175376
R-HSA-1660661	Sphingolipid de novo biosynthesis	-0.12375	0.0514131	0.175163
R-HSA-5675221	Negative regulation of MAPK pathway	-0.280814	-0.105919	0.174895
R-HSA-174414	Processive synthesis on the C-strand of the telomere	-0.350308	-0.175474	0.174835
R-HSA-2980766	Nuclear Envelope Breakdown	-0.2985	-0.12374	0.174759
R-HSA-5696399	Global Genome Nucleotide Excision Repair (GG-NER)	-0.290801	-0.116192	0.174609
R-HSA-1169408	ISG15 antiviral mechanism	-0.325591	-0.151032	0.17456
R-HSA-9029569	NR1H3 & NR1H2 regulate gene expression linked to cholesterol transport and efflux	-0.280681	-0.106122	0.174559
R-HSA-74259	Purine catabolism	-0.248433	-0.0739725	0.17446
R-HSA-6793080	rRNA modification in the mitochondrion	-0.247847	-0.0734096	0.174437
R-HSA-9754189	Germ layer formation at gastrulation	-0.248455	-0.0742238	0.174231
R-HSA-5663220	RHO GTPases Activate Formins	-0.293273	-0.11924	0.174033
R-HSA-445717	Aquaporin-mediated transport	-0.239781	-0.0658475	0.173933
R-HSA-8865999	MET activates PTPN11	-0.169952	0.00391757	0.17387
R-HSA-201722	Formation of the beta-catenin:TCF transactivating complex	-0.299074	-0.125598	0.173476
R-HSA-8951430	RUNX3 regulates WNT signaling	-0.374601	-0.201477	0.173124
R-HSA-445095	Interaction between L1 and Ankyrins	-0.130724	0.0423718	0.173096
R-HSA-211981	Xenobiotics	-0.277293	-0.104286	0.173007
R-HSA-174154	APC/C:Cdc20 mediated degradation of Securin	-0.353805	-0.18092	0.172885
R-HSA-2465910	MASTL Facilitates Mitotic Progression	-0.299118	-0.126537	0.17258
R-HSA-983170	Antigen Presentation: Folding, assembly and peptide loading of class I MHC	-0.267841	-0.0954026	0.172439
R-HSA-5654733	Negative regulation of FGFR4 signaling	-0.26169	-0.0897103	0.171979
R-HSA-9033658	Blood group systems biosynthesis	0.134321	0.306165	0.171845
R-HSA-375165	NCAM signaling for neurite out-growth	-0.276379	-0.104671	0.171709
R-HSA-6796648	TP53 Regulates Transcription of DNA Repair Genes	-0.277639	-0.105993	0.171646
R-HSA-156590	Glutathione conjugation	-0.0857905	0.0855856	0.171376
R-HSA-1169091	Activation of NF-kappaB in B cells	-0.3447	-0.173561	0.171138
R-HSA-418592	ADP signalling through P2Y purinoceptor 1	-0.317013	-0.146111	0.170902
R-HSA-1655829	Regulation of cholesterol biosynthesis by SREBP (SREBF)	-0.294316	-0.123503	0.170813
R-HSA-190239	FGFR3 ligand binding and activation	0.300902	0.471448	0.170546
R-HSA-190372	FGFR3c ligand binding and activation	0.300902	0.471448	0.170546
R-HSA-1234158	Regulation of gene expression by Hypoxia-inducible Factor	-0.329529	-0.159374	0.170155
R-HSA-428157	Sphingolipid metabolism	-0.132301	0.0377221	0.170023
R-HSA-417973	Adenosine P1 receptors	0.323458	0.49339	0.169932
R-HSA-191859	snRNP Assembly	-0.382232	-0.212319	0.169912
R-HSA-194441	Metabolism of non-coding RNA	-0.382232	-0.212319	0.169912
R-HSA-9604323	Negative regulation of NOTCH4 signaling	-0.31591	-0.146027	0.169883
R-HSA-9859138	BCKDH synthesizes BCAA-CoA from KIC, KMVA, KIV	-0.1237	0.0460929	0.169793
R-HSA-1362277	Transcription of E2F targets under negative control by DREAM complex	-0.378019	-0.20827	0.169748
R-HSA-390650	Histamine receptors	-0.0433207	0.126403	0.169724
R-HSA-8854050	FBXL7 down-regulates AURKA during mitotic entry and in early mitosis	-0.337115	-0.167461	0.169654
R-HSA-977606	Regulation of Complement cascade	-0.20524	-0.0356112	0.169629
R-HSA-111448	Activation of NOXA and translocation to mitochondria	-0.380272	-0.2109	0.169372
R-HSA-5654732	Negative regulation of FGFR3 signaling	-0.264982	-0.0958658	0.169116
R-HSA-352230	Amino acid transport across the plasma membrane	-0.18758	-0.0187134	0.168866
R-HSA-5693548	Sensing of DNA Double Strand Breaks	-0.230872	-0.0622856	0.168586
R-HSA-3000170	Syndecan interactions	-0.249663	-0.0811762	0.168487
R-HSA-73817	Purine ribonucleoside monophosphate biosynthesis	-0.193133	-0.0246585	0.168474
R-HSA-68911	G2 Phase	-0.320482	-0.152202	0.168279
R-HSA-69273	Cyclin A/B1/B2 associated events during G2/M transition	-0.279848	-0.111755	0.168094
R-HSA-5654726	Negative regulation of FGFR1 signaling	-0.271815	-0.103882	0.167933
R-HSA-446199	Synthesis of Dolichyl-phosphate	0.363619	0.531543	0.167924
R-HSA-111885	Opioid Signalling	-0.317832	-0.149916	0.167916
R-HSA-75896	Plasmalogen biosynthesis	0.467494	0.635151	0.167656
R-HSA-8852135	Protein ubiquitination	-0.305093	-0.137446	0.167647
R-HSA-114508	Effects of PIP2 hydrolysis	-0.308759	-0.141202	0.167557
R-HSA-5620922	BBSome-mediated cargo-targeting to cilium	-0.196375	-0.0289198	0.167456
R-HSA-2672351	Stimuli-sensing channels	-0.285132	-0.117682	0.16745
R-HSA-6803204	TP53 Regulates Transcription of Genes Involved in Cytochrome C Release	-0.331325	-0.163879	0.167446
R-HSA-8877627	Vitamin E	0.0613494	0.228602	0.167253
R-HSA-1237044	Erythrocytes take up carbon dioxide and release oxygen	-0.00883525	0.158261	0.167096
R-HSA-1480926	O2/CO2 exchange in erythrocytes	-0.00883525	0.158261	0.167096
R-HSA-5674135	MAP2K and MAPK activation	-0.321442	-0.154392	0.16705
R-HSA-170145	Phosphorylation of proteins involved in the G2/M transition by Cyclin A:Cdc2 complexes	-0.338084	-0.171091	0.166993
R-HSA-351202	Metabolism of polyamines	-0.389684	-0.22278	0.166904
R-HSA-2032785	YAP1- and WWTR1 (TAZ)-stimulated gene expression	-0.126123	0.0406418	0.166765
R-HSA-69200	Phosphorylation of proteins involved in G1/S transition by active Cyclin E:Cdk2 complexes	-0.314036	-0.147373	0.166662
R-HSA-180786	Extension of Telomeres	-0.312252	-0.145696	0.166557
R-HSA-9613354	Lipophagy	-0.122139	0.0443735	0.166513
R-HSA-1168372	Downstream signaling events of B Cell Receptor (BCR)	-0.353527	-0.187166	0.166361
R-HSA-349425	Autodegradation of the E3 ubiquitin ligase COP1	-0.382515	-0.216209	0.166305
R-HSA-9013424	RHOV GTPase cycle	-0.220854	-0.0546366	0.166218
R-HSA-5696394	DNA Damage Recognition in GG-NER	-0.280322	-0.114289	0.166033
R-HSA-373080	Class B/2 (Secretin family receptors)	-0.085812	0.0800151	0.165827
R-HSA-211999	CYP2E1 reactions	0.317792	0.483233	0.165441
R-HSA-1221632	Meiotic synapsis	-0.215922	-0.0510848	0.164837
R-HSA-174113	SCF-beta-TrCP mediated degradation of Emi1	-0.333934	-0.169257	0.164677
R-HSA-9768919	NPAS4 regulates expression of target genes	-0.186799	-0.0221691	0.164629
R-HSA-8963888	Chylomicron assembly	-0.175653	-0.0111031	0.16455
R-HSA-2173782	Binding and Uptake of Ligands by Scavenger Receptors	-0.171414	-0.00714551	0.164269
R-HSA-71288	Creatine metabolism	0.091924	0.255807	0.163883
R-HSA-186712	Regulation of beta-cell development	-0.310466	-0.146706	0.16376
R-HSA-166187	Mitochondrial Uncoupling	0.26544	0.429107	0.163667
R-HSA-190375	FGFR2c ligand binding and activation	0.301019	0.464258	0.163239
R-HSA-5576891	Cardiac conduction	-0.131434	0.0315536	0.162988
R-HSA-73854	RNA Polymerase I Promoter Clearance	-0.282748	-0.119843	0.162905
R-HSA-432142	Platelet sensitization by LDL	-0.233366	-0.0705153	0.162851
R-HSA-162791	Attachment of GPI anchor to uPAR	-0.0240529	0.138703	0.162756
R-HSA-1234176	Oxygen-dependent proline hydroxylation of Hypoxia-inducible Factor Alpha	-0.339737	-0.177064	0.162674
R-HSA-6783984	Glycine degradation	-0.0557287	0.106548	0.162277
R-HSA-391906	Leukotriene receptors	0.396989	0.559223	0.162234
R-HSA-9662361	Sensory processing of sound by outer hair cells of the cochlea	-0.181735	-0.0195655	0.16217
R-HSA-187577	SCF(Skp2)-mediated degradation of p27/p21	-0.304532	-0.142442	0.16209
R-HSA-399956	CRMPs in Sema3A signaling	-0.28612	-0.124298	0.161822
R-HSA-8964043	Plasma lipoprotein clearance	-0.279011	-0.117228	0.161783
R-HSA-9856651	MITF-M-dependent gene expression	-0.295533	-0.133862	0.161671
R-HSA-8964041	LDL remodeling	-0.154853	0.0067079	0.161561
R-HSA-3299685	Detoxification of Reactive Oxygen Species	-0.24683	-0.0852957	0.161535
R-HSA-9752946	Expression and translocation of olfactory receptors	0.1549	0.31627	0.16137
R-HSA-9833576	CDH11 homotypic and heterotypic interactions	-0.175608	-0.0145551	0.161053
R-HSA-975578	Reactions specific to the complex N-glycan synthesis pathway	-0.0928756	0.0679679	0.160844
R-HSA-6804116	TP53 Regulates Transcription of Genes Involved in G1 Cell Cycle Arrest	-0.337392	-0.176584	0.160808
R-HSA-74749	Signal attenuation	-0.289938	-0.129199	0.16074
R-HSA-8948747	Regulation of PTEN localization	-0.309261	-0.148541	0.16072
R-HSA-5685942	HDR through Homologous Recombination (HRR)	-0.237295	-0.0765758	0.160719
R-HSA-2142670	Synthesis of epoxy (EET) and dihydroxyeicosatrienoic acids (DHET)	-0.527184	-0.366465	0.160719
R-HSA-389957	Prefoldin mediated transfer of substrate to CCT/TriC	-0.262561	-0.10187	0.160691
R-HSA-69656	Cyclin A:Cdk2-associated events at S phase entry	-0.312611	-0.152057	0.160554
R-HSA-74752	Signaling by Insulin receptor	-0.174076	-0.013571	0.160505
R-HSA-3000171	Non-integrin membrane-ECM interactions	-0.205994	-0.0455176	0.160477
R-HSA-70350	Fructose catabolism	0.068849	0.229293	0.160444
R-HSA-9758881	Uptake of dietary cobalamins into enterocytes	0.303369	0.463799	0.16043
R-HSA-1369062	ABC transporters in lipid homeostasis	-0.135987	0.0243749	0.160362
R-HSA-5693554	Resolution of D-loop Structures through Synthesis-Dependent Strand Annealing (SDSA)	-0.251081	-0.0907404	0.16034
R-HSA-389958	Cooperation of Prefoldin and TriC/CCT in actin and tubulin folding	-0.26443	-0.10413	0.1603
R-HSA-170968	Frs2-mediated activation	-0.275412	-0.115194	0.160217
R-HSA-6781823	Formation of TC-NER Pre-Incision Complex	-0.343864	-0.18381	0.160053
R-HSA-804914	Transport of fatty acids	0.0165194	0.176539	0.16002
R-HSA-111459	Activation of caspases through apoptosome-mediated cleavage	-0.334894	-0.174935	0.159959
R-HSA-400511	Synthesis, secretion, and inactivation of Glucose-dependent Insulinotropic Polypeptide (GIP)	-0.118765	0.0411295	0.159894
R-HSA-5654727	Negative regulation of FGFR2 signaling	-0.262585	-0.103153	0.159432
R-HSA-73864	RNA Polymerase I Transcription	-0.277754	-0.118523	0.159232
R-HSA-5693568	Resolution of D-loop Structures through Holliday Junction Intermediates	-0.24506	-0.0858413	0.159219
R-HSA-69202	Cyclin E associated events during G1/S transition	-0.314552	-0.155454	0.159098
R-HSA-5610780	Degradation of GLI1 by the proteasome	-0.307737	-0.148761	0.158977
R-HSA-9620244	Long-term potentiation	-0.14699	0.01198	0.15897
R-HSA-8963898	Plasma lipoprotein assembly	-0.283059	-0.124103	0.158956
R-HSA-140875	Common Pathway of Fibrin Clot Formation	-0.202892	-0.0440009	0.158891
R-HSA-9013405	RHOD GTPase cycle	-0.241781	-0.0836134	0.158168
R-HSA-9762114	GSK3B and BTRC:CUL1-mediated-degradation of NFE2L2	-0.346766	-0.188724	0.158043
R-HSA-5693537	Resolution of D-Loop Structures	-0.243129	-0.085101	0.158028
R-HSA-1638091	Heparan sulfate/heparin (HS-GAG) metabolism	-0.113827	0.0441734	0.158
R-HSA-3270619	IRF3-mediated induction of type I IFN	-0.359993	-0.202143	0.15785
R-HSA-9793380	Formation of paraxial mesoderm	-0.319123	-0.161317	0.157806
R-HSA-200425	Carnitine metabolism	-0.0510472	0.10651	0.157558
R-HSA-446353	Cell-extracellular matrix interactions	-0.328763	-0.171351	0.157412
R-HSA-5654743	Signaling by FGFR4	-0.210089	-0.0533328	0.156756
R-HSA-202670	ERKs are inactivated	-0.304833	-0.148222	0.156611
R-HSA-354194	GRB2:SOS provides linkage to MAPK signaling for Integrins	-0.372417	-0.215868	0.156549
R-HSA-163680	AMPK inhibits chREBP transcriptional activation activity	-0.0793753	0.0768317	0.156207
R-HSA-186763	Downstream signal transduction	-0.208334	-0.0521692	0.156164
R-HSA-3232142	SUMOylation of ubiquitinylation proteins	-0.259082	-0.102998	0.156084
R-HSA-1971475	A tetrasaccharide linker sequence is required for GAG synthesis	-0.165795	-0.0100967	0.155699
R-HSA-3108214	SUMOylation of DNA damage response and repair proteins	-0.28338	-0.127696	0.155684
R-HSA-8949664	Processing of SMDT1	-0.281483	-0.125829	0.155654
R-HSA-4641257	Degradation of AXIN	-0.345128	-0.189538	0.15559
R-HSA-5610785	GLI3 is processed to GLI3R by the proteasome	-0.310375	-0.154945	0.15543
R-HSA-447041	CHL1 interactions	-0.245674	-0.090246	0.155428
R-HSA-174048	APC/C:Cdc20 mediated degradation of Cyclin B	-0.289249	-0.13386	0.155389
R-HSA-5683826	Surfactant metabolism	0.0839899	0.239171	0.155181
R-HSA-209776	Metabolism of amine-derived hormones	0.18005	0.334448	0.154398
R-HSA-5654741	Signaling by FGFR3	-0.211331	-0.0572407	0.15409
R-HSA-196025	Formation of annular gap junctions	-0.253419	-0.0994496	0.15397
R-HSA-8866423	VLDL assembly	-0.246462	-0.0924984	0.153964
R-HSA-1247673	Erythrocytes take up oxygen and release carbon dioxide	0.0105491	0.16431	0.153761
R-HSA-1234174	Cellular response to hypoxia	-0.338838	-0.18511	0.153728
R-HSA-9824585	Regulation of MITF-M-dependent genes involved in pigmentation	-0.289842	-0.136141	0.1537
R-HSA-174824	Plasma lipoprotein assembly, remodeling, and clearance	-0.279955	-0.126282	0.153673
R-HSA-977068	Termination of O-glycan biosynthesis	-0.21576	-0.0623648	0.153395
R-HSA-109704	PI3K Cascade	-0.0986331	0.0546711	0.153304
R-HSA-163560	Triglyceride catabolism	-0.351561	-0.198458	0.153103
R-HSA-9839397	TGFBR3 regulates FGF2 signaling	-0.0873724	0.0656965	0.153069
R-HSA-112382	Formation of RNA Pol II elongation complex	-0.326912	-0.174034	0.152878
R-HSA-75955	RNA Polymerase II Transcription Elongation	-0.326912	-0.174034	0.152878
R-HSA-390450	Folding of actin by CCT/TriC	-0.192293	-0.0394488	0.152844
R-HSA-9026357	NTF4 activates NTRK2 (TRKB) signaling	0.328593	0.481427	0.152834
R-HSA-5610783	Degradation of GLI2 by the proteasome	-0.309126	-0.156338	0.152788
R-HSA-888568	GABA synthesis	0.0517254	0.20412	0.152394
R-HSA-187687	Signalling to ERKs	-0.288309	-0.135949	0.15236
R-HSA-174184	Cdc20:Phospho-APC/C mediated degradation of Cyclin A	-0.345836	-0.193725	0.152111
R-HSA-391903	Eicosanoid ligand-binding receptors	-0.05904	0.0929674	0.152007
R-HSA-8948751	Regulation of PTEN stability and activity	-0.320489	-0.168904	0.151584
R-HSA-8876198	RAB GEFs exchange GTP for GDP on RABs	-0.271204	-0.119772	0.151432
R-HSA-9031525	NR1H2 & NR1H3 regulate gene expression to limit cholesterol uptake	-0.172432	-0.021228	0.151204
R-HSA-442742	CREB1 phosphorylation through NMDA receptor-mediated activation of RAS signaling	-0.202738	-0.0515613	0.151177
R-HSA-70171	Glycolysis	-0.297575	-0.146443	0.151132
R-HSA-6811440	Retrograde transport at the Trans-Golgi-Network	-0.255058	-0.103937	0.151121
R-HSA-9865881	Complex III assembly	-0.295112	-0.144212	0.1509
R-HSA-379398	Enzymatic degradation of Dopamine by monoamine oxidase	0.0519635	0.202754	0.15079
R-HSA-8953750	Transcriptional Regulation by E2F6	-0.25203	-0.101324	0.150706
R-HSA-75205	Dissolution of Fibrin Clot	-0.189869	-0.0391865	0.150683
R-HSA-174178	APC/C:Cdh1 mediated degradation of Cdc20 and other APC/C:Cdh1 targeted proteins in late mitosis/early G1	-0.317009	-0.16646	0.150549
R-HSA-5654689	PI-3K cascade:FGFR1	-0.118964	0.0314741	0.150438
R-HSA-1368071	NR1D1 (REV-ERBA) represses gene expression	-0.473423	-0.323063	0.15036
R-HSA-9843940	Regulation of endogenous retroelements by KRAB-ZFP proteins	-0.209421	-0.0591202	0.150301
R-HSA-77075	RNA Pol II CTD phosphorylation and interaction with CE	-0.360397	-0.210443	0.149954
R-HSA-163685	Integration of energy metabolism	-0.190351	-0.0404371	0.149914
R-HSA-983712	Ion channel transport	-0.263265	-0.113358	0.149907
R-HSA-2426168	Activation of gene expression by SREBF (SREBP)	-0.268366	-0.118616	0.14975
R-HSA-8866652	Synthesis of active ubiquitin: roles of E1 and E2 enzymes	-0.316343	-0.166599	0.149744
R-HSA-180024	DARPP-32 events	-0.35142	-0.202006	0.149414
R-HSA-9615017	FOXO-mediated transcription of oxidative stress, metabolic and neuronal genes	-0.315834	-0.166476	0.149358
R-HSA-190704	Oligomerization of connexins into connexons	0.0460651	0.195248	0.149182
R-HSA-190827	Transport of connexins along the secretory pathway	0.0460651	0.195248	0.149182
R-HSA-179419	APC:Cdc20 mediated degradation of cell cycle proteins prior to satisfation of the cell cycle checkpoint	-0.341118	-0.191983	0.149135
R-HSA-9022927	MECP2 regulates transcription of genes involved in GABA signaling	0.00551244	0.154564	0.149052
R-HSA-5578775	Ion homeostasis	-0.190705	-0.0420243	0.148681
R-HSA-379397	Enzymatic degradation of dopamine by COMT	0.0500684	0.198525	0.148456
R-HSA-380095	Tachykinin receptors bind tachykinins	-0.50911	-0.360731	0.148379
R-HSA-5673000	RAF activation	-0.318683	-0.170425	0.148258
R-HSA-202040	G-protein activation	-0.217341	-0.0691481	0.148193
R-HSA-8852276	The role of GTSE1 in G2/M progression after G2 checkpoint	-0.314145	-0.166002	0.148143
R-HSA-71387	Metabolism of carbohydrates	-0.232865	-0.0848315	0.148033
R-HSA-9762292	Regulation of CDH11 function	-0.182005	-0.0340732	0.147932
R-HSA-2122947	NOTCH1 Intracellular Domain Regulates Transcription	-0.333336	-0.185433	0.147903
R-HSA-9831926	Nephron development	0.0410887	0.188912	0.147823
R-HSA-390466	Chaperonin-mediated protein folding	-0.311813	-0.164495	0.147319
R-HSA-190322	FGFR4 ligand binding and activation	0.374169	0.521031	0.146862
R-HSA-176409	APC/C:Cdc20 mediated degradation of mitotic proteins	-0.336925	-0.190071	0.146854
R-HSA-391251	Protein folding	-0.30932	-0.162561	0.14676
R-HSA-190873	Gap junction degradation	-0.237567	-0.0909775	0.14659
R-HSA-9037629	Lewis blood group biosynthesis	0.213238	0.359779	0.146541
R-HSA-189200	Cellular hexose transport	0.195614	0.342124	0.14651
R-HSA-9022699	MECP2 regulates neuronal receptors and channels	-0.32042	-0.173926	0.146494
R-HSA-8964616	G beta:gamma signalling through CDC42	-0.356578	-0.210173	0.146405
R-HSA-204998	Cell death signalling via NRAGE, NRIF and NADE	-0.266209	-0.119915	0.146294
R-HSA-1362409	Mitochondrial iron-sulfur cluster biogenesis	-0.461935	-0.316022	0.145913
R-HSA-1592230	Mitochondrial biogenesis	-0.278354	-0.132824	0.14553
R-HSA-140877	Formation of Fibrin Clot (Clotting Cascade)	-0.131683	0.0137706	0.145454
R-HSA-379401	Dopamine clearance from the synaptic cleft	0.0469503	0.192345	0.145395
R-HSA-373752	Netrin-1 signaling	-0.215072	-0.0697562	0.145316
R-HSA-159231	Transport of Mature mRNA Derived from an Intronless Transcript	-0.330556	-0.185286	0.145271
R-HSA-5419276	Mitochondrial translation termination	-0.377866	-0.232737	0.145128
R-HSA-6811555	PI5P Regulates TP53 Acetylation	-0.284773	-0.139737	0.145036
R-HSA-435368	Zinc efflux and compartmentalization by the SLC30 family	-0.143831	0.00108507	0.144916
R-HSA-9733709	Cardiogenesis	-0.207939	-0.0633514	0.144588
R-HSA-75158	TRAIL signaling	-0.357259	-0.212837	0.144423
R-HSA-69017	CDK-mediated phosphorylation and removal of Cdc6	-0.325583	-0.181382	0.144201
R-HSA-5693616	Presynaptic phase of homologous DNA pairing and strand exchange	-0.206616	-0.0628475	0.143768
R-HSA-5693579	Homologous DNA Pairing and Strand Exchange	-0.202957	-0.0593031	0.143654
R-HSA-1538133	G0 and Early G1	-0.358223	-0.214599	0.143624
R-HSA-983189	Kinesins	-0.164932	-0.0213517	0.14358
R-HSA-4085001	Sialic acid metabolism	-0.209661	-0.0661798	0.143482
R-HSA-159227	Transport of the SLBP independent Mature mRNA	-0.337299	-0.193923	0.143376
R-HSA-5654695	PI-3K cascade:FGFR2	-0.089957	0.0533078	0.143265
R-HSA-1855183	Synthesis of IP2, IP, and Ins in the cytosol	-0.108237	0.0344871	0.142724
R-HSA-2428928	IRS-related events triggered by IGF1R	-0.153763	-0.0111733	0.14259
R-HSA-176187	Activation of ATR in response to replication stress	-0.0713978	0.0710337	0.142432
R-HSA-9836573	Mitochondrial RNA degradation	-0.049709	0.0923118	0.142021
R-HSA-8957322	Metabolism of steroids	-0.206588	-0.0647557	0.141832
R-HSA-169893	Prolonged ERK activation events	-0.271147	-0.129477	0.141671
R-HSA-1483206	Glycerophospholipid biosynthesis	-0.183434	-0.0419571	0.141477
R-HSA-8985801	Regulation of cortical dendrite branching	0.0135179	0.154749	0.141231
R-HSA-2428924	IGF1R signaling cascade	-0.157339	-0.0161128	0.141226
R-HSA-2022928	HS-GAG biosynthesis	-0.0393969	0.10181	0.141207
R-HSA-3928664	Ephrin signaling	-0.232758	-0.091559	0.141199
R-HSA-159234	Transport of Mature mRNAs Derived from Intronless Transcripts	-0.332151	-0.191014	0.141137
R-HSA-9708530	Regulation of BACH1 activity	-0.262515	-0.121453	0.141062
R-HSA-425393	Transport of inorganic cations/anions and amino acids/oligopeptides	-0.0931296	0.0477407	0.14087
R-HSA-75105	Fatty acyl-CoA biosynthesis	-0.180864	-0.0400113	0.140853
R-HSA-6803207	TP53 Regulates Transcription of Caspase Activators and Caspases	-0.275562	-0.134834	0.140727
R-HSA-179409	APC-Cdc20 mediated degradation of Nek2A	-0.306795	-0.166152	0.140644
R-HSA-189445	Metabolism of porphyrins	-0.164926	-0.0242999	0.140627
R-HSA-9753281	Paracetamol ADME	0.0828211	0.223305	0.140484
R-HSA-913709	O-linked glycosylation of mucins	-0.099746	0.0404732	0.140219
R-HSA-5263617	Metabolism of ingested MeSeO2H into MeSeH	-0.64345	-0.503342	0.140108
R-HSA-5657655	MGMT-mediated DNA damage reversal	-0.675845	-0.535749	0.140097
R-HSA-159230	Transport of the SLBP Dependant Mature mRNA	-0.339816	-0.199792	0.140024
R-HSA-1500620	Meiosis	-0.192162	-0.0523103	0.139852
R-HSA-354192	Integrin signaling	-0.335144	-0.195332	0.139812
R-HSA-140180	COX reactions	-0.59372	-0.454106	0.139614
R-HSA-2404192	Signaling by Type 1 Insulin-like Growth Factor 1 Receptor (IGF1R)	-0.15025	-0.0106554	0.139594
R-HSA-9006115	Signaling by NTRK2 (TRKB)	-0.197162	-0.0575941	0.139568
R-HSA-113507	E2F-enabled inhibition of pre-replication complex formation	-0.149825	-0.0103505	0.139475
R-HSA-674695	RNA Polymerase II Pre-transcription Events	-0.309095	-0.169651	0.139444
R-HSA-182971	EGFR downregulation	-0.229355	-0.0902811	0.139074
R-HSA-5205647	Mitophagy	-0.2985	-0.159718	0.138782
R-HSA-162699	Synthesis of dolichyl-phosphate mannose	-0.576917	-0.438144	0.138773
R-HSA-418346	Platelet homeostasis	-0.205183	-0.0664197	0.138763
R-HSA-3301854	Nuclear Pore Complex (NPC) Disassembly	-0.308437	-0.169786	0.138651
R-HSA-9837999	Mitochondrial protein degradation	-0.290016	-0.151446	0.13857
R-HSA-9764302	Regulation of CDH19 Expression and Function	-0.179947	-0.0418433	0.138103
R-HSA-5652084	Fructose metabolism	-0.000623711	0.137411	0.138035
R-HSA-75153	Apoptotic execution phase	-0.273748	-0.136031	0.137716
R-HSA-1187000	Fertilization	-0.0400692	0.0975701	0.137639
R-HSA-1606341	IRF3 mediated activation of type 1 IFN	-0.230527	-0.0929448	0.137582
R-HSA-196108	Pregnenolone biosynthesis	-0.170059	-0.0326005	0.137458
R-HSA-8935964	RUNX1 regulates expression of components of tight junctions	-0.134364	0.00308481	0.137449
R-HSA-428540	Activation of RAC1	-0.174666	-0.0373444	0.137321
R-HSA-918233	TRAF3-dependent IRF activation pathway	-0.348552	-0.211259	0.137293
R-HSA-9024446	NR1H2 and NR1H3-mediated signaling	-0.240453	-0.10335	0.137103
R-HSA-6804758	Regulation of TP53 Activity through Acetylation	-0.317218	-0.180116	0.137102
R-HSA-70326	Glucose metabolism	-0.299438	-0.162469	0.136969
R-HSA-9824272	Somitogenesis	-0.3279	-0.190978	0.136922
R-HSA-844455	The NLRP1 inflammasome	-0.464495	-0.327945	0.13655
R-HSA-936837	Ion transport by P-type ATPases	-0.214763	-0.0783338	0.13643
R-HSA-111471	Apoptotic factor-mediated response	-0.241541	-0.105512	0.136029
R-HSA-381771	Synthesis, secretion, and inactivation of Glucagon-like Peptide-1 (GLP-1)	-0.131784	0.00413583	0.13592
R-HSA-8964046	VLDL clearance	-0.352602	-0.216772	0.13583
R-HSA-1483076	Synthesis of CL	-0.34686	-0.211111	0.135749
R-HSA-2187338	Visual phototransduction	-0.137607	-0.00253379	0.135073
R-HSA-6811436	COPI-independent Golgi-to-ER retrograde traffic	-0.352985	-0.218021	0.134964
R-HSA-9648025	EML4 and NUDC in mitotic spindle formation	-0.284836	-0.150278	0.134558
R-HSA-8963684	Tyrosine catabolism	-0.17358	-0.0390656	0.134515
R-HSA-3214815	HDACs deacetylate histones	-0.29467	-0.161031	0.133639
R-HSA-6807004	Negative regulation of MET activity	-0.215443	-0.0818083	0.133635
R-HSA-5601884	PIWI-interacting RNA (piRNA) biogenesis	-0.228935	-0.0954339	0.133501
R-HSA-69190	DNA strand elongation	-0.215459	-0.0823004	0.133159
R-HSA-5654219	Phospholipase C-mediated cascade: FGFR1	-0.1485	-0.0154121	0.133088
R-HSA-68949	Orc1 removal from chromatin	-0.290066	-0.157048	0.133018
R-HSA-390471	Association of TriC/CCT with target proteins during biosynthesis	-0.309892	-0.176996	0.132896
R-HSA-372708	p130Cas linkage to MAPK signaling for integrins	-0.332975	-0.200162	0.132813
R-HSA-9842860	Regulation of endogenous retroelements	-0.228941	-0.0966206	0.13232
R-HSA-1855231	Synthesis of IPs in the ER lumen	-0.0798776	0.0524197	0.132297
R-HSA-163316	Mitochondrial transcription termination	-0.0409084	0.0913191	0.132227
R-HSA-400508	Incretin synthesis, secretion, and inactivation	-0.137086	-0.00489421	0.132191
R-HSA-9609736	Assembly and cell surface presentation of NMDA receptors	-0.087957	0.0442318	0.132189
R-HSA-1834941	STING mediated induction of host immune responses	-0.339782	-0.208212	0.13157
R-HSA-73762	RNA Polymerase I Transcription Initiation	-0.267161	-0.135711	0.13145
R-HSA-418990	Adherens junctions interactions	-0.189757	-0.0589556	0.130802
R-HSA-381753	Olfactory Signaling Pathway	0.12961	0.260008	0.130398
R-HSA-9758919	Epithelial-Mesenchymal Transition (EMT) during gastrulation	-0.00107884	0.1292	0.130279
R-HSA-1855167	Synthesis of pyrophosphates in the cytosol	-0.247695	-0.11744	0.130255
R-HSA-176814	Activation of APC/C and APC/C:Cdc20 mediated degradation of mitotic proteins	-0.319088	-0.188837	0.13025
R-HSA-8852405	Signaling by MST1	0.134749	0.264771	0.130022
R-HSA-1169092	Activation of RAS in B cells	-0.43607	-0.306077	0.129993
R-HSA-1299287	Tandem pore domain halothane-inhibited K+ channel (THIK)	0.165056	0.295008	0.129952
R-HSA-420029	Tight junction interactions	-0.100179	0.0297645	0.129943
R-HSA-5632684	Hedgehog 'on' state	-0.278809	-0.148901	0.129908
R-HSA-5654736	Signaling by FGFR1	-0.194605	-0.0647982	0.129807
R-HSA-174577	Activation of C3 and C5	0.103937	0.23367	0.129733
R-HSA-9762293	Regulation of CDH11 gene transcription	-0.19361	-0.0643188	0.129291
R-HSA-3214842	HDMs demethylate histones	-0.322994	-0.193809	0.129185
R-HSA-8981607	Intracellular oxygen transport	0.276673	0.40583	0.129157
R-HSA-380320	Recruitment of NuMA to mitotic centrosomes	-0.238974	-0.109893	0.129082
R-HSA-190861	Gap junction assembly	-0.0634384	0.0655499	0.128988
R-HSA-157858	Gap junction trafficking and regulation	-0.167683	-0.0387431	0.12894
R-HSA-5368598	Negative regulation of TCF-dependent signaling by DVL-interacting proteins	-0.229407	-0.100593	0.128814
R-HSA-9662360	Sensory processing of sound by inner hair cells of the cochlea	-0.183841	-0.0550459	0.128795
R-HSA-190828	Gap junction trafficking	-0.162768	-0.034017	0.128751
R-HSA-397014	Muscle contraction	-0.141628	-0.0130162	0.128612
R-HSA-76009	Platelet Aggregation (Plug Formation)	-0.322207	-0.193676	0.12853
R-HSA-5610787	Hedgehog 'off' state	-0.255162	-0.126706	0.128456
R-HSA-9026403	Biosynthesis of DPAn-3-derived 13-series resolvins	-0.181192	-0.0527953	0.128397
R-HSA-9825892	Regulation of MITF-M-dependent genes involved in cell cycle and proliferation	-0.2784	-0.150018	0.128383
R-HSA-8964540	Alanine metabolism	0.365217	0.493559	0.128341
R-HSA-9830369	Kidney development	-0.114159	0.0141732	0.128332
R-HSA-373756	SDK interactions	0.369303	0.497504	0.128201
R-HSA-375280	Amine ligand-binding receptors	-0.160168	-0.0320311	0.128137
R-HSA-5389840	Mitochondrial translation elongation	-0.345846	-0.21821	0.127636
R-HSA-111463	SMAC (DIABLO) binds to IAPs	-0.288745	-0.161147	0.127597
R-HSA-111464	SMAC(DIABLO)-mediated dissociation of IAP:caspase complexes	-0.288745	-0.161147	0.127597
R-HSA-68884	Mitotic Telophase/Cytokinesis	-0.281405	-0.15385	0.127555
R-HSA-69239	Synthesis of DNA	-0.276963	-0.149451	0.127513
R-HSA-350864	Regulation of thyroid hormone activity	0.485346	0.612721	0.127375
R-HSA-177162	Conjugation of phenylacetate with glutamine	0.56325	0.690474	0.127224
R-HSA-1299361	TWIK-related alkaline pH activated K+ channel (TALK)	0.526409	0.653623	0.127214
R-HSA-379724	tRNA Aminoacylation	-0.218086	-0.0910352	0.127051
R-HSA-163767	PP2A-mediated dephosphorylation of key metabolic factors	-0.34326	-0.216272	0.126988
R-HSA-4411364	Binding of TCF/LEF:CTNNB1 to target gene promoters	-0.34289	-0.215946	0.126943
R-HSA-380259	Loss of Nlp from mitotic centrosomes	-0.240579	-0.113808	0.126772
R-HSA-380284	Loss of proteins required for interphase microtubule organization from the centrosome	-0.240579	-0.113808	0.126772
R-HSA-113501	Inhibition of replication initiation of damaged DNA by RB1/E2F1	-0.329354	-0.202658	0.126696
R-HSA-1660517	Synthesis of PIPs at the late endosome membrane	-0.275928	-0.149326	0.126602
R-HSA-1299503	TWIK related potassium channel (TREK)	0.615137	0.741546	0.126409
R-HSA-111469	SMAC, XIAP-regulated apoptotic response	-0.28722	-0.160891	0.12633
R-HSA-186797	Signaling by PDGF	-0.179022	-0.0527226	0.1263
R-HSA-9673163	Oleoyl-phe metabolism	0.782511	0.908608	0.126097
R-HSA-425407	SLC-mediated transmembrane transport	-0.0653345	0.0607097	0.126044
R-HSA-9037628	Rhesus blood group biosynthesis	0.783718	0.909735	0.126017
R-HSA-451307	Activation of Na-permeable kainate receptors	0.827858	0.953784	0.125926
R-HSA-69052	Switching of origins to a post-replicative state	-0.279084	-0.153204	0.12588
R-HSA-75072	mRNA Editing	-0.296285	-0.17045	0.125835
R-HSA-2500257	Resolution of Sister Chromatid Cohesion	-0.28716	-0.161458	0.125702
R-HSA-5205685	PINK1-PRKN Mediated Mitophagy	-0.269043	-0.143347	0.125697
R-HSA-8934903	Receptor Mediated Mitophagy	-0.39197	-0.266355	0.125616
R-HSA-8854518	AURKA Activation by TPX2	-0.24329	-0.117966	0.125325
R-HSA-71403	Citric acid cycle (TCA cycle)	-0.223523	-0.0982521	0.125271
R-HSA-6811442	Intra-Golgi and retrograde Golgi-to-ER traffic	-0.237414	-0.1125	0.124914
R-HSA-112399	IRS-mediated signalling	-0.135246	-0.0104723	0.124774
R-HSA-196849	Metabolism of water-soluble vitamins and cofactors	-0.114326	0.0103225	0.124648
R-HSA-6803205	TP53 regulates transcription of several additional cell death genes whose specific roles in p53-dependent apoptosis remain uncertain	-0.314304	-0.189954	0.12435
R-HSA-351906	Apoptotic cleavage of cell adhesion proteins	-0.15402	-0.0296816	0.124338
R-HSA-9007101	Rab regulation of trafficking	-0.246813	-0.12253	0.124284
R-HSA-9857492	Protein lipoylation	-0.0706379	0.053637	0.124275
R-HSA-380270	Recruitment of mitotic centrosome proteins and complexes	-0.239226	-0.115003	0.124223
R-HSA-380287	Centrosome maturation	-0.239226	-0.115003	0.124223
R-HSA-6811434	COPI-dependent Golgi-to-ER retrograde traffic	-0.22024	-0.0961035	0.124136
R-HSA-3371497	HSP90 chaperone cycle for steroid hormone receptors (SHR) in the presence of ligand	-0.177113	-0.0530719	0.124041
R-HSA-9022702	MECP2 regulates transcription of neuronal ligands	-0.368796	-0.244778	0.124018
R-HSA-3371511	HSF1 activation	-0.177964	-0.0543305	0.123634
R-HSA-174143	APC/C-mediated degradation of cell cycle proteins	-0.298111	-0.17452	0.123591
R-HSA-453276	Regulation of mitotic cell cycle	-0.298111	-0.17452	0.123591
R-HSA-1855191	Synthesis of IPs in the nucleus	-0.19233	-0.0687419	0.123588
R-HSA-77289	Mitochondrial Fatty Acid Beta-Oxidation	-0.176203	-0.0527223	0.123481
R-HSA-442380	Zinc influx into cells by the SLC39 gene family	-0.0294899	0.093963	0.123453
R-HSA-399719	Trafficking of AMPA receptors	-0.184299	-0.0610747	0.123225
R-HSA-399721	Glutamate binding, activation of AMPA receptors and synaptic plasticity	-0.184299	-0.0610747	0.123225
R-HSA-1614558	Degradation of cysteine and homocysteine	-0.0528338	0.0702795	0.123113
R-HSA-9603798	Class I peroxisomal membrane protein import	-0.0463648	0.0764995	0.122864
R-HSA-5654221	Phospholipase C-mediated cascade; FGFR2	-0.0969416	0.025876	0.122818
R-HSA-193670	p75NTR negatively regulates cell cycle via SC1	-0.38586	-0.263101	0.122759
R-HSA-3249367	STAT6-mediated induction of chemokines	-0.314469	-0.191952	0.122516
R-HSA-1268020	Mitochondrial protein import	-0.249245	-0.126751	0.122494
R-HSA-1296071	Potassium Channels	0.0615901	0.183986	0.122396
R-HSA-9013420	RHOU GTPase cycle	-0.188079	-0.0657197	0.12236
R-HSA-389960	Formation of tubulin folding intermediates by CCT/TriC	-0.252584	-0.1307	0.121883
R-HSA-1474165	Reproduction	-0.18109	-0.0592661	0.121824
R-HSA-176408	Regulation of APC/C activators between G1/S and early anaphase	-0.303226	-0.181651	0.121575
R-HSA-391908	Prostanoid ligand receptors	-0.153847	-0.0323567	0.121491
R-HSA-74182	Ketone body metabolism	0.00664378	0.127416	0.120773
R-HSA-9018682	Biosynthesis of maresins	-0.0463765	0.0742061	0.120583
R-HSA-450513	Tristetraprolin (TTP, ZFP36) binds and destabilizes mRNA	-0.228465	-0.107906	0.120559
R-HSA-176412	Phosphorylation of the APC/C	-0.250219	-0.129669	0.120549
R-HSA-9828211	Regulation of TBK1, IKK蔚-mediated activation of IRF3, IRF7 upon TLR3 ligation	-0.227024	-0.106506	0.120518
R-HSA-3214847	HATs acetylate histones	-0.229793	-0.109426	0.120367
R-HSA-9617324	Negative regulation of NMDA receptor-mediated neuronal transmission	-0.103727	0.0163924	0.120119
R-HSA-9029558	NR1H2 & NR1H3 regulate gene expression linked to lipogenesis	-0.134944	-0.0149971	0.119947
R-HSA-141424	Amplification of signal from the kinetochores	-0.280211	-0.160293	0.119918
R-HSA-141444	Amplification of signal from unattached kinetochores via a MAD2 inhibitory signal	-0.280211	-0.160293	0.119918
R-HSA-421270	Cell-cell junction organization	-0.150187	-0.0303044	0.119883
R-HSA-435354	Zinc transporters	-0.106738	0.0131352	0.119873
R-HSA-3371571	HSF1-dependent transactivation	-0.149966	-0.0302012	0.119765
R-HSA-9832991	Formation of the posterior neural plate	-0.353206	-0.233599	0.119608
R-HSA-390522	Striated Muscle Contraction	-0.11874	0.000836999	0.119577
R-HSA-9619665	EGR2 and SOX10-mediated initiation of Schwann cell myelination	-0.191776	-0.0722793	0.119497
R-HSA-69618	Mitotic Spindle Checkpoint	-0.28309	-0.163648	0.119441
R-HSA-451306	Ionotropic activity of kainate receptors	-0.11849	0.000802773	0.119293
R-HSA-451308	Activation of Ca-permeable Kainate Receptor	-0.11849	0.000802773	0.119293
R-HSA-917729	Endosomal Sorting Complex Required For Transport (ESCRT)	-0.206565	-0.0879346	0.11863
R-HSA-975634	Retinoid metabolism and transport	-0.127723	-0.00912306	0.118599
R-HSA-69205	G1/S-Specific Transcription	-0.284321	-0.165761	0.11856
R-HSA-196741	Cobalamin (Cbl, vitamin B12) transport and metabolism	-0.0905917	0.0279501	0.118542
R-HSA-6805567	Keratinization	-0.121491	-0.00313897	0.118352
R-HSA-964975	Vitamin B6 activation to pyridoxal phosphate	-0.499215	-0.38159	0.117625
R-HSA-9830364	Formation of the nephric duct	-0.0966816	0.0205694	0.117251
R-HSA-176974	Unwinding of DNA	-0.103548	0.0135698	0.117117
R-HSA-9026290	Biosynthesis of DPAn-3-derived maresins	-0.205266	-0.0885877	0.116678
R-HSA-390918	Peroxisomal lipid metabolism	-0.0268034	0.0896807	0.116484
R-HSA-6783310	Fanconi Anemia Pathway	-0.207707	-0.0913869	0.116321
R-HSA-450385	Butyrate Response Factor 1 (BRF1) binds and destabilizes mRNA	-0.247498	-0.13148	0.116017
R-HSA-1296025	ATP sensitive Potassium channels	0.316629	0.432437	0.115808
R-HSA-442982	Ras activation upon Ca2+ influx through NMDA receptor	-0.125889	-0.0101936	0.115696
R-HSA-196854	Metabolism of vitamins and cofactors	-0.15447	-0.038845	0.115625
R-HSA-4551638	SUMOylation of chromatin organization proteins	-0.268281	-0.152869	0.115412
R-HSA-5173105	O-linked glycosylation	-0.0800887	0.0351664	0.115255
R-HSA-2142789	Ubiquinol biosynthesis	-0.187032	-0.071821	0.115211
R-HSA-9033241	Peroxisomal protein import	-0.218133	-0.103025	0.115108
R-HSA-176407	Conversion from APC/C:Cdc20 to APC/C:Cdh1 in late anaphase	-0.276945	-0.161887	0.115058
R-HSA-6814122	Cooperation of PDCL (PhLP1) and TRiC/CCT in G-protein beta folding	-0.279543	-0.164554	0.114989
R-HSA-8854214	TBC/RABGAPs	-0.265557	-0.150903	0.114654
R-HSA-3371568	Attenuation phase	-0.120056	-0.00562195	0.114434
R-HSA-156588	Glucuronidation	0.0510081	0.164825	0.113817
R-HSA-74751	Insulin receptor signalling cascade	-0.157223	-0.0437074	0.113515
R-HSA-196299	Beta-catenin phosphorylation cascade	-0.276285	-0.163154	0.113131
R-HSA-2142753	Arachidonic acid metabolism	-0.130161	-0.0173493	0.112812
R-HSA-6806667	Metabolism of fat-soluble vitamins	-0.104137	0.00828065	0.112418
R-HSA-9856649	Transcriptional and post-translational regulation of MITF-M expression and activity	-0.254483	-0.142239	0.112244
R-HSA-6811438	Intra-Golgi traffic	-0.218141	-0.106041	0.112099
R-HSA-418555	G alpha (s) signalling events	-0.175809	-0.0637698	0.112039
R-HSA-1483257	Phospholipid metabolism	-0.19685	-0.0850822	0.111768
R-HSA-447043	Neurofascin interactions	-0.157178	-0.0455936	0.111584
R-HSA-8868766	rRNA processing in the mitochondrion	-0.260465	-0.148984	0.111481
R-HSA-446728	Cell junction organization	-0.196147	-0.0849785	0.111169
R-HSA-9013973	TICAM1-dependent activation of IRF3/IRF7	-0.23645	-0.125285	0.111165
R-HSA-191650	Regulation of gap junction activity	-0.106993	0.00367174	0.110665
R-HSA-1793185	Chondroitin sulfate/dermatan sulfate metabolism	-0.169163	-0.0585571	0.110606
R-HSA-113510	E2F mediated regulation of DNA replication	-0.264352	-0.154389	0.109963
R-HSA-936440	Negative regulators of DDX58/IFIH1 signaling	-0.272082	-0.163239	0.108842
R-HSA-191273	Cholesterol biosynthesis	-0.161695	-0.0532644	0.108431
R-HSA-438066	Unblocking of NMDA receptors, glutamate binding and activation	-0.0887799	0.0185035	0.107283
R-HSA-264870	Caspase-mediated cleavage of cytoskeletal proteins	-0.212811	-0.105806	0.107005
R-HSA-68962	Activation of the pre-replicative complex	-0.0554055	0.0514344	0.10684
R-HSA-6784531	tRNA processing in the nucleus	-0.327933	-0.221167	0.106766
R-HSA-425410	Metal ion SLC transporters	-0.0592314	0.0474275	0.106659
R-HSA-6782861	Synthesis of wybutosine at G37 of tRNA(Phe)	-0.0472529	0.0593296	0.106583
R-HSA-170822	Regulation of Glucokinase by Glucokinase Regulatory Protein	-0.338396	-0.231876	0.106519
R-HSA-5368286	Mitochondrial translation initiation	-0.350978	-0.244469	0.106509
R-HSA-4085377	SUMOylation of SUMOylation proteins	-0.249894	-0.143688	0.106205
R-HSA-5649702	APEX1-Independent Resolution of AP Sites via the Single Nucleotide Replacement Pathway	-0.0105418	0.0956517	0.106193
R-HSA-212676	Dopamine Neurotransmitter Release Cycle	-0.111903	-0.00611614	0.105787
R-HSA-2470946	Cohesin Loading onto Chromatin	-0.369578	-0.264338	0.10524
R-HSA-68881	Mitotic Metaphase/Anaphase Transition	-0.235412	-0.13026	0.105151
R-HSA-9758274	Regulation of NF-kappa B signaling	-0.270169	-0.165297	0.104872
R-HSA-2162123	Synthesis of Prostaglandins (PG) and Thromboxanes (TX)	-0.0880928	0.0166929	0.104786
R-HSA-2468052	Establishment of Sister Chromatid Cohesion	-0.358207	-0.253584	0.104623
R-HSA-174403	Glutathione synthesis and recycling	0.0428178	0.147342	0.104524
R-HSA-73980	RNA Polymerase III Transcription Termination	-0.172141	-0.0677498	0.104391
R-HSA-9824878	Regulation of TBK1, IKK蔚 (IKBKE)-mediated activation of IRF3, IRF7	-0.222157	-0.118425	0.103732
R-HSA-447038	NrCAM interactions	-0.0841112	0.0188998	0.103011
R-HSA-8937144	Aryl hydrocarbon receptor signalling	-0.0475031	0.0548509	0.102354
R-HSA-1483255	PI Metabolism	-0.220675	-0.118885	0.10179
R-HSA-5654719	SHC-mediated cascade:FGFR4	-0.161881	-0.0604575	0.101424
R-HSA-1250347	SHC1 events in ERBB4 signaling	-0.33079	-0.229629	0.101161
R-HSA-449836	Other interleukin signaling	-0.160392	-0.0594697	0.100922
R-HSA-1482922	Acyl chain remodelling of PI	0.0460317	0.146131	0.1001
R-HSA-1614635	Sulfur amino acid metabolism	-0.10189	-0.00183782	0.100052
R-HSA-70895	Branched-chain amino acid catabolism	-0.274438	-0.174954	0.0994843
R-HSA-211916	Vitamins	0.582241	0.681551	0.0993101
R-HSA-1296052	Ca2+ activated K+ channels	0.253001	0.352253	0.0992521
R-HSA-5654700	FRS-mediated FGFR2 signaling	-0.0467876	0.0523657	0.0991533
R-HSA-205025	NADE modulates death signalling	-0.167246	-0.0682715	0.0989748
R-HSA-9834899	Specification of the neural plate border	-0.189745	-0.0909053	0.0988394
R-HSA-425366	Transport of bile salts and organic acids, metal ions and amine compounds	-0.118309	-0.0195456	0.0987633
R-HSA-8873719	RAB geranylgeranylation	-0.182579	-0.0839391	0.0986398
R-HSA-1482883	Acyl chain remodeling of DAG and TAG	-0.282017	-0.183795	0.0982211
R-HSA-4641262	Disassembly of the destruction complex and recruitment of AXIN to the membrane	-0.224976	-0.126791	0.0981852
R-HSA-418889	Caspase activation via Dependence Receptors in the absence of ligand	-0.174086	-0.0759648	0.0981213
R-HSA-112311	Neurotransmitter clearance	0.000178491	0.0977209	0.0975424
R-HSA-5682910	LGI-ADAM interactions	-0.113542	-0.0171494	0.096393
R-HSA-9659379	Sensory processing of sound	-0.164441	-0.0680514	0.0963894
R-HSA-1989781	PPARA activates gene expression	-0.2378	-0.141462	0.0963376
R-HSA-73776	RNA Polymerase II Promoter Escape	-0.286872	-0.1908	0.0960724
R-HSA-73779	RNA Polymerase II Transcription Pre-Initiation And Promoter Opening	-0.286872	-0.1908	0.0960724
R-HSA-75953	RNA Polymerase II Transcription Initiation	-0.286872	-0.1908	0.0960724
R-HSA-76042	RNA Polymerase II Transcription Initiation And Promoter Clearance	-0.286872	-0.1908	0.0960724
R-HSA-400206	Regulation of lipid metabolism by PPARalpha	-0.242741	-0.146996	0.0957453
R-HSA-73863	RNA Polymerase I Transcription Termination	-0.196959	-0.101318	0.095641
R-HSA-5654693	FRS-mediated FGFR1 signaling	-0.0604866	0.0349817	0.0954683
R-HSA-1362300	Transcription of E2F targets under negative control by p107 (RBL1) and p130 (RBL2) in complex with HDAC1	-0.329188	-0.234141	0.0950464
R-HSA-176417	Phosphorylation of Emi1	-0.245184	-0.150308	0.0948765
R-HSA-8856688	Golgi-to-ER retrograde transport	-0.257856	-0.163195	0.0946614
R-HSA-210500	Glutamate Neurotransmitter Release Cycle	-0.14701	-0.0524182	0.0945919
R-HSA-381070	IRE1alpha activates chaperones	-0.18552	-0.0910307	0.0944896
R-HSA-8851680	Butyrophilin (BTN) family interactions	0.111689	0.205391	0.0937016
R-HSA-9706019	RHOBTB3 ATPase cycle	-0.125478	-0.0329506	0.0925278
R-HSA-162658	Golgi Cisternae Pericentriolar Stack Reorganization	-0.162593	-0.0701183	0.0924744
R-HSA-3371453	Regulation of HSF1-mediated heat shock response	-0.147581	-0.0552883	0.0922923
R-HSA-211897	Cytochrome P450 - arranged by substrate type	-0.106258	-0.0141266	0.0921316
R-HSA-4641265	Repression of WNT target genes	-0.292835	-0.201023	0.0918115
R-HSA-8941333	RUNX2 regulates genes involved in differentiation of myeloid cells	-0.214996	-0.123575	0.0914215
R-HSA-933541	TRAF6 mediated IRF7 activation	-0.224796	-0.133733	0.0910629
R-HSA-936964	Activation of IRF3, IRF7 mediated by TBK1, IKK蔚 (IKBKE)	-0.215261	-0.125034	0.0902267
R-HSA-111461	Cytochrome c-mediated apoptotic response	-0.213869	-0.123695	0.0901743
R-HSA-72306	tRNA processing	-0.267024	-0.176941	0.0900829
R-HSA-5620916	VxPx cargo-targeting to cilium	-0.206705	-0.116686	0.0900191
R-HSA-181429	Serotonin Neurotransmitter Release Cycle	-0.123844	-0.0341232	0.0897205
R-HSA-74158	RNA Polymerase III Transcription	-0.200687	-0.111192	0.0894952
R-HSA-749476	RNA Polymerase III Abortive And Retractive Initiation	-0.200687	-0.111192	0.0894952
R-HSA-8875656	MET receptor recycling	-0.296601	-0.208486	0.0881144
R-HSA-156580	Phase II - Conjugation of compounds	-0.000252011	0.0878321	0.0880841
R-HSA-111465	Apoptotic cleavage of cellular proteins	-0.21387	-0.125936	0.087934
R-HSA-9854907	Regulation of MITF-M dependent genes involved in metabolism	-0.218306	-0.131558	0.0867479
R-HSA-199220	Vitamin B5 (pantothenate) metabolism	-0.12011	-0.033792	0.0863182
R-HSA-5654716	Downstream signaling of activated FGFR4	-0.0745583	0.0116638	0.086222
R-HSA-9772755	Formation of WDR5-containing histone-modifying complexes	-0.161725	-0.0756178	0.086107
R-HSA-5368287	Mitochondrial translation	-0.316035	-0.229933	0.0861019
R-HSA-5362517	Signaling by Retinoic Acid	-0.101194	-0.0151663	0.0860277
R-HSA-5654706	FRS-mediated FGFR3 signaling	-0.0219498	0.0640343	0.0859841
R-HSA-141405	Inhibition of the proteolytic activity of APC/C required for the onset of anaphase by mitotic spindle checkpoint components	-0.319891	-0.234013	0.0858782
R-HSA-141430	Inactivation of APC/C via direct inhibition of the APC/C complex	-0.319891	-0.234013	0.0858782
R-HSA-9028731	Activated NTRK2 signals through FRS2 and FRS3	-0.0330458	0.0527869	0.0858327
R-HSA-6807878	COPI-mediated anterograde transport	-0.192808	-0.10738	0.0854272
R-HSA-2028269	Signaling by Hippo	-0.201783	-0.116357	0.0854253
R-HSA-8849932	Synaptic adhesion-like molecules	-0.127309	-0.042399	0.0849096
R-HSA-9026519	Activated NTRK2 signals through RAS	-0.352875	-0.26808	0.084795
R-HSA-5654699	SHC-mediated cascade:FGFR2	-0.222284	-0.137532	0.0847518
R-HSA-170984	ARMS-mediated activation	-0.244335	-0.159769	0.0845658
R-HSA-156581	Methylation	-0.0426605	0.0418143	0.0844747
R-HSA-5633008	TP53 Regulates Transcription of Cell Death Genes	-0.23444	-0.150371	0.0840691
R-HSA-379726	Mitochondrial tRNA aminoacylation	-0.141056	-0.0577914	0.0832641
R-HSA-388844	Receptor-type tyrosine-protein phosphatases	0.183368	0.26613	0.082762
R-HSA-446219	Synthesis of substrates in N-glycan biosythesis	-0.14397	-0.061223	0.0827468
R-HSA-390247	Beta-oxidation of very long chain fatty acids	0.0204375	0.102843	0.0824055
R-HSA-8851805	MET activates RAS signaling	-0.312059	-0.230425	0.0816338
R-HSA-5654712	FRS-mediated FGFR4 signaling	-0.00679751	0.0747509	0.0815484
R-HSA-73780	RNA Polymerase III Chain Elongation	-0.172961	-0.0921836	0.0807776
R-HSA-352238	Breakdown of the nuclear lamina	-0.0945068	-0.0147782	0.0797287
R-HSA-381038	XBP1(S) activates chaperone genes	-0.19829	-0.118668	0.0796221
R-HSA-5654688	SHC-mediated cascade:FGFR1	-0.265747	-0.186652	0.0790954
R-HSA-1170546	Prolactin receptor signaling	-0.191008	-0.111985	0.0790233
R-HSA-916853	Degradation of GABA	0.341318	0.420201	0.0788831
R-HSA-76071	RNA Polymerase III Transcription Initiation From Type 3 Promoter	-0.1963	-0.117751	0.0785491
R-HSA-181430	Norepinephrine Neurotransmitter Release Cycle	-0.121214	-0.0443067	0.0769071
R-HSA-5654708	Downstream signaling of activated FGFR3	-0.0764201	-0.000532176	0.0758879
R-HSA-2980736	Peptide hormone metabolism	-0.15952	-0.0844077	0.0751119
R-HSA-76046	RNA Polymerase III Transcription Initiation	-0.214898	-0.140682	0.074216
R-HSA-193775	Synthesis of bile acids and bile salts via 24-hydroxycholesterol	-0.00316453	0.0704845	0.073649
R-HSA-9025046	NTF3 activates NTRK2 (TRKB) signaling	0.576379	0.649748	0.0733689939000001
R-HSA-5654704	SHC-mediated cascade:FGFR3	-0.201856	-0.128515	0.0733414
R-HSA-9034864	Activated NTRK3 signals through RAS	-0.313023	-0.239756	0.0732668
R-HSA-5223345	Miscellaneous transport and binding events	-0.300344	-0.227112	0.0732324
R-HSA-5669034	TNFs bind their physiological receptors	-0.104742	-0.0321737	0.0725682
R-HSA-211945	Phase I - Functionalization of compounds	-0.00301609	0.0694287	0.0724448
R-HSA-2892245	POU5F1 (OCT4), SOX2, NANOG repress genes related to differentiation	-0.394707	-0.322357	0.0723497
R-HSA-6782315	tRNA modification in the nucleus and cytosol	-0.0893288	-0.0172219	0.0721068
R-HSA-416993	Trafficking of GluR2-containing AMPA receptors	-0.119609	-0.0483429	0.0712656
R-HSA-76066	RNA Polymerase III Transcription Initiation From Type 2 Promoter	-0.209718	-0.1402	0.0695185
R-HSA-76061	RNA Polymerase III Transcription Initiation From Type 1 Promoter	-0.214855	-0.146273	0.0685825
R-HSA-3295583	TRP channels	0.0286646	0.0962947	0.0676301
R-HSA-8978868	Fatty acid metabolism	-0.0874986	-0.0234667	0.0640319
R-HSA-5654696	Downstream signaling of activated FGFR2	-0.0795069	-0.0166123	0.0628946
R-HSA-5654687	Downstream signaling of activated FGFR1	-0.0693039	-0.00656844	0.0627354
R-HSA-112310	Neurotransmitter release cycle	-0.0989247	-0.0367326	0.0621921
R-HSA-446193	Biosynthesis of the N-glycan precursor (dolichol lipid-linked oligosaccharide, LLO) and transfer to a nascent protein	-0.112376	-0.0510509	0.0613249
R-HSA-190374	FGFR1c and Klotho ligand binding and activation	0.791614	0.852907	0.0612926
R-HSA-111458	Formation of apoptosome	-0.201849	-0.141591	0.0602579
R-HSA-9627069	Regulation of the apoptosome activity	-0.201849	-0.141591	0.0602579
R-HSA-888590	GABA synthesis, release, reuptake and degradation	-0.14455	-0.0847468	0.0598033
R-HSA-611105	Respiratory electron transport	-0.238864	-0.179268	0.059596
R-HSA-2408552	Methylation of MeSeH for excretion	0.64816	0.707166	0.0590059
R-HSA-5357786	TNFR1-induced proapoptotic signaling	-0.107292	-0.0506418	0.05665
R-HSA-211859	Biological oxidations	0.0100334	0.0644484	0.0544149
R-HSA-9024909	BDNF activates NTRK2 (TRKB) signaling	0.566845	0.62084	0.0539945657999999
R-HSA-264642	Acetylcholine Neurotransmitter Release Cycle	-0.131347	-0.0783162	0.053031
R-HSA-5620920	Cargo trafficking to the periciliary membrane	-0.187469	-0.136617	0.0508523
R-HSA-6794361	Neurexins and neuroligins	-0.0865021	-0.0368639	0.0496382
R-HSA-5694530	Cargo concentration in the ER	-0.131378	-0.0826131	0.0487652
R-HSA-264876	Insulin processing	-0.147157	-0.0995093	0.0476475
R-HSA-204005	COPII-mediated vesicle transport	-0.0801216	-0.0338906	0.0462311
R-HSA-9823739	Formation of the anterior neural plate	-0.273451	-0.23115	0.0423013
R-HSA-140534	Caspase activation via Death Receptors in the presence of ligand	-0.0567436	-0.0151488	0.0415949
R-HSA-3371378	Regulation by c-FLIP	-0.0606346	-0.0216725	0.0389622
R-HSA-5218900	CASP8 activity is inhibited	-0.0606346	-0.0216725	0.0389622
R-HSA-69416	Dimerization of procaspase-8	-0.0606346	-0.0216725	0.0389622
R-HSA-5357769	Caspase activation via extrinsic apoptotic signalling pathway	-0.0895488	-0.0518855	0.0376633
R-HSA-6799198	Complex I biogenesis	-0.208438	-0.174403	0.0340347
R-HSA-6794362	Protein-protein interactions at synapses	-0.066006	-0.0351614	0.0308446
