# Supplementary material for: Identification of Prognostic Genes Related to Cell Senescence and Lipid Metabolism in Glioblastoma Based on Transcriptome and Single-Cell RNA-Seq Data
Source: Int J Mol Sci. 2025 Feb 21;26(5):1875. doi: 10.3390/ijms26051875 (PMC11899969; doi:10.3390/ijms26051875)
Supplement: Supplementary file 1 [file ijms-26-01875-s001.zip › Supplementary_Table_0221/Supplementary Table 13.xlsx]

## Sheet: 01.phenotype
sample	age	gender	history_of_neoadjuvant_treatment	postoperative_rx_tx	radiation_therapy	prior_treatment.diagnoses	IDH1	MGMT	OS	OS.time
TCGA-02-0047-01A	78	male	No	NO	YES	No	WT	UNMETHYLATED	1	448
TCGA-02-0055-01A	62	female	No	YES	YES	No	WT	UNMETHYLATED	1	76
TCGA-02-2483-01A	43	male	No	YES	YES	No	R132H	METHYLATED	0	466
TCGA-02-2485-01A	53	male	No	YES	YES	No	WT	UNMETHYLATED	0	470
TCGA-02-2486-01A	64	male	No	YES	YES	No	WT	UNMETHYLATED	1	618
TCGA-06-0125-01A	63	female	No	YES	YES	No	WT	METHYLATED	1	1448
TCGA-06-0129-01A	30	male	No	YES	YES	No	R132H	METHYLATED	1	1024
TCGA-06-0130-01A	54	male	No	YES	YES	No	WT	UNMETHYLATED	1	394
TCGA-06-0132-01A	49	male	No	YES	YES	No	WT	NA	1	771
TCGA-06-0138-01A	43	male	No	YES	YES	No	WT	NA	1	737
TCGA-06-0139-01A	40	male	No	YES	YES	No	WT	UNMETHYLATED	1	362
TCGA-06-0141-01A	62	male	No	YES	YES	No	WT	UNMETHYLATED	1	313
TCGA-06-0156-01A	57	male	No	YES	YES	No	WT	NA	1	178
TCGA-06-0157-01A	63	female	No	NO	YES	No	WT	NA	1	97
TCGA-06-0158-01A	73	male	No	NO	YES	No	WT	NA	1	329
TCGA-06-0168-01A	59	female	No	YES	YES	No	WT	NA	1	598
TCGA-06-0174-01A	54	male	No	YES	YES	No	WT	NA	1	98
TCGA-06-0178-01A	38	male	No	YES	YES	No	WT	NA	1	2681
TCGA-06-0184-01A	63	male	No	YES	YES	No	WT	NA	1	2126
TCGA-06-0187-01A	69	male	No	YES	YES	No	WT	NA	1	828
TCGA-06-0190-01A	62	male	No	YES	YES	No	WT	NA	1	317
TCGA-06-0210-01A	72	female	No	NO	YES	No	WT	NA	1	225
TCGA-06-0211-01A	47	male	No	YES	YES	No	WT	NA	1	360
TCGA-06-0211-01B	47	male	No	YES	YES	No	WT	NA	1	360
TCGA-06-0219-01A	67	male	No	NO	NO	No	WT	NA	1	22
TCGA-06-0238-01A	46	male	No	YES	YES	No	WT	NA	1	405
TCGA-06-0644-01A	71	male	No	YES	YES	No	WT	NA	1	384
TCGA-06-0645-01A	55	female	No	NO	NO	No	WT	NA	1	175
TCGA-06-0646-01A	60	male	No	YES	YES	No	WT	NA	1	175
TCGA-06-0649-01B	73	female	No	NO	NO	No	WT	NA	1	64
TCGA-06-0686-01A	53	male	No	YES	YES	No	WT	NA	1	432
TCGA-06-0743-01A	69	male	No	YES	YES	No	WT	NA	1	803
TCGA-06-0744-01A	66	male	No	YES	YES	No	WT	NA	1	1426
TCGA-06-0745-01A	59	male	No	YES	YES	No	WT	NA	1	239
TCGA-06-0747-01A	53	male	No	YES	YES	No	WT	NA	1	82
TCGA-06-0749-01A	50	male	No	YES	YES	No	WT	NA	1	82
TCGA-06-0750-01A	43	male	No	NO	NO	No	WT	NA	1	28
TCGA-06-0878-01A	74	male	No	YES	YES	No	WT	UNMETHYLATED	0	218
TCGA-06-0882-01A	30	male	No	YES	YES	No	WT	UNMETHYLATED	1	632
TCGA-06-1804-01A	81	female	No	NO	NO	No	WT	METHYLATED	1	414
TCGA-06-2557-01A	76	male	No	NO	NO	No	WT	UNMETHYLATED	1	33
TCGA-06-2558-01A	75	female	No	NA	YES	No	WT	UNMETHYLATED	1	380
TCGA-06-2559-01A	83	male	No	YES	YES	No	WT	METHYLATED	1	150
TCGA-06-2561-01A	53	female	No	YES	YES	No	WT	UNMETHYLATED	1	537
TCGA-06-2562-01A	81	male	No	YES	YES	No	WT	UNMETHYLATED	1	382
TCGA-06-2563-01A	72	female	No	YES	YES	No	WT	METHYLATED	0	932
TCGA-06-2564-01A	50	male	No	NA	YES	No	WT	UNMETHYLATED	0	181
TCGA-06-2565-01A	59	male	No	YES	YES	No	WT	METHYLATED	1	506
TCGA-06-2567-01A	65	male	No	YES	YES	No	WT	METHYLATED	1	133
TCGA-06-2569-01A	24	female	No	NA	NA	No	WT	UNMETHYLATED	0	13
TCGA-06-2570-01A	21	female	No	YES	YES	No	R132H	METHYLATED	0	958
TCGA-06-5408-01A	54	female	No	YES	YES	No	WT	UNMETHYLATED	1	357
TCGA-06-5410-01A	72	female	No	NO	NO	No	WT	METHYLATED	1	108
TCGA-06-5411-01A	51	male	No	YES	YES	No	WT	UNMETHYLATED	1	254
TCGA-06-5412-01A	78	female	No	YES	YES	No	WT	METHYLATED	1	138
TCGA-06-5413-01A	67	male	No	YES	YES	No	WT	UNMETHYLATED	0	268
TCGA-06-5414-01A	61	male	No	YES	YES	No	WT	UNMETHYLATED	0	273
TCGA-06-5416-01A	23	female	No	YES	YES	No	NA	UNMETHYLATED	0	204
TCGA-06-5417-01A	45	female	No	YES	YES	No	R132H	METHYLATED	0	155
TCGA-06-5418-01A	75	female	No	NO	NO	No	WT	UNMETHYLATED	1	83
TCGA-06-5856-01A	58	male	No	NO	NO	No	WT	UNMETHYLATED	1	114
TCGA-06-5858-01A	45	female	No	YES	YES	No	WT	METHYLATED	0	187
TCGA-06-5859-01A	63	male	No	YES	YES	No	WT	UNMETHYLATED	0	139
TCGA-08-0386-01A	74	male	No	YES	YES	No	WT	NA	1	548
TCGA-12-0616-01A	36	female	No	YES	YES	No	WT	NA	1	448
TCGA-12-0618-01A	49	male	No	YES	YES	No	WT	NA	1	395
TCGA-12-0619-01A	60	male	No	YES	YES	No	WT	NA	1	1062
TCGA-12-0821-01A	62	male	No	YES	YES	No	WT	UNMETHYLATED	1	323
TCGA-12-1597-01B	62	female	No	YES	YES	No	WT	METHYLATED	1	675
TCGA-12-3650-01A	46	male	No	YES	YES	No	WT	UNMETHYLATED	1	333
TCGA-12-3652-01A	60	male	No	YES	YES	No	WT	UNMETHYLATED	1	1062
TCGA-12-3653-01A	34	female	No	YES	YES	No	WT	UNMETHYLATED	1	442
TCGA-12-5295-01A	60	female	No	YES	YES	No	WT	METHYLATED	1	454
TCGA-12-5299-01A	56	female	No	YES	YES	No	WT	UNMETHYLATED	1	98
TCGA-14-0781-01B	49	male	No	YES	NO	No	WT	UNMETHYLATED	1	29
TCGA-14-0787-01A	69	male	No	YES	NO	No	WT	METHYLATED	1	68
TCGA-14-0789-01A	54	male	No	YES	YES	No	WT	METHYLATED	1	342
TCGA-14-0790-01B	64	female	No	YES	YES	No	WT	METHYLATED	1	419
TCGA-14-0817-01A	69	female	No	YES	NO	No	WT	UNMETHYLATED	1	164
TCGA-14-0871-01A	74	female	No	YES	YES	No	WT	UNMETHYLATED	1	880
TCGA-14-1034-01A	60	female	No	YES	YES	No	WT	METHYLATED	1	485
TCGA-14-1823-01A	58	female	No	YES	YES	No	WT	METHYLATED	1	543
TCGA-14-1825-01A	70	male	No	YES	YES	No	WT	UNMETHYLATED	1	232
TCGA-14-1829-01A	57	male	No	YES	YES	No	WT	UNMETHYLATED	0	218
TCGA-14-2554-01A	52	female	No	YES	YES	No	WT	UNMETHYLATED	1	532
TCGA-15-0742-01A	65	male	No	YES	YES	No	WT	NA	1	419
TCGA-15-1444-01A	21	male	No	NA	NA	No	R132G	METHYLATED	1	1537
TCGA-16-0846-01A	85	male	No	NO	NO	No	WT	METHYLATED	1	119
TCGA-16-1045-01B	49	female	No	YES	YES	No	WT	METHYLATED	1	883
TCGA-19-1390-01A	63	female	No	NO	NO	No	WT	METHYLATED	1	772
TCGA-19-1787-01B	48	male	No	YES	YES	No	NA	METHYLATED	1	385
TCGA-19-2619-01A	55	female	No	YES	YES	No	WT	METHYLATED	0	294
TCGA-19-2620-01A	70	male	No	YES	YES	No	WT	METHYLATED	1	148
TCGA-19-2624-01A	51	male	No	NO	NO	No	WT	UNMETHYLATED	1	5
TCGA-19-2625-01A	76	female	No	NO	NO	No	WT	UNMETHYLATED	1	124
TCGA-19-2629-01A	60	male	No	YES	YES	No	R132H	UNMETHYLATED	1	737
TCGA-19-4065-01A	36	male	No	YES	YES	No	NA	NA	0	214
TCGA-19-5960-01A	56	male	No	YES	YES	No	WT	UNMETHYLATED	1	455
TCGA-26-1442-01A	43	male	No	YES	YES	No	R132H	METHYLATED	0	953
TCGA-26-5132-01A	74	male	No	YES	YES	No	WT	METHYLATED	0	286
TCGA-26-5133-01A	59	male	No	YES	YES	No	WT	UNMETHYLATED	0	452
TCGA-26-5134-01A	74	male	No	NO	YES	No	WT	UNMETHYLATED	0	167
TCGA-26-5135-01A	72	female	No	NA	NA	No	WT	METHYLATED	1	270
TCGA-26-5136-01B	78	female	No	NA	NA	No	WT	METHYLATED	1	577
TCGA-26-5139-01A	65	female	No	NO	NO	No	WT	UNMETHYLATED	0	48
TCGA-27-1830-01A	57	male	No	YES	YES	No	WT	METHYLATED	1	154
TCGA-27-1831-01A	66	male	No	YES	YES	No	WT	UNMETHYLATED	1	505
TCGA-27-1832-01A	59	female	No	YES	YES	No	WT	UNMETHYLATED	1	300
TCGA-27-1834-01A	56	male	No	YES	YES	No	WT	METHYLATED	1	1233
TCGA-27-1835-01A	53	female	No	YES	YES	No	WT	METHYLATED	1	648
TCGA-27-1837-01A	36	male	No	YES	YES	No	WT	METHYLATED	1	427
TCGA-27-2519-01A	48	male	No	YES	YES	No	WT	UNMETHYLATED	1	550
TCGA-27-2521-01A	34	male	No	YES	YES	No	R132H	METHYLATED	1	510
TCGA-27-2523-01A	63	male	No	YES	YES	No	WT	METHYLATED	1	489
TCGA-27-2524-01A	56	male	No	YES	YES	No	WT	UNMETHYLATED	1	231
TCGA-27-2526-01A	79	female	No	YES	NO	No	WT	UNMETHYLATED	1	87
TCGA-27-2528-01A	62	male	No	YES	YES	No	WT	METHYLATED	1	480
TCGA-28-1747-01C	44	male	No	YES	YES	No	WT	METHYLATED	1	77
TCGA-28-1753-01A	53	male	No	NO	YES	No	WT	UNMETHYLATED	0	37
TCGA-28-2499-01A	59	male	No	NA	NA	No	WT	UNMETHYLATED	1	95
TCGA-28-2509-01A	77	female	No	YES	YES	No	WT	METHYLATED	0	145
TCGA-28-2513-01A	69	female	No	YES	YES	No	WT	UNMETHYLATED	0	222
TCGA-28-2514-01A	45	male	No	YES	YES	No	WT	UNMETHYLATED	0	160
TCGA-28-5204-01A	72	male	No	YES	YES	No	WT	UNMETHYLATED	1	454
TCGA-28-5207-01A	71	male	No	YES	YES	No	WT	UNMETHYLATED	1	343
TCGA-28-5208-01A	52	male	No	YES	YES	No	WT	METHYLATED	1	544
TCGA-28-5209-01A	66	female	No	YES	YES	No	WT	METHYLATED	0	442
TCGA-28-5213-01A	72	male	No	YES	YES	No	WT	UNMETHYLATED	1	951
TCGA-28-5215-01A	62	female	No	YES	YES	No	WT	METHYLATED	1	335
TCGA-28-5216-01A	52	male	No	YES	YES	No	WT	UNMETHYLATED	0	415
TCGA-28-5218-01A	63	male	No	YES	YES	No	WT	UNMETHYLATED	1	157
TCGA-28-5220-01A	67	male	No	YES	YES	No	WT	UNMETHYLATED	1	388
TCGA-32-1970-01A	59	male	No	YES	YES	No	WT	UNMETHYLATED	1	468
TCGA-32-1980-01A	72	male	No	NO	NO	No	WT	UNMETHYLATED	1	36
TCGA-32-1982-01A	76	female	No	NA	NA	No	WT	METHYLATED	1	142
TCGA-32-2615-01A	62	male	No	YES	YES	No	WT	UNMETHYLATED	1	485
TCGA-32-2616-01A	48	female	No	YES	YES	No	NA	METHYLATED	1	224
TCGA-32-2632-01A	80	male	No	NA	NA	No	WT	UNMETHYLATED	1	269
TCGA-32-2634-01A	82	male	No	YES	YES	No	WT	METHYLATED	0	693
TCGA-32-2638-01A	67	male	No	YES	YES	No	WT	METHYLATED	1	766
TCGA-32-4213-01A	47	female	No	YES	YES	No	WT	METHYLATED	0	604
TCGA-32-5222-01A	66	male	No	YES	YES	No	WT	METHYLATED	1	585
TCGA-41-2571-01A	89	male	No	YES	NO	No	WT	UNMETHYLATED	1	26
TCGA-41-2572-01A	67	male	No	YES	YES	No	WT	UNMETHYLATED	1	406
TCGA-41-3915-01A	48	male	No	YES	YES	No	WT	METHYLATED	1	360
TCGA-41-4097-01A	63	female	No	NO	NO	No	WT	UNMETHYLATED	1	6
TCGA-41-5651-01A	59	female	No	YES	YES	No	WT	METHYLATED	1	460
TCGA-76-4925-01A	76	male	No	YES	YES	No	WT	METHYLATED	1	146
TCGA-76-4926-01B	68	male	No	YES	YES	No	WT	UNMETHYLATED	1	138
TCGA-76-4927-01A	58	male	No	NA	NA	No	WT	UNMETHYLATED	1	535
TCGA-76-4928-01B	85	female	No	YES	YES	No	WT	METHYLATED	1	94
TCGA-76-4929-01A	76	female	No	NA	NA	No	WT	METHYLATED	1	111
TCGA-76-4931-01A	70	female	No	YES	YES	No	WT	UNMETHYLATED	1	279
TCGA-76-4932-01A	50	female	No	YES	YES	No	WT	METHYLATED	1	1458
