# Supplementary material for: Identification of Prognostic Genes Related to Cell Senescence and Lipid Metabolism in Glioblastoma Based on Transcriptome and Single-Cell RNA-Seq Data
Source: Int J Mol Sci. 2025 Feb 21;26(5):1875. doi: 10.3390/ijms26051875 (PMC11899969; doi:10.3390/ijms26051875)
Supplement: Supplementary file 1 [file ijms-26-01875-s001.zip › Supplementary_Table_0221/Supplementary Table 14.xlsx]

## Sheet: LMRGs
GeneSymbol
ACACA
ACACB
ACSF3
MCAT
FASN
OXSM
CBR4
HSD17B8
HTD2
MECR
OLAH
ACSL6
ACSL4
ACSL1
ACSL5
ACSL3
ACSBG1
ACSBG2
ACAA2
HADHB
HADH
HADHA
ECHS1
PPT1
PPT2
ELOVL1
ELOVL2
ELOVL3
ELOVL4
ELOVL5
ELOVL6
ELOVL7
HSD17B12
HACD2
HACD1
HACD4
HACD3
TECR
ACOT4
ACOT2
ACOT1
ACOT7
THEM4
THEM5
ACAT2
ACAT1
ACAA1
EHHADH
ACOX3
ACOX1
ACADS
ACADM
ACADL
ACADSB
ACADVL
GCDH
CPT1A
CPT1B
CPT1C
CPT2
ECI1
ECI2
CYP2U1
ADH1A
ADH1B
ADH1C
ADH7
ADH4
ADH5
ADH6
ALDH2
ALDH3A2
ALDH1B1
ALDH7A1
ALDH9A1
FDFT1
SQLE
LSS
CYP51A1
TM7SF2
LBR
MSMO1
NSDHL
HSD17B7
EBP
DHCR24
SC5D
DHCR7
LIPA
CEL
SOAT2
SOAT1
CYP2R1
CYP27B1
CYP24A1
CYP46A1
CYP39A1
HSD3B7
CH25H
CYP7B1
CYP7A1
CYP27A1
CYP8B1
AKR1D1
AKR1C4
SLC27A5
AMACR
ACOX2
HSD17B4
SCP2
ACOT8
BAAT
CYP11A1
CYP17A1
STS
SULT2B1
CYP21A2
HSD3B1
HSD3B2
SRD5A1
SRD5A2
SRD5A3
AKR1C2
AKR1C3
CYP11B1
CYP11B2
HSD11B1
HSD11B1L
HSD11B2
AKR1C1
SULT1E1
HSD17B1
HSD17B2
HSD17B6
DHRS11
CYP1A1
CYP1A2
CYP3A5
CYP3A7
CYP3A7-CYP3A51P
CYP2E1
CYP3A4
CYP1B1
CYP19A1
HSD17B11
UGT2A1
UGT2A3
UGT2B17
UGT2B11
UGT2B28
UGT1A6
UGT1A4
UGT1A1
UGT1A3
UGT2B10
UGT1A9
UGT2B7
UGT1A10
UGT1A8
UGT1A5
UGT2B15
UGT1A7
UGT2B4
UGT2A2
COMT
LRTOMT
HSD17B3
GLYCTK
AKR1B1
AKR1B10
AKR1B15
AKR1A1
TKFC
GK2
GK
GK3
GPAM
GPAT2
glycerol-3-phosphate
GPAT4
GPAT3
AGPAT1
AGPAT2
AGPAT3
AGPAT4
AGPAT5
LCLAT1
MBOAT1
MBOAT2
PLPP1
PLPP3
PLPP2
LPIN1
LPIN3
LPIN2
PLPP5
PLPP4
DGKZ
DGKD
DGKI
DGKA
DGKE
DGKB
DGKH
DGKG
DGKQ
DGKK
DGAT1
DGAT2
MOGAT3
PNPLA2
PNPLA3
PNLIP
PNLIPRP1
PNLIPRP2
PNLIPRP3
LIPC
LIPF
LIPG
LPL
AGK
MGLL
ABHD16A
MOGAT1
MOGAT2
GLA
GPD1L
GPD1
GPD2
GNPAT
ADPRM
CHPT1
CEPT1
SAMD8
SGMS1
SGMS2
PLD1
PLD2
PLD3
PLD4
LCAT
PLA2G10
PLA2G2D
PLA2G2E
PLA2G3
PLA2G2F
PLA2G12A
PLA2G12B
PLA2G1B
PLA2G5
PLA2G2A
PLA2G2C
PLA2G4E
PLA2G4A
JMJD7-PLA2G4B
PLA2G4B
PLA2G4C
PLA2G4D
PLA2G4F
PLA2G6
PLB1
PLAAT3
PLAAT2
LPCAT2
LPCAT1
LPCAT4
LPCAT3
LYPLA1
PLA2G15
LYPLA2
PNPLA6
PNPLA7
GPCPD1
CHAT
ACHE
CHKA
CHKB
PHOSPHO1
PCYT1B
PCYT1A
SELENOI
ETNK1
ETNK2
PCYT2
ETNPPL
PEMT
CDS1
CDS2
PLA1A
PTDSS1
PTDSS2
PISD
PGS1
CRLS1
TAFAZZIN
LPGAT1
CDIPT
MBOAT7
AGPS
PEDS1
PEDS1-UBE2V1
ENPP6
ENPP2
GDPD3
GDPD1
TMEM86B
UGT8
GAL3ST1
PAFAH1B1
PAFAH1B2
PAFAH1B3
PLA2G7
PAFAH2
PTGS1
PTGS2
PTGES
PTGES2
PTGES3
CBR1
CBR3
PRXL2B
HPGD
TBXAS1
PTGDS
HPGDS
PTGIS
ALOX5
LTA4H
PTGR3
PTGR2
PTGR1
CYP4F2
CYP4F3
LTC4S
GGT1
GGT5
GPX4
CYP2J2
CYP2C19
CYP4F8
ALOX12
ALOXE3
ALOX12B
ALOX15B
CYP2B6
CYP2C8
CYP2C9
EPHX2
ALOX15
FADS2
SPTLC1
SPTLC2
SPTLC3
KDSR
CERS1
CERS2
CERS4
CERS3
CERS6
CERS5
ASAH1
ASAH2
ACER2
ACER1
ACER3
DEGS1
DEGS2
SMPD1
SMPD2
SMPD3
SMPD4
ENPP7
CERK
SGPP1
SGPP2
SPHK1
SPHK2
SGPL1
UGCG
GBA1
GBA2
B4GALT6
B4GALT5
GLB1
GALC
ARSA
NEU1
NEU3
NEU4
NEU2
B4GALNT1
HEXA
HEXB
GM2A
PSAP
PSAPL1
SCD
SCD5
FADS1
ABCA1
APOA1
PLTP
CETP
LPA
CD36
LDLR
NCEH1
APOC1
APOC2
APOH
ANGPTL3
ANGPTL4
ANGPTL8
SCARB1
SORT1
APOB
PCSK9
LDLRAP1
MYLIP
APOE
LRP1
LRP2
LRPAP1
STARD3
VDAC1
VDAC2
VDAC3
TSPO
VAPA
VAPB
NPC1
OSBPL5
NPC2
STAR
CIDEB
ABCB11
ABCG5
ABCG8
APOA2
APOC3
APOA4
AADAT
ACO2
ACSM3
ACSS1
ADIPOR2
ADSL
ALAD
ALDH1A1
ALDH3A1
ALDOA
AOC3
APEX1
AQP7
AUH
BCKDHB
BLVRA
BMPR1B
BPHL
CA2
CA4
CA6
MIX23
CD1D
CIDEA
CPOX
CRAT
CRYZ
CYP4A11
CYP4A22
D2HGDH
DECR1
DLD
DLST
ECH1
ENO2
ENO3
EPHX1
ERP29
ETFDH
FABP1
FABP2
FH
FMO1
G0S2
GABARAPL1
GAD2
GAPDHS
GLUL
GRHPR
GSTZ1
H2AZ1
HAO2
HCCS
HIBCH
HMGCL
HMGCS1
HMGCS2
HSD17B10
HSDL2
HSP90AA1
HSPH1
IDH1
IDH3B
IDH3G
IDI1
IL4I1
INMT
LDHA
LGALS1
MAOA
MCEE
MDH1
MDH2
ME1
METAP1
MIF
MLYCD
NBN
NCAPH2
NTHL1
ODC1
OSTC
PCBD1
PDHA1
PDHB
PPARA
PRDX6
PSME1
PTPRG
PTS
RAP1GDS1
RDH11
RDH16
REEP6
RETSAT
S100A10
SDHA
SDHC
SDHD
SERINC1
KMT5A
SLC22A5
SMS
SUCLA2
SUCLG1
SUCLG2
TDO2
TP53INP2
UBE2L6
UGDH
UROD
UROS
VNN1
XIST
YWHAH
AWAT2
NDUFAB1
PON1
CROT
DPEP1
SLC25A17
ABCD1
ABCC1
PON3
PON2
PRKAG2
PHYH
ACBD5
ACAD10
PPARD
ACOT13
PCCB
PECR
FAAH
ACOT9
HACL1
ACLY
PRKAB2
ALOX5AP
MORC2
SLC27A2
NUDT7
DPEP3
PCTP
CYP4B1
SLC27A3
MMUT
THRSP
MMAA
ACOXL
DBI
ACOT11
PRKAA2
MAPKAPK2
MID1IP1
FAAH2
ACSF2
DPEP2
CYP4F11
CYP4F22
ACOT12
ACSM6
PCCA
GPX2
ACBD7
SLC25A20
ACBD4
RXRA
AWAT1
ACOT6
TECRL
NUDT19
ACBD6
GPX1
ACAD11
DECR2
M6PR
ARSD
ARSF
CTSA
ST8SIA5
ARSB
ST3GAL5
ST6GALNAC5
ST3GAL3
A4GALT
SUMF2
ARSG
SUMF1
GLB1L2
ST3GAL2
ARSL
ST6GALNAC6
GLB1L
ARSK
GLB1L3
B3GALNT1
FUT1
B3GNT5
FUT2
ARSJ
ARSI
ARSH
B3GALT4
GBA3
NFYA
MTMR7
CREBBP
TSPOAP1
ABCB4
GDE1
OSBPL7
ALDH3B1
PNPLA4
MED24
STARD3NL
ABHD5
PIK3C2A
MBTPS2
NR1H4
ALAS1
NR1H3
PI4K2B
INPP4A
MED17
PIK3CB
PLEKHA5
THRAP3
MED29
MTMR1
FAR2
NFYC
RORA
SLC44A1
CSNK2A2
OSBPL3
PRKACA
SREBF1
PIK3C3
SYNJ2
OSBPL6
LIPE
AACS
SMARCD3
OXCT1
STARD7
SLCO1A2
NCOA1
CPNE3
DDHD2
MTMR2
HSD17B14
PITPNM2
OSBPL8
PITPNM3
MED15
CYP2D6
SBF1
MTMR3
PNPLA5
EP300
ABHD4
DDHD1
LGMN
SLC10A1
CPNE6
SEC23A
TRIB3
CSNK2A1
TBL1X
BMX
MTMR8
CYB5B
VAC14
FA2H
UBE2I
MTMR9
LHB
MED25
MED26
PIAS4
PRKD2
PLIN3
SULT2A1
PLEKHA4
PIK3R2
PIK3CG
CAV1
PLEKHA8
NRF1
AHR
PIP5K1B
CUBN
PLEKHA1
MTMR4
KPNB1
MED13
MED31
ABCC3
DHRS7B
INPP4B
PPARGC1A
OSBP
APOA5
PTPMT1
PITPNM1
MVK
ACSS3
VDR
SLCO1B3
CCNC
MED23
FIG4
FAM120B
HMGCR
CERT1
SEC24A
BCHE
SCAP
PIKFYVE
POMC
FHL2
PRKD3
PLEKHA3
PIK3R3
OSBPL9
MED28
ABCG2
RAB14
NFYB
PLBD1
FABP3
PIK3CA
OCRL
MED13L
ORMDL2
NCOA3
MED20
SLC10A2
INSIG2
MED1
NR1D1
PLAAT1
SIN3B
ORMDL1
SLC44A2
SLC27A1
HELZ2
OSBPL2
MED18
NR1H2
PPARG
RAN
INPP5K
GPS2
ALDH3B2
TPTE2
CDK8
PIK3C2B
CSNK1G2
PLAAT4
MED10
BMAL1
SBF2
MED6
ARF3
GRHL1
SLCO1B1
CLOCK
PNPLA8
HILPDA
CGA
AGT
MED4
TGS1
FDX1
SLC44A5
SEC24B
PIK3C2G
GLIPR1
MTMR6
FITM1
NCOA2
MBTPS1
MED9
NCOR1
OSBPL1A
PIK3R5
CARM1
PRKACB
SLC44A3
RGL1
PI4KB
PIP5K1A
ARNT
ARF1
PLEKHA6
RAB5A
OSBPL10
GC
PIK3R1
TNFAIP8
TNFRSF21
HMGCLL1
TIAM2
PLIN2
MED22
MIGA2
IDI2
INPP5E
ANKRD1
MTMR12
PIP4K2A
SEC24D
SAR1B
GGPS1
MED21
PLA2R1
CDK19
PI4K2A
PPARGC1B
MED7
MED19
ABHD3
GDPD5
SYNJ1
MED8
MED27
FDPS
BDH1
FDXR
MED11
ACP6
TNFAIP8L2
ALPI
PMVK
PPM1L
PTPN13
ALB
MTMR14
LIPH
SLC51A
BDH2
STARD4
FABP7
FABP5
MED30
PRKACG
SPTSSA
INPPL1
PIP4P1
PLIN1
PEX11A
PIP4K2C
MTMR10
MVD
PLAAT5
RAB4A
MFSD2A
GSTM4
INPP5D
SIN3A
PLEKHA2
SERPINA6
FABP6
FABP4
NPAS2
HSD17B13
MTM1
PIK3CD
HDAC3
PTEN
ORMDL3
STARD5
ARNT2
PPP1CA
ESRRA
ARV1
STARD6
MED16
RUFY1
SEC24C
CHD9
TBL1XR1
CPNE7
PLD6
MED14
MIGA1
PITPNB
SPNS2
TNFAIP8L3
DGAT2L6
PRKD1
MED12
INPP5J
TNFAIP8L1
SP1
PIP5K1C
SLC51B
PPP1CC
INSIG1
CIDEC
AGMO
SUMO2
MTF1
LIPI
PIK3R4
NCOR2
SPTSSB
FITM2
FABP12
FAR1
TXNRD1
NCOA6
OXCT2
INPP5F
SREBF2
RXRB
SLC44A4
CSNK2B
FABP9
MFSD2B
PLPP6
SACM1L
PPP1CB
CPNE1
STARD10
PI4KA
FDX2
TPTE
PIK3R6
PIP4K2B
AKT3
AKT1
AKT2
PRKAG3
PRKAA1
PRKAB1
PRKAG1
PRKAR1A
PRKAR1B
PRKAR2A
PRKAR2B
ACSS2
BCKDHA
PIGK
BPNT1
MTMR11
P3R3URF
CHRM5
PHB2
CISH
IP6K3
CLN3
SOCS4
PIGU
TMEM150A
DNAJC19
TAMM41
PIP5KL1
ABHD16B
ABHD12B
TTC7B
ABCA3
NAPEPLD
ATG14
EFR3B
PLCH1
SMG1
EFR3A
PLCB1
PIGN
RAB38
IPMK
SERINC5
ABHD12
PIPSL
SH3YL1
NAAA
PGAP2
HDHD5
GPLD1
PGP
PIGW
HYCC2
SOCS7
HTR2A
HTR2B
HTR2C
IMPA1
IMPA2
INPP1
INPP5A
INPP5B
ITPKA
ITPKB
PI4KAP2
MECP2
ATM
PLCE1
PIGP
IP6K2
PDGFA
PDGFB
PDGFRB
PIGT
PIGA
PIGC
PIGF
PIGH
PLCB2
PLCB3
PLCB4
PLCD1
PLCG1
PLCG2
PLEK
PLSCR1
DPM3
PIGG
BPNT2
PIGX
PIP4P2
PIGV
PLSCR3
TTC7A
ABHD6
SLC30A5
MPPE1
OC90
UVRAG
PGAP1
CWH43
PIGZ
ITPKC
CAPN2
SLA2
PGAP4
HYCC1
PIGO
SERAC1
AJUBA
PIGY
SOCS1
BECN1
GPAA1
GALR2
DPM1
DPM2
SOCS2
SOCS3
PIGQ
SOCS6
PIGM
PGAP3
PIGS
PIGL
PIGB
PLCH2
SOCS5
IP6K1
MIR30C1
ABCA8
SMPDL3A
CHP1
NUS1
PROCA1
PLPPR5
PLBD2
ABCA2
CLN8
ADGRF5
DOLK
BLOC1S6
GATA6
SMPDL3B
GNB3
LGALS13
ISYNA1
PLPPR1
CYP2W1
TMEM38B
PRKCD
DOLPP1
SERINC4
PLPPR2
SNCA
NKX2-1
DHDDS
PLPPR3
PLAA
PLPPR4

## Sheet: CSAGs
Gene Symbol
ZNF217
ZNF207
ZNF148
ZMYND11
ZMPSTE24
ZMAT3
ZFX
ZFP36
ZEB1
ZDHHC3
ZCCHC10
YY1
YWHAZ
YWHAB
YPEL3
YEATS4
YBX1
YAP1
XPO1
XPC
XIAP
XAF1
WWP1
WT1
WSB1
WRN
WNT7B
WNT5A
WNT2
WNT16
WIPI1
WIF1
WEE1
VENTX
VEGFA
VDR
VCAN
UTP6
USP28
USP1
ULK3
UHRF1
UBTD1
UBE3A
UBE2V2
UBE2V1
UBE2N
UBE2I
UBE2C
TYMS
TYK2
TXNIP
TXN
TWIST2
TWIST1
TTK
TSC22D1
TRRAP
TRPM8
TRPM7
TRIM28
TRDMT1
TRA2B
TPX2
TPR
TPP1
TP63
TP53INP1
TP53I3
TP53BP2
TP53BP1
TP53
TOPBP1
TOP3A
TOP1
TOM1
TNFSF15
TNFSF13
TMEM9B
TLR8
TLR4
TLR3
TLR2
TLR10
TIMELESS
TIGAR
THRB
TGFBR2
TGFBR1
TGFBI
TGFB2
TGFB1I1
TFG
TFDP1
TERT
TERF2
TEAD4
TEAD1
TBX3
TBX2
TBPL1
TBK1
TAGLN
TACC3
SYT7
SYT1
SYK
SUZ12
SUV39H1
SUPT5H
SUMO3
SUMO2
STUB1
STN1
STK40
STK4
STK32C
STIM1
STAT6
STAT5B
STAT5A
STAT3
STAT1
STAG2
SSX2
SRSF3
SRSF2
SRSF1
SRF
SREBF1
SRC
SPOP
SPIN1
SPI1
SPHK1
SPARC
SPAG9
SP1
SOX5
SOX4
SOX2
SOX1
SORBS2
SOD2
SOD1
SOCS1
SNAI1
SMURF2
SMG1
SMC2
SMC1A
SMARCD1
SMARCB1
SMARCA4
SMARCA2
SMAD6
SMAD5
SMAD3
SMAD2
SMAD1
SLC5A2
SLC52A1
SLC31A2
SLC25A5
SLC16A7
SLC13A3
SKP2
SIX6
SIX1
SIRT7
SIRT6
SIRT3
SIRT2
SIRT1
SIN3B
SIK1
SIAH1
SGK1
SFRP1
SFN
SETD1A
SERPINE1
SERPINB2
SENP7
SENP1
SELENOH
SELENBP1
SDC1
SAT2
SAMHD1
SALL1
S100A6
RUVBL2
RUNX1
RTN4
RRP8
RRM2B
RRM2
RRM1
RRAS2
RRAD
RPTOR
RPS9
RPS6KB1
RPS14
RPL11
ROMO1
RNASEL
RNASEH2B
RNASEH2A
RHOA
RELB
RELA
RECQL4
RECK
RCC1
RBX1
RBPJ
RBP2
RBP1
RBM39
RBM38
RBL2
RBL1
RBBP4
RB1
RASSF5
RASSF4
RASSF1
RARB
RAPGEF4
RAP1GAP
RANBP9
RAN
RAF1
RAD51C
RAD23B
RAD21
RACK1
RACGAP1
PYGL
PURB
PTTG1
PTPN6
PTPN1
PTK2
PTGS2
PTEN
PSMD14
PSMB5
PSMB1
PSMA5
PSMA2
PRPF19
PROX1
PRODH
PRMT6
PRMT1
PRKN
PRKDC
PRKD2
PRKD1
PRKCH
PRKCD
PRKAA2
PPP2R5A
PPP2R1A
PPP1R13B
PPM1D
PPM1B
PPIB
PPARGC1A
PPARG
POU5F1
POU3F1
POT1
PON1
PNPT1
PMVK
PML
PLK1
PLD2
PLA2R1
PLA2G2A
PITX1
PIR
PINX1
PINK1
PIN1
PIM1
PIK3R5
PIK3CA
PIK3C2A
PI4KB
PHGDH
PHB2
PHB
PGR
PEX19
PES1
PELP1
PEBP1
PEA15
PDZD2
PDPK1
PDIK1L
PDGFB
PDCD4
PDCD11
PDCD10
PCGF2
PBRM1
PAX8
PATZ1
PARP1
PARK7
PAPSS2
PAK4
PAK2
P3H1
P2RY14
OXTR
OTX2
ORC1
ORAI1
OPA1
OGT
OGG1
NUTF2
NUDT5
NUAK2
NUAK1
NTN4
NSUN2
NRSN2
NRF1
NRAS
NR2E1
NR1H2
NQO1
NPM1
NOX4
NOX1
NOTCH3
NOTCH1
NOLC1
NLRX1
NLK
NIPA2
NINJ1
NHEJ1
NFKBIA
NFKB2
NFE2L2
NF2
NF1
NEK9
NEK6
NEK4
NEK2
NEK1
NEDD4
NDST2
NDRG1
NCAPH2
NCAPG2
NBR1
NBN
NANOG
NAMPT
NADK
NACC1
MYLK
MYD88
MYCN
MYC
MYBL2
MYBBP1A
MXD4
MVP
MVK
MUS81
MUC4
MTOR
MTHFD2
MTDH
MT1G
MST1
MSN
MRTFB
MRTFA
MOS
MORF4L1
MORC3
MOB3A
MNX1
MMP9
MMP7
MME
MKRN1
MITF
MINK1
MIF
METTL14
MET
MEOX1
MEN1
MEIS2
MEF2A
MED12
MECP2
ME2
ME1
MDP1
MDM2
MDK
MDH1
MDC1
MCU
MCRS1
MCM7
MCM3AP
MCL1
MCAM
MAVS
MATK
MAST1
MARCKS
MARCHF5
MAPKAPK5
MAPK9
MAPK14
MAPK12
MAPK1
MAP4K1
MAP3K7
MAP3K6
MAP3K5
MAP3K14
MAP2K7
MAP2K6
MAP2K3
MAP2K2
MAP2K1
MAGOHB
MAGEA2
MAF
MAEL
MAD2L1
MAD1L1
LY6D
LRRK2
LPAR3
LPAR1
LOXL2
LOX
LNCTAM34A
LMNB1
LMNA
LIN9
LIN54
LIN52
LIMK1
LIMA1
LGALS3
LEO1
LCN2
LBR
LAYN
LATS2
LATS1
LAMP2
KSR2
KRT19
KNDC1
KLF4
KL
KIFC1
KIF2C
KIF20A
KIF11
KEAP1
KDR
KDM6B
KDM5B
KDM4C
KDM4A
KDM2B
KDM1A
KCNJ12
KCNA1
KAT5
JUNB
JUN
JPT1
JAK2
ITSN2
ITPR3
ITPR2
ITPR1
ITPKB
ITPK1
ITGB4
ITGB3
IRF7
IRF5
IRF3
IRF1
IRAK4
INPP4B
ING5
ING2
ING1
INCENP
IMMT
ILK
ILF3
IL6
IL24
IL1RN
IL1R1
IL1A
IKBKG
IGFBP7
IGFBP5
IGFBP3
IGFBP1
IFNG
IFI16
ID1
HYOU1
HTRA1
HSPB1
HSPA9
HSPA5
HSPA2
HSPA1A
HSP90AB1
HSP90AA1
HSF1
HS2ST1
HRAS
HOXA9
HOPX
HNRNPD
HNRNPC
HNRNPAB
HNRNPA3
HNRNPA1
HMGCR
HMGB3
HMGB2
HMGB1
HMGA2
HMGA1
HK3
HJURP
HIVEP1
HIRA
HIPK2
HIF1A
HEPACAM
HELLS
HDAC7
HDAC4
HDAC3
HDAC2
HDAC1
HBP1
HAUS4
HAS1
GTSE1
GSK3B
GSK3A
GRSF1
GRPR
GRN
GRK6
GRK4
GRIK2
GPC3
GNMT
GNG11
GMPS
GMNN
GLI1
GKN1
GJA1
GGCT
GEMIN2
GDF15
GATA4
GAPDH
GADD45G
G6PD
FXR1
FXN
FSCN1
FOXQ1
FOXP3
FOXP1
FOXO4
FOXO3
FOXO1
FOXM1
FOXD1
FOXA1
FOS
FNTB
FLT1
FIS1
FGFR3
FGFR2
FGFR1
FGF21
FERMT2
FERMT1
FDPS
FBXW11
FBXO5
FBXO4
FBXO31
FBXO22
FASTK
FASN
FANCD2
EZH2
EWSR1
ETV6
ETS2
ETS1
ESRRB
ESR1
ESPL1
ERVW-1
ERRFI1
ERCC1
ERBB2
EPOR
EPHA5
EPHA3
EPAS1
EP300
ENTPD7
ENO1
ENG
ENDOG
ELOA
ELAVL1
EIF4G2
EIF4EBP1
EIF4E
EIF2AK3
EIF2AK2
EID3
EHMT2
EHF
EGR2
EGLN1
EGFR
EEF1E1
ECT2
E2F7
E2F3
E2F1
DYRK1A
DUSP6
DUSP3
DUSP21
DUSP16
DUSP1
DTL
DPY30
DPP4
DOT1L
DNMT3B
DNMT3A
DNMT1
DMTF1
DLC1
DKC1
DIRAS3
DIDO1
DICER1
DHX9
DHRS2
DHCR24
DGCR8
DEPTOR
DEK
DDIT4
DDB2
DDB1
DDAH2
DAO
CYP26A1
CYBB
CYB5R3
CXCR2
CXCL1
CUX1
CUL4B
CTSD
CTSB
CTNNB1
CTNNAL1
CTH
CSNK2A1
CSNK1A1
CRISPLD2
CREG1
CPT1C
CPEB1
COX5B
CNOT6L
CNOT6
CLU
CLSPN
CLPP
CLCA2
CKB
CKAP2
CIT
CIP2A
CHUK
CHEK2
CHEK1
CHD5
CHAF1B
CENPA
CEBPG
CEBPB
CEACAM1
CDKN2B
CDKN2AIP
CDKN2A
CDKN1C
CDKN1B
CDKN1A
CDK6
CDK5R1
CDK5
CDK4
CDK2AP1
CDK2
CDK18
CDK1
CDH1
CDCA4
CDCA2
CDC7
CDC6
CDC45
CDC25A
CD82
CD40LG
CD34
CD28
CCND3
CCND1
CCNB1
CCNA2
CCN6
CCN2
CCL2
CBX8
CBX7
CBX5
CBS
CAVIN1
CAV1
CASP2
CARM1
CARF
CAPNS1
CALR
BUB1B
BUB1
BTG3
BTG2
BTG1
BRIP1
BRD7
BRD4
BRCA1
BRAF
BNIP3L
BMS1
BMPR2
BMP4
BMI1
BLVRA
BLK
BIRC5
BIN1
BHLHE40
BECN1
BCLAF1
BCL6
BCL3
BCL2L2
BCL2L1
BCL2
BCL11B
BAZ1A
BAP1
BAG3
AXL
AURKB
AURKA
ATXN10
ATRX
ATRAID
ATR
ATP6V0C
ATP6V0A2
ATM
ATG7
ATG5
ATG4D
ATG16L1
ATG12
ATG10
ATF7IP
ATF6
ATF3
ASXL2
ASPH
ASF1A
ASAH1
ARRB1
ARPC1B
ARID4B
ARID3A
ARID1B
ARID1A
ARG2
ARF1
AR
APEX1
ANXA5
ANLN
ANAPC1
ALOX15B
ALKBH3
ALDOA
ALDH2
AKTIP
AKT3
AKT1S1
AKT1
AKR1B1
AKAP4
AHR
AGT
AGR2
AGO2
ADCK5
ACLY
ACKR1
ACER2
ABI3BP
ABI3
ABCC6
ABCB1
AAK1
