# Supplementary material for: Identification of Prognostic Genes Related to Cell Senescence and Lipid Metabolism in Glioblastoma Based on Transcriptome and Single-Cell RNA-Seq Data
Source: Int J Mol Sci. 2025 Feb 21;26(5):1875. doi: 10.3390/ijms26051875 (PMC11899969; doi:10.3390/ijms26051875)
Supplement: Supplementary file 1 [file ijms-26-01875-s001.zip › Supplementary_Table_0221/Supplementary Table 15.xlsx]

## Sheet: CSAGs
Gene Symbol
ZNF217
ZNF207
ZNF148
ZMYND11
ZMPSTE24
ZMAT3
ZFX
ZFP36
ZEB1
ZDHHC3
ZCCHC10
YY1
YWHAZ
YWHAB
YPEL3
YEATS4
YBX1
YAP1
XPO1
XPC
XIAP
XAF1
WWP1
WT1
WSB1
WRN
WNT7B
WNT5A
WNT2
WNT16
WIPI1
WIF1
WEE1
VENTX
VEGFA
VDR
VCAN
UTP6
USP28
USP1
ULK3
UHRF1
UBTD1
UBE3A
UBE2V2
UBE2V1
UBE2N
UBE2I
UBE2C
TYMS
TYK2
TXNIP
TXN
TWIST2
TWIST1
TTK
TSC22D1
TRRAP
TRPM8
TRPM7
TRIM28
TRDMT1
TRA2B
TPX2
TPR
TPP1
TP63
TP53INP1
TP53I3
TP53BP2
TP53BP1
TP53
TOPBP1
TOP3A
TOP1
TOM1
TNFSF15
TNFSF13
TMEM9B
TLR8
TLR4
TLR3
TLR2
TLR10
TIMELESS
TIGAR
THRB
TGFBR2
TGFBR1
TGFBI
TGFB2
TGFB1I1
TFG
TFDP1
TERT
TERF2
TEAD4
TEAD1
TBX3
TBX2
TBPL1
TBK1
TAGLN
TACC3
SYT7
SYT1
SYK
SUZ12
SUV39H1
SUPT5H
SUMO3
SUMO2
STUB1
STN1
STK40
STK4
STK32C
STIM1
STAT6
STAT5B
STAT5A
STAT3
STAT1
STAG2
SSX2
SRSF3
SRSF2
SRSF1
SRF
SREBF1
SRC
SPOP
SPIN1
SPI1
SPHK1
SPARC
SPAG9
SP1
SOX5
SOX4
SOX2
SOX1
SORBS2
SOD2
SOD1
SOCS1
SNAI1
SMURF2
SMG1
SMC2
SMC1A
SMARCD1
SMARCB1
SMARCA4
SMARCA2
SMAD6
SMAD5
SMAD3
SMAD2
SMAD1
SLC5A2
SLC52A1
SLC31A2
SLC25A5
SLC16A7
SLC13A3
SKP2
SIX6
SIX1
SIRT7
SIRT6
SIRT3
SIRT2
SIRT1
SIN3B
SIK1
SIAH1
SGK1
SFRP1
SFN
SETD1A
SERPINE1
SERPINB2
SENP7
SENP1
SELENOH
SELENBP1
SDC1
SAT2
SAMHD1
SALL1
S100A6
RUVBL2
RUNX1
RTN4
RRP8
RRM2B
RRM2
RRM1
RRAS2
RRAD
RPTOR
RPS9
RPS6KB1
RPS14
RPL11
ROMO1
RNASEL
RNASEH2B
RNASEH2A
RHOA
RELB
RELA
RECQL4
RECK
RCC1
RBX1
RBPJ
RBP2
RBP1
RBM39
RBM38
RBL2
RBL1
RBBP4
RB1
RASSF5
RASSF4
RASSF1
RARB
RAPGEF4
RAP1GAP
RANBP9
RAN
RAF1
RAD51C
RAD23B
RAD21
RACK1
RACGAP1
PYGL
PURB
PTTG1
PTPN6
PTPN1
PTK2
PTGS2
PTEN
PSMD14
PSMB5
PSMB1
PSMA5
PSMA2
PRPF19
PROX1
PRODH
PRMT6
PRMT1
PRKN
PRKDC
PRKD2
PRKD1
PRKCH
PRKCD
PRKAA2
PPP2R5A
PPP2R1A
PPP1R13B
PPM1D
PPM1B
PPIB
PPARGC1A
PPARG
POU5F1
POU3F1
POT1
PON1
PNPT1
PMVK
PML
PLK1
PLD2
PLA2R1
PLA2G2A
PITX1
PIR
PINX1
PINK1
PIN1
PIM1
PIK3R5
PIK3CA
PIK3C2A
PI4KB
PHGDH
PHB2
PHB
PGR
PEX19
PES1
PELP1
PEBP1
PEA15
PDZD2
PDPK1
PDIK1L
PDGFB
PDCD4
PDCD11
PDCD10
PCGF2
PBRM1
PAX8
PATZ1
PARP1
PARK7
PAPSS2
PAK4
PAK2
P3H1
P2RY14
OXTR
OTX2
ORC1
ORAI1
OPA1
OGT
OGG1
NUTF2
NUDT5
NUAK2
NUAK1
NTN4
NSUN2
NRSN2
NRF1
NRAS
NR2E1
NR1H2
NQO1
NPM1
NOX4
NOX1
NOTCH3
NOTCH1
NOLC1
NLRX1
NLK
NIPA2
NINJ1
NHEJ1
NFKBIA
NFKB2
NFE2L2
NF2
NF1
NEK9
NEK6
NEK4
NEK2
NEK1
NEDD4
NDST2
NDRG1
NCAPH2
NCAPG2
NBR1
NBN
NANOG
NAMPT
NADK
NACC1
MYLK
MYD88
MYCN
MYC
MYBL2
MYBBP1A
MXD4
MVP
MVK
MUS81
MUC4
MTOR
MTHFD2
MTDH
MT1G
MST1
MSN
MRTFB
MRTFA
MOS
MORF4L1
MORC3
MOB3A
MNX1
MMP9
MMP7
MME
MKRN1
MITF
MINK1
MIF
METTL14
MET
MEOX1
MEN1
MEIS2
MEF2A
MED12
MECP2
ME2
ME1
MDP1
MDM2
MDK
MDH1
MDC1
MCU
MCRS1
MCM7
MCM3AP
MCL1
MCAM
MAVS
MATK
MAST1
MARCKS
MARCHF5
MAPKAPK5
MAPK9
MAPK14
MAPK12
MAPK1
MAP4K1
MAP3K7
MAP3K6
MAP3K5
MAP3K14
MAP2K7
MAP2K6
MAP2K3
MAP2K2
MAP2K1
MAGOHB
MAGEA2
MAF
MAEL
MAD2L1
MAD1L1
LY6D
LRRK2
LPAR3
LPAR1
LOXL2
LOX
LNCTAM34A
LMNB1
LMNA
LIN9
LIN54
LIN52
LIMK1
LIMA1
LGALS3
LEO1
LCN2
LBR
LAYN
LATS2
LATS1
LAMP2
KSR2
KRT19
KNDC1
KLF4
KL
KIFC1
KIF2C
KIF20A
KIF11
KEAP1
KDR
KDM6B
KDM5B
KDM4C
KDM4A
KDM2B
KDM1A
KCNJ12
KCNA1
KAT5
JUNB
JUN
JPT1
JAK2
ITSN2
ITPR3
ITPR2
ITPR1
ITPKB
ITPK1
ITGB4
ITGB3
IRF7
IRF5
IRF3
IRF1
IRAK4
INPP4B
ING5
ING2
ING1
INCENP
IMMT
ILK
ILF3
IL6
IL24
IL1RN
IL1R1
IL1A
IKBKG
IGFBP7
IGFBP5
IGFBP3
IGFBP1
IFNG
IFI16
ID1
HYOU1
HTRA1
HSPB1
HSPA9
HSPA5
HSPA2
HSPA1A
HSP90AB1
HSP90AA1
HSF1
HS2ST1
HRAS
HOXA9
HOPX
HNRNPD
HNRNPC
HNRNPAB
HNRNPA3
HNRNPA1
HMGCR
HMGB3
HMGB2
HMGB1
HMGA2
HMGA1
HK3
HJURP
HIVEP1
HIRA
HIPK2
HIF1A
HEPACAM
HELLS
HDAC7
HDAC4
HDAC3
HDAC2
HDAC1
HBP1
HAUS4
HAS1
GTSE1
GSK3B
GSK3A
GRSF1
GRPR
GRN
GRK6
GRK4
GRIK2
GPC3
GNMT
GNG11
GMPS
GMNN
GLI1
GKN1
GJA1
GGCT
GEMIN2
GDF15
GATA4
GAPDH
GADD45G
G6PD
FXR1
FXN
FSCN1
FOXQ1
FOXP3
FOXP1
FOXO4
FOXO3
FOXO1
FOXM1
FOXD1
FOXA1
FOS
FNTB
FLT1
FIS1
FGFR3
FGFR2
FGFR1
FGF21
FERMT2
FERMT1
FDPS
FBXW11
FBXO5
FBXO4
FBXO31
FBXO22
FASTK
FASN
FANCD2
EZH2
EWSR1
ETV6
ETS2
ETS1
ESRRB
ESR1
ESPL1
ERVW-1
ERRFI1
ERCC1
ERBB2
EPOR
EPHA5
EPHA3
EPAS1
EP300
ENTPD7
ENO1
ENG
ENDOG
ELOA
ELAVL1
EIF4G2
EIF4EBP1
EIF4E
EIF2AK3
EIF2AK2
EID3
EHMT2
EHF
EGR2
EGLN1
EGFR
EEF1E1
ECT2
E2F7
E2F3
E2F1
DYRK1A
DUSP6
DUSP3
DUSP21
DUSP16
DUSP1
DTL
DPY30
DPP4
DOT1L
DNMT3B
DNMT3A
DNMT1
DMTF1
DLC1
DKC1
DIRAS3
DIDO1
DICER1
DHX9
DHRS2
DHCR24
DGCR8
DEPTOR
DEK
DDIT4
DDB2
DDB1
DDAH2
DAO
CYP26A1
CYBB
CYB5R3
CXCR2
CXCL1
CUX1
CUL4B
CTSD
CTSB
CTNNB1
CTNNAL1
CTH
CSNK2A1
CSNK1A1
CRISPLD2
CREG1
CPT1C
CPEB1
COX5B
CNOT6L
CNOT6
CLU
CLSPN
CLPP
CLCA2
CKB
CKAP2
CIT
CIP2A
CHUK
CHEK2
CHEK1
CHD5
CHAF1B
CENPA
CEBPG
CEBPB
CEACAM1
CDKN2B
CDKN2AIP
CDKN2A
CDKN1C
CDKN1B
CDKN1A
CDK6
CDK5R1
CDK5
CDK4
CDK2AP1
CDK2
CDK18
CDK1
CDH1
CDCA4
CDCA2
CDC7
CDC6
CDC45
CDC25A
CD82
CD40LG
CD34
CD28
CCND3
CCND1
CCNB1
CCNA2
CCN6
CCN2
CCL2
CBX8
CBX7
CBX5
CBS
CAVIN1
CAV1
CASP2
CARM1
CARF
CAPNS1
CALR
BUB1B
BUB1
BTG3
BTG2
BTG1
BRIP1
BRD7
BRD4
BRCA1
BRAF
BNIP3L
BMS1
BMPR2
BMP4
BMI1
BLVRA
BLK
BIRC5
BIN1
BHLHE40
BECN1
BCLAF1
BCL6
BCL3
BCL2L2
BCL2L1
BCL2
BCL11B
BAZ1A
BAP1
BAG3
AXL
AURKB
AURKA
ATXN10
ATRX
ATRAID
ATR
ATP6V0C
ATP6V0A2
ATM
ATG7
ATG5
ATG4D
ATG16L1
ATG12
ATG10
ATF7IP
ATF6
ATF3
ASXL2
ASPH
ASF1A
ASAH1
ARRB1
ARPC1B
ARID4B
ARID3A
ARID1B
ARID1A
ARG2
ARF1
AR
APEX1
ANXA5
ANLN
ANAPC1
ALOX15B
ALKBH3
ALDOA
ALDH2
AKTIP
AKT3
AKT1S1
AKT1
AKR1B1
AKAP4
AHR
AGT
AGR2
AGO2
ADCK5
ACLY
ACKR1
ACER2
ABI3BP
ABI3
ABCC6
ABCB1
AAK1
