# Supplementary material for: Identification of Prognostic Genes Related to Cell Senescence and Lipid Metabolism in Glioblastoma Based on Transcriptome and Single-Cell RNA-Seq Data
Source: Int J Mol Sci. 2025 Feb 21;26(5):1875. doi: 10.3390/ijms26051875 (PMC11899969; doi:10.3390/ijms26051875)
Supplement: Supplementary file 1 [file ijms-26-01875-s001.zip › Supplementary_Table_0221/Supplementary Table 2.csv]

	logFC	P.Value	adj.P.Val	change
SLC30A3	-3.88758182500582	0.00000000000000000000000000000000000000000000765910751918112	0.000000000000000000000000000000000000000175240380038864	DOWN
SERTM1	-3.33382070504371	0.000000000000000000000000000000000000000000116215863841683	0.00000000000000000000000000000000000000132950948234885	DOWN
SPARC	1.66297532636321	0.0000000000000000000000000000000000000000309487185104161	0.00000000000000000000000000000000000023603555983944	UP
ABCA1	2.29450862264299	0.000000000000000000000000000000000000000425070390356647	0.00000000000000000000000000000000000243140263284002	UP
PSMB8	4.41228664690183	0.000000000000000000000000000000000000000554940339832374	0.00000000000000000000000000000000000253940699507294	UP
NOTCH2NL	2.02311536414013	0.00000000000000000000000000000000000000177481159766188	0.00000000000000000000000000000000000676794822575062	UP
NDC80	4.69152667951992	0.00000000000000000000000000000000000126806468139325	0.00000000000000000000000000000000414475998718252	UP
PTTG1IP	1.38784066732654	0.00000000000000000000000000000000000203725292847585	0.00000000000000000000000000000000582654337544093	UP
NEUROD6	-4.06511221657306	0.00000000000000000000000000000000000834602100651201	0.0000000000000000000000000000000212174400698883	DOWN
NES	3.03713232663338	0.0000000000000000000000000000000000106646085138393	0.0000000000000000000000000000000244006242796644	UP
MIR4745	2.00165322762387	0.0000000000000000000000000000000000242875796712652	0.0000000000000000000000000000000442721412118457	UP
CMAS	-1.35232531266029	0.0000000000000000000000000000000000244572635707294	0.0000000000000000000000000000000442721412118457	DOWN
HMG20B	1.57548904177006	0.0000000000000000000000000000000000251546256885487	0.0000000000000000000000000000000442721412118457	UP
MAP2K4	-1.53324339589103	0.0000000000000000000000000000000000278198552793645	0.0000000000000000000000000000000454655920565614	DOWN
CYP20A1	1.80865736454669	0.0000000000000000000000000000000000495705321554141	0.000000000000000000000000000000075611585047725	UP
FAM126B	-1.67621378260355	0.0000000000000000000000000000000000569815604679579	0.0000000000000000000000000000000814836314691798	DOWN
OPA1	-1.06821246059329	0.0000000000000000000000000000000000759996798078659	0.000000000000000000000000000000102286627882587	DOWN
CCKBR	-2.91630266028436	0.0000000000000000000000000000000000883982020289092	0.000000000000000000000000000000112363936801191	DOWN
NBPF10	0.86402957556567	0.0000000000000000000000000000000000960019546306374	0.000000000000000000000000000000115606564313104	UP
TOP2A	5.37769033371932	0.000000000000000000000000000000000106164547633768	0.000000000000000000000000000000121452242493031	UP
DYNLT1	1.79520090767764	0.000000000000000000000000000000000111816368730732	0.000000000000000000000000000000121826596026626	UP
SLC4A2	2.90390544768713	0.000000000000000000000000000000000129558660372939	0.000000000000000000000000000000134741006787856	UP
TNC	3.50924248906263	0.000000000000000000000000000000000171987587901055	0.000000000000000000000000000000171090261355484	UP
PTBP1	1.86115193515568	0.000000000000000000000000000000000329051205494438	0.000000000000000000000000000000313695482571364	UP
CAP2	-2.35397816346112	0.000000000000000000000000000000000871773852388534	0.000000000000000000000000000000797847429705987	DOWN
TRIM56	2.20864122129625	0.00000000000000000000000000000000167528858302314	0.00000000000000000000000000000147425395306036	UP
SNRPG	1.34765673119915	0.00000000000000000000000000000000212849426210588	0.00000000000000000000000000000180370180433268	UP
MVB12A	1.834536286436	0.00000000000000000000000000000000349521144609052	0.00000000000000000000000000000285608706737682	UP
INPPL1	1.13944895511221	0.00000000000000000000000000000000445618282105125	0.00000000000000000000000000000351577458433285	UP
IGFBP2	5.05982322940024	0.00000000000000000000000000000000543805256129225	0.00000000000000000000000000000414742142007889	UP
SYNJ1	-1.74466378102334	0.00000000000000000000000000000000612794551598296	0.00000000000000000000000000000450807866143394	DOWN
TMEM132D	-2.54906242614941	0.00000000000000000000000000000000630500512088663	0.00000000000000000000000000000450807866143394	DOWN
UHRF1	3.80975258310267	0.00000000000000000000000000000000744591870900444	0.00000000000000000000000000000513428227647074	UP
GSKIP	-1.06871026402822	0.00000000000000000000000000000000762961527097924	0.00000000000000000000000000000513428227647074	DOWN
RRM2	4.76443508195455	0.00000000000000000000000000000000841903596036869	0.00000000000000000000000000000550364407923531	UP
FBXW7	-2.36583282293416	0.0000000000000000000000000000000146278752019718	0.00000000000000000000000000000929682735058649	DOWN
ZCCHC12	-2.56970105388136	0.0000000000000000000000000000000151043604971278	0.00000000000000000000000000000934020995065635	DOWN
CMTM3	2.12620150131364	0.0000000000000000000000000000000202719254115724	0.000000000000000000000000000012205832984652	UP
HSD17B10	1.32858499460217	0.00000000000000000000000000000002135369489861	0.0000000000000000000000000000125275010071845	UP
SST	-3.67257043242416	0.0000000000000000000000000000000250275784039211	0.0000000000000000000000000000143157748470429	DOWN
STX1A	-2.75697528489397	0.0000000000000000000000000000000261080716624442	0.0000000000000000000000000000145695775521152	DOWN
HLA-A	1.40465911799936	0.0000000000000000000000000000000275205879795728	0.0000000000000000000000000000149921679279196	UP
TRAF3IP2	2.29191158242751	0.0000000000000000000000000000000287695462784324	0.0000000000000000000000000000153080748569891	UP
TSPAN6	1.75750119909569	0.0000000000000000000000000000000391348928275975	0.0000000000000000000000000000203501442703507	UP
RHOC	1.90765722977384	0.0000000000000000000000000000000411940540084704	0.0000000000000000000000000000209448879047512	UP
HSPG2	4.00056153515106	0.0000000000000000000000000000000424406672767622	0.0000000000000000000000000000211096188541809	UP
FCGBP	4.03907347793832	0.0000000000000000000000000000000474900292502093	0.0000000000000000000000000000231185504094636	UP
ELAVL1	1.52829414049269	0.000000000000000000000000000000058988622336345	0.0000000000000000000000000000281179099803245	UP
SGTB	-1.52447836142852	0.0000000000000000000000000000000684095242062139	0.0000000000000000000000000000319430594660852	DOWN
PTGER3	-2.30633750475257	0.000000000000000000000000000000113797068261483	0.0000000000000000000000000000520735384364548	DOWN
LAMB2	2.04147922676271	0.000000000000000000000000000000128553141215485	0.0000000000000000000000000000576724680590252	UP
STYK1	-2.13879748590504	0.000000000000000000000000000000138942413027424	0.0000000000000000000000000000611346617320666	DOWN
SEC61A1	1.81087935217141	0.000000000000000000000000000000156272074977446	0.0000000000000000000000000000674623599147917	UP
R3HDM1	-1.4910545771639	0.00000000000000000000000000000018891645529525	0.0000000000000000000000000000800446017991725	DOWN
TANC1	1.64513420886773	0.000000000000000000000000000000247208082408451	0.000000000000000000000000000102838562281916	UP
ZC3HAV1	1.42641513768242	0.000000000000000000000000000000258243757947706	0.000000000000000000000000000105511021104348	UP
PRSS3	-1.72515180287138	0.000000000000000000000000000000288431808018801	0.000000000000000000000000000115777539780178	DOWN
HLA-C	1.32671361265294	0.000000000000000000000000000000305509833900541	0.000000000000000000000000000120518362062834	UP
NECAP1	-1.55440806877909	0.000000000000000000000000000000377729711476535	0.0000000000000000000000000001464823016709	DOWN
PRPH2	-1.1617769979158	0.000000000000000000000000000000451685250332821	0.000000000000000000000000000172242642126916	DOWN
BTG1	1.35120351936698	0.000000000000000000000000000000473153615523624	0.000000000000000000000000000177471388904599	UP
WDR47	-1.44979948536908	0.000000000000000000000000000000530147724705311	0.000000000000000000000000000195641611955766	DOWN
TYRP1	-1.97136414383461	0.00000000000000000000000000000070270356478517	0.000000000000000000000000000255204088290233	DOWN
SMIM17	-1.82875194789798	0.000000000000000000000000000000790085349783146	0.000000000000000000000000000282455512547475	DOWN
RPN2	1.62034884120204	0.000000000000000000000000000000804970446988196	0.000000000000000000000000000283349597339845	UP
ANO6	1.6041776926873	0.000000000000000000000000000000957049895367762	0.000000000000000000000000000329611017015076	UP
WDR90	2.21891038878505	0.000000000000000000000000000000973540331462612	0.000000000000000000000000000329611017015076	UP
RAB13	1.78873969122069	0.000000000000000000000000000000993180780183527	0.000000000000000000000000000329611017015076	UP
PAXIP1OS	1.8024164167486	0.000000000000000000000000000000994019238375886	0.000000000000000000000000000329611017015076	UP
FRMPD2	-2.81059511195297	0.00000000000000000000000000000101560179805281	0.000000000000000000000000000331956701992119	DOWN
DNM1L	-1.00428139716437	0.00000000000000000000000000000106641447585286	0.000000000000000000000000000343655819824132	DOWN
LARGE	-1.60340159056241	0.00000000000000000000000000000109766094308192	0.000000000000000000000000000348812255246033	DOWN
NECAP2	1.17488310003326	0.00000000000000000000000000000117627051894798	0.000000000000000000000000000368672184568902	UP
GNAI3	1.31110249797265	0.00000000000000000000000000000120086112909647	0.000000000000000000000000000371293278834152	UP
VIM	1.62106917698611	0.00000000000000000000000000000127799566059463	0.00000000000000000000000000038987387619207	UP
PPP1R14B	2.0797980386031	0.00000000000000000000000000000182252649788275	0.000000000000000000000000000548676398309966	UP
BTBD10	-1.17171143273967	0.00000000000000000000000000000189970756170606	0.000000000000000000000000000564484532621229	DOWN
MAPK9	-1.79539430147499	0.00000000000000000000000000000193288922856918	0.000000000000000000000000000566980840380293	DOWN
RTN4R	-2.28580297147557	0.00000000000000000000000000000216256257476901	0.000000000000000000000000000626321920388797	DOWN
FAM102B	-1.1967845242628	0.00000000000000000000000000000225002306428757	0.00000000000000000000000000064050480064451	DOWN
PRKCG	-2.15276203836575	0.00000000000000000000000000000226752136591806	0.00000000000000000000000000064050480064451	DOWN
CACNG3	-5.47252991292978	0.00000000000000000000000000000235217436653847	0.000000000000000000000000000656314018370733	DOWN
LOC100507547	-2.48697721305444	0.00000000000000000000000000000247187069494543	0.000000000000000000000000000681402427715079	DOWN
DCAF6	-1.18464934576904	0.0000000000000000000000000000026118926536958	0.000000000000000000000000000711429808530476	DOWN
CD99	1.70494437145202	0.00000000000000000000000000000277424557539497	0.000000000000000000000000000746761632529846	UP
CD63	1.15305575364475	0.00000000000000000000000000000369183616951236	0.000000000000000000000000000982200134400497	UP
LOC101929240	1.02551897212589	0.00000000000000000000000000000386087253336062	0.00000000000000000000000000101536509842863	UP
MAP3K6	2.51658836920305	0.00000000000000000000000000000394133506021225	0.00000000000000000000000000102474711565519	UP
MMD	-1.47813082051351	0.00000000000000000000000000000405668077799648	0.00000000000000000000000000104288602472539	DOWN
ADCYAP1	-1.62490570884097	0.00000000000000000000000000000434722177851555	0.00000000000000000000000000110516038102706	DOWN
WWTR1	2.34975925838154	0.00000000000000000000000000000511516851006476	0.00000000000000000000000000127549538251005	UP
DDX39A	1.63842547538027	0.00000000000000000000000000000512874017442854	0.00000000000000000000000000127549538251005	UP
KIAA1045	-2.89209730672485	0.00000000000000000000000000000520757662391338	0.00000000000000000000000000128117584037783	DOWN
PHLPP2	-1.16600828303517	0.00000000000000000000000000000592393194833378	0.0000000000000000000000000014419102444455	DOWN
RAB31	1.4678809246244	0.00000000000000000000000000000726338291234152	0.00000000000000000000000000174932843194078	UP
SEC11A	1.23770352345459	0.00000000000000000000000000000821330350401079	0.00000000000000000000000000195750400178924	UP
CSRP2	2.77414618912323	0.00000000000000000000000000000880020966820358	0.00000000000000000000000000202964429905634	UP
SLC39A10	-1.5122718175888	0.00000000000000000000000000000884324256537975	0.00000000000000000000000000202964429905634	DOWN
SLC35A4	0.866189299786301	0.00000000000000000000000000000885171624833778	0.00000000000000000000000000202964429905634	UP
ATL1	-2.2586503234416	0.0000000000000000000000000000088708229853861	0.00000000000000000000000000202964429905634	DOWN
SERPINA3	3.36483331542389	0.00000000000000000000000000000935657752130257	0.00000000000000000000000000211958904640993	UP
YWHAH	-1.87057329541973	0.0000000000000000000000000000106618117717564	0.00000000000000000000000000239159071899791	DOWN
ANXA5	1.62351924383596	0.0000000000000000000000000000107999367437157	0.00000000000000000000000000239905390967198	UP
KIF3C	-1.36348584847446	0.0000000000000000000000000000115556343355735	0.00000000000000000000000000254223955382618	DOWN
FABP3	-1.89678982343218	0.0000000000000000000000000000117378191087067	0.0000000000000000000000000025577266781639	DOWN
NWD2	-3.45086350681486	0.0000000000000000000000000000119394569053241	0.00000000000000000000000000257712050937562	DOWN
CAPN2	1.0394733813283	0.0000000000000000000000000000123698675572885	0.00000000000000000000000000264507074496038	UP
C21orf62	3.82270795526394	0.0000000000000000000000000000131399414403713	0.00000000000000000000000000278372092736755	UP
HS1BP3	1.01120528412724	0.0000000000000000000000000000137169454384878	0.00000000000000000000000000287610981351728	UP
COMMD4	1.12140722001933	0.0000000000000000000000000000138274510265254	0.00000000000000000000000000287610981351728	UP
BAG4	-1.08815915461856	0.0000000000000000000000000000148233857926381	0.00000000000000000000000000305548708950954	DOWN
IKBKB	1.21452539987483	0.0000000000000000000000000000185580819169333	0.00000000000000000000000000379115102017352	UP
RNF213	2.09347458168478	0.0000000000000000000000000000192117822250553	0.00000000000000000000000000388996086114394	UP
RPS27L	1.32099243915674	0.0000000000000000000000000000194834730532943	0.00000000000000000000000000391036722332785	UP
PPP3R1	-1.52315991488881	0.0000000000000000000000000000209150851296568	0.00000000000000000000000000414175040670597	DOWN
RP11-143K11.1	-2.11350454288057	0.0000000000000000000000000000209983849291037	0.00000000000000000000000000414175040670597	DOWN
TRAPPC6B	-1.19751039255982	0.0000000000000000000000000000218830916784841	0.0000000000000000000000000042793601504591	DOWN
PRDM2	-1.63789421675195	0.0000000000000000000000000000233891215094598	0.00000000000000000000000000453511101810542	DOWN
RPS15A	1.04914613412794	0.0000000000000000000000000000274526827722398	0.00000000000000000000000000527829732629283	UP
PAK6	-2.47997683392687	0.0000000000000000000000000000287061560649149	0.00000000000000000000000000547330708971044	DOWN
TSPYL4	-1.39406306399711	0.0000000000000000000000000000297308357091001	0.00000000000000000000000000560124372537059	DOWN
NLK	-1.59122974231757	0.000000000000000000000000000029866771612553	0.00000000000000000000000000560124372537059	DOWN
KIF3A	-1.4428208871582	0.0000000000000000000000000000301545144011154	0.0000000000000000000000000056092299959148	DOWN
PCLO	-3.16429814041259	0.0000000000000000000000000000304570610515297	0.00000000000000000000000000561981900692741	DOWN
NDFIP2	-2.11566721333998	0.0000000000000000000000000000324572514384371	0.00000000000000000000000000594097530329153	DOWN
MTHFD2	2.29099322409733	0.0000000000000000000000000000350047961657693	0.00000000000000000000000000635642647835557	UP
FLNA	2.4816599921844	0.000000000000000000000000000036758453230203	0.0000000000000000000000000066223103142287	UP
RAB15	-1.80609617411457	0.0000000000000000000000000000381032710231251	0.00000000000000000000000000681095969538361	DOWN
ZBTB20	1.36818057760658	0.000000000000000000000000000039076923876577	0.00000000000000000000000000693085285500838	UP
TM2D3	-1.00144672387125	0.0000000000000000000000000000424446510193537	0.00000000000000000000000000747025857940625	DOWN
CRNDE	4.32748091825807	0.000000000000000000000000000045754320651734	0.00000000000000000000000000799128898100515	UP
STAT3	1.21758591613352	0.0000000000000000000000000000570690694179744	0.0000000000000000000000000098919720324489	UP
EIF4EBP1	3.07408653958116	0.0000000000000000000000000000578363088020555	0.00000000000000000000000000994958455181226	UP
MAN2B1	1.65269120350973	0.0000000000000000000000000000598894845539818	0.0000000000000000000000000102259060193664	UP
CD44	2.59298589389351	0.000000000000000000000000000062430448482004	0.0000000000000000000000000105808048982833	UP
STK38	1.47614189095419	0.000000000000000000000000000076985852241673	0.0000000000000000000000000129517374947756	UP
ATRAID	1.2322279230189	0.0000000000000000000000000000993310597033793	0.0000000000000000000000000165890120146958	UP
GCC2	-0.962474576480414	0.000000000000000000000000000104784733862198	0.0000000000000000000000000173730051504861	DOWN
PTPRR	-2.5603077709455	0.000000000000000000000000000107057511861069	0.0000000000000000000000000175656855997396	DOWN
C1orf216	-1.38391488645081	0.000000000000000000000000000107482341956448	0.0000000000000000000000000175656855997396	DOWN
HOMER3	1.61081691512321	0.000000000000000000000000000111857729153171	0.0000000000000000000000000180698515456627	UP
MPPED1	-1.97837994107816	0.000000000000000000000000000112240793139937	0.0000000000000000000000000180698515456627	DOWN
MSH5	2.88070921842212	0.00000000000000000000000000011345378320294	0.0000000000000000000000000180698515456627	UP
NRIP3	-1.87498092168059	0.000000000000000000000000000113726338399276	0.0000000000000000000000000180698515456627	DOWN
FAM111A	1.52076514691791	0.000000000000000000000000000120883235847931	0.000000000000000000000000019074540939315	UP
KLK7	-1.32711924178345	0.000000000000000000000000000137385748581819	0.000000000000000000000000021393576288974	DOWN
RP11-215H22.1	-2.66814036546574	0.000000000000000000000000000137449987520943	0.000000000000000000000000021393576288974	DOWN
EZH2	2.8060880621368	0.00000000000000000000000000014244155683679	0.0000000000000000000000000220206947326065	UP
PAK1	-2.35425716563192	0.000000000000000000000000000144766562154575	0.0000000000000000000000000222299257858837	DOWN
SVOP	-3.40801067939417	0.000000000000000000000000000150839480182996	0.0000000000000000000000000230080487105796	DOWN
LINGO2	-2.23464108620958	0.0000000000000000000000000001541839065406	0.0000000000000000000000000233624356400592	DOWN
ERC2	-3.23223962215942	0.000000000000000000000000000160902478870612	0.0000000000000000000000000242200573457868	DOWN
ABCB7	1.10500949435094	0.000000000000000000000000000168018951537859	0.0000000000000000000000000251259713149425	UP
PLEKHM3	-1.47174123894755	0.000000000000000000000000000185793685814068	0.0000000000000000000000000276036333209472	DOWN
BRMS1	1.0207567891061	0.000000000000000000000000000222519352490407	0.0000000000000000000000000328467276450355	UP
UBE2K	-0.939432246052585	0.000000000000000000000000000242352055353168	0.0000000000000000000000000355449681184646	DOWN
IRAK1	1.26924590442208	0.000000000000000000000000000258346373864852	0.0000000000000000000000000376494588154637	UP
HCCS	-0.700049554018909	0.000000000000000000000000000275507313081929	0.0000000000000000000000000398962488817376	DOWN
RPLP2	0.996800986971449	0.000000000000000000000000000277703921729507	0.0000000000000000000000000399614196803215	UP
AMN1	-1.52399766794302	0.00000000000000000000000000028097510446453	0.0000000000000000000000000401794399384278	DOWN
F2R	3.03681315640078	0.000000000000000000000000000297751910822029	0.0000000000000000000000000423140603702361	UP
NDUFAF4	-1.45816999136987	0.000000000000000000000000000306002768010471	0.0000000000000000000000000432181687165406	DOWN
AGTRAP	1.49174834895031	0.000000000000000000000000000309234798828004	0.0000000000000000000000000434067005962253	UP
HYAL2	1.01368185109392	0.00000000000000000000000000033138780098897	0.0000000000000000000000000462326395526075	UP
LRP11	-1.73096439473099	0.000000000000000000000000000345615561746472	0.0000000000000000000000000479253578955108	DOWN
SEC61A2	-1.27559441533195	0.000000000000000000000000000368676329165168	0.0000000000000000000000000508151470560184	DOWN
PITPNM3	-2.65340859638344	0.000000000000000000000000000386952675216776	0.0000000000000000000000000530148335865858	DOWN
SLC25A22	-1.36611704153754	0.000000000000000000000000000414487448113411	0.0000000000000000000000000564492429335407	DOWN
GRIN2B	-2.73239683533018	0.000000000000000000000000000417316711184625	0.0000000000000000000000000564982624373031	DOWN
PPP2R2D	-1.62409243405697	0.000000000000000000000000000422866315687252	0.0000000000000000000000000569128311936725	DOWN
KCNAB1	-2.42859243552976	0.000000000000000000000000000431064336255912	0.0000000000000000000000000576769123598553	DOWN
SSTR2	-1.21204168170499	0.000000000000000000000000000455359568758164	0.0000000000000000000000000605734124022489	DOWN
MS4A6A	3.01828738019434	0.000000000000000000000000000485407311318289	0.0000000000000000000000000641972212888003	UP
RPLP0	0.960061060464671	0.000000000000000000000000000504511946647355	0.0000000000000000000000000663404214901809	UP
MBLAC2	-1.4748874576625	0.000000000000000000000000000533586075488519	0.0000000000000000000000000697625680410132	DOWN
ZNF621	1.26428874125486	0.000000000000000000000000000542334090128847	0.0000000000000000000000000703943664259637	UP
TTC7B	-1.53428151398617	0.000000000000000000000000000544571803207848	0.0000000000000000000000000703943664259637	DOWN
STXBP5	-2.20163781620138	0.000000000000000000000000000562501793472024	0.0000000000000000000000000723036013182018	DOWN
WDR7	-1.66074113102144	0.000000000000000000000000000570315367644383	0.0000000000000000000000000728984112385669	DOWN
SCAI	-1.83769621011522	0.000000000000000000000000000602989685182298	0.0000000000000000000000000766466888720609	DOWN
MIR34A	2.14072805663544	0.000000000000000000000000000624427529568571	0.0000000000000000000000000789331595388337	UP
SYNGR1	-2.46991708124012	0.000000000000000000000000000641376072867346	0.0000000000000000000000000806301348747521	DOWN
CXCR4	2.65499477671343	0.000000000000000000000000000654549931179514	0.0000000000000000000000000818366252753403	UP
DLG4	-1.53338671693225	0.000000000000000000000000000674823358861431	0.000000000000000000000000083912817667117	DOWN
TTC31	1.05921875739765	0.000000000000000000000000000692175268401987	0.0000000000000000000000000856052440056079	UP
UBR3	-1.10557511100765	0.000000000000000000000000000710384814507357	0.000000000000000000000000087307862185622	DOWN
HPRT1	-1.81363939953441	0.000000000000000000000000000713573873632487	0.000000000000000000000000087307862185622	DOWN
HIVEP2	-1.43913617819857	0.000000000000000000000000000717639749434163	0.0000000000000000000000000873382843992216	DOWN
COL4A1	3.20515187207082	0.000000000000000000000000000776351366620826	0.0000000000000000000000000939836998321931	UP
GLS	-2.57235268802516	0.000000000000000000000000000789682963536566	0.0000000000000000000000000950944537142981	DOWN
PLXNB2	1.59119502004072	0.000000000000000000000000000836113235761901	0.000000000000000000000000100158486043101	UP
P4HB	1.41365428387702	0.00000000000000000000000000084828821518261	0.00000000000000000000000010072361405501	UP
DTX3L	1.76526312131355	0.000000000000000000000000000849635380796197	0.00000000000000000000000010072361405501	UP
GOT1	-2.21523545004433	0.000000000000000000000000000858101000278098	0.000000000000000000000000101202839620427	DOWN
FBXO41	-2.1722989302026	0.000000000000000000000000000902671272153141	0.000000000000000000000000105913429265969	DOWN
KIAA1549L	-2.3406831801267	0.000000000000000000000000000986652679208282	0.000000000000000000000000115176598470844	DOWN
MOAP1	-1.78207736612502	0.00000000000000000000000000105257031671142	0.000000000000000000000000122247760641408	DOWN
RAB40C	-1.04228496850032	0.00000000000000000000000000112366987929614	0.000000000000000000000000129846297163109	DOWN
MYCBP2	-1.59540626364323	0.00000000000000000000000000123045027513587	0.000000000000000000000000141470865804567	DOWN
PHF19	1.69482048387852	0.0000000000000000000000000012411294451604	0.000000000000000000000000141985208526349	UP
CAD	1.00045209928121	0.00000000000000000000000000127196264387926	0.000000000000000000000000144788583542077	UP
RP11-395B7.7	1.66504035729206	0.00000000000000000000000000130860662529314	0.000000000000000000000000148222374191619	UP
RNASE6	3.29549141938669	0.00000000000000000000000000153807038669306	0.000000000000000000000000173354928312991	UP
YBX1	1.34655925774726	0.00000000000000000000000000156128005917016	0.000000000000000000000000175108273303006	UP
PPP3CB	-2.03088700404453	0.00000000000000000000000000169861531054824	0.000000000000000000000000189582040513872	DOWN
HS3ST4	-2.74038481495623	0.00000000000000000000000000176237711294105	0.000000000000000000000000195743632738306	DOWN
MELK	3.99660028601857	0.00000000000000000000000000189183343173091	0.00000000000000000000000020910699960388	UP
PRRX1	2.01100352532267	0.00000000000000000000000000191519090760735	0.000000000000000000000000210670999836808	UP
TMEM155	-3.28925458077111	0.00000000000000000000000000193129609563281	0.000000000000000000000000211426098890329	DOWN
ACTL6A	1.73537377231005	0.00000000000000000000000000201052570831286	0.000000000000000000000000219051562886658	UP
KIAA1644	-2.76376646513143	0.00000000000000000000000000214371070338601	0.000000000000000000000000232455454471431	DOWN
CCDC80	2.11215357389073	0.0000000000000000000000000022052354872126	0.000000000000000000000000237998999752002	UP
HLA-J	2.22972069473264	0.00000000000000000000000000236572919479637	0.000000000000000000000000253764169579439	UP
ARHGEF40	1.35801467465576	0.00000000000000000000000000237349354414336	0.000000000000000000000000253764169579439	UP
CDCA7L	2.89314699119335	0.00000000000000000000000000238509589550268	0.000000000000000000000000253818577158611	UP
DLGAP2	-3.12430078826385	0.00000000000000000000000000275067204796004	0.00000000000000000000000029136748359873	DOWN
HAUS4	0.923336773905312	0.00000000000000000000000000298846905147997	0.000000000000000000000000315097566349593	UP
SH3BP2	1.78176897816995	0.00000000000000000000000000303408681456332	0.000000000000000000000000318439937234902	UP
DMXL2	-0.995715068937004	0.00000000000000000000000000316982274630451	0.000000000000000000000000331166869568252	DOWN
THRB	-2.43908090862415	0.00000000000000000000000000333868703851798	0.00000000000000000000000034722345200587	DOWN
RIMS1	-2.80107678003173	0.00000000000000000000000000351816272374074	0.000000000000000000000000363171364425066	DOWN
ATOH7	-2.96697298147026	0.00000000000000000000000000352377809887957	0.000000000000000000000000363171364425066	DOWN
MICU3	-2.08954973366727	0.000000000000000000000000003625844331769	0.000000000000000000000000372014880317824	DOWN
CRH	-3.29569647244363	0.00000000000000000000000000379790559876512	0.000000000000000000000000387928929016723	DOWN
FAM46A	2.65152513448788	0.00000000000000000000000000393167792612184	0.0000000000000000000000003998079597763	UP
HTR2A	-3.18828060511068	0.00000000000000000000000000405283843478108	0.000000000000000000000000410305059238014	DOWN
SSR4	1.09032677823953	0.00000000000000000000000000444335730416324	0.000000000000000000000000446370566538678	UP
SNCA	-3.12029795585267	0.0000000000000000000000000044480983029204	0.000000000000000000000000446370566538678	DOWN
FOXD1	2.58864741496488	0.00000000000000000000000000450798586271956	0.00000000000000000000000045040487571626	UP
NAPG	-1.22900837980726	0.00000000000000000000000000459281353160206	0.000000000000000000000000456885102621979	DOWN
TRIP6	1.99927526565935	0.00000000000000000000000000505410494859927	0.000000000000000000000000499268648196784	UP
TNFRSF1A	1.88749335926442	0.00000000000000000000000000506251426493243	0.000000000000000000000000499268648196784	UP
CDH8	-2.90970969875143	0.00000000000000000000000000540697143786383	0.000000000000000000000000530950671666628	DOWN
LIMS1	1.68188244742923	0.00000000000000000000000000559817536270757	0.000000000000000000000000547377146575851	UP
CLIP3	-1.48087614364452	0.00000000000000000000000000567919905538634	0.00000000000000000000000055293648675421	DOWN
GMNN	1.48076119065845	0.00000000000000000000000000586322561399345	0.000000000000000000000000568434754441399	UP
ARHGEF6	1.27356300249464	0.0000000000000000000000000059626448034708	0.000000000000000000000000575634232503848	UP
HLA-B	1.30642351060857	0.00000000000000000000000000668980641567364	0.000000000000000000000000643120885674844	UP
TLN2	-1.71987377721751	0.00000000000000000000000000673546436766154	0.000000000000000000000000644800940301657	DOWN
DDIT4	1.87255754004735	0.00000000000000000000000000690952220151518	0.000000000000000000000000658707783211114	UP
DERA	1.06731963084728	0.00000000000000000000000000746801485719501	0.000000000000000000000000708996597230796	UP
MUM1L1	-2.87460062455606	0.00000000000000000000000000798379046696124	0.000000000000000000000000753620149312486	DOWN
FCGRT	1.79140301735198	0.00000000000000000000000000800392029208628	0.000000000000000000000000753620149312486	UP
MORC4	1.2202075866897	0.00000000000000000000000000839591591258168	0.000000000000000000000000787289164261757	UP
ID3	3.19917213563566	0.00000000000000000000000000879815479123042	0.000000000000000000000000821639924993273	UP
TROVE2	1.05218868711009	0.00000000000000000000000000891987164444871	0.000000000000000000000000829620582215393	UP
RP2	1.84764000894843	0.00000000000000000000000000901705590439057	0.000000000000000000000000833425625677791	UP
DDN	-5.28276664777321	0.00000000000000000000000000903363440419983	0.000000000000000000000000833425625677791	DOWN
C1orf162	2.38745634640547	0.00000000000000000000000000952591754447993	0.000000000000000000000000875313226577112	UP
PART1	-2.24614987601627	0.0000000000000000000000000099716488130154	0.00000000000000000000000091260529936717	DOWN
TCTN1	1.21955381646329	0.0000000000000000000000000107741702829201	0.000000000000000000000000982123570012799	UP
LINC00086	-2.9124867863862	0.0000000000000000000000000108798880886434	0.000000000000000000000000986629519315752	DOWN
SEMA4A	-2.02596613955713	0.00000000000000000000000001090984564628	0.000000000000000000000000986629519315752	DOWN
ALDH16A1	2.37434375521857	0.0000000000000000000000000114961475694693	0.00000000000000000000000103555848972227	UP
ANXA1	3.01619480376394	0.0000000000000000000000000123651093920547	0.00000000000000000000000110946550153024	UP
TRIM14	1.83994562845629	0.0000000000000000000000000132217062155641	0.00000000000000000000000118168999301604	UP
POLD1	1.33825502965455	0.0000000000000000000000000145197847321691	0.00000000000000000000000129265632168105	UP
PSD3	-1.86737889946159	0.0000000000000000000000000151052224431161	0.00000000000000000000000133956391278487	DOWN
POFUT1	1.97334039677889	0.0000000000000000000000000154517845179378	0.00000000000000000000000136500706475065	UP
SAP30	1.24141570713058	0.0000000000000000000000000169611523813618	0.00000000000000000000000149258140955983	UP
KRAS	-0.805785787527407	0.0000000000000000000000000171704563651925	0.00000000000000000000000150521088749274	DOWN
TP53INP1	1.52719699318528	0.0000000000000000000000000172943138744892	0.00000000000000000000000150997460246075	UP
LIN7B	-1.02235326234177	0.0000000000000000000000000173567884810829	0.00000000000000000000000150997460246075	DOWN
IGFBP7	1.38106757200032	0.000000000000000000000000018033779555203	0.00000000000000000000000156292756145093	UP
KIAA0513	-2.73935866593664	0.0000000000000000000000000184366721254104	0.00000000000000000000000159181531407317	DOWN
NOMO3	2.38473184413366	0.0000000000000000000000000185234072945564	0.00000000000000000000000159329157480996	UP
MTMR12	-0.930397542675637	0.0000000000000000000000000195423067145128	0.00000000000000000000000167463662032979	DOWN
MYO5A	-1.8242635609966	0.0000000000000000000000000196694688720513	0.0000000000000000000000016792442081811	DOWN
MEF2BNB	1.23490384422904	0.0000000000000000000000000208304744941877	0.00000000000000000000000177175188262831	UP
PALLD	1.44521419022569	0.0000000000000000000000000211608646633557	0.00000000000000000000000179318734628733	UP
DNAJC27	-1.15062458034757	0.0000000000000000000000000212914181155359	0.00000000000000000000000179759279145189	DOWN
LRP10	1.30253442929361	0.0000000000000000000000000240295670845939	0.00000000000000000000000202131064299819	UP
INPP4A	-1.18929293946434	0.00000000000000000000000002503824743885	0.00000000000000000000000209844359487505	DOWN
LOC101930324	-2.00771330148089	0.0000000000000000000000000254985497959781	0.00000000000000000000000212922196836488	DOWN
PPP4C	2.24680727401531	0.0000000000000000000000000257727519493989	0.00000000000000000000000214429296218999	UP
AK057978	1.32508405636838	0.0000000000000000000000000269684345275787	0.00000000000000000000000223564413764855	UP
RNF11	-0.831436038754918	0.0000000000000000000000000271330695232402	0.00000000000000000000000224117195195573	DOWN
GABRA5	-4.92035786036651	0.0000000000000000000000000296665284758866	0.00000000000000000000000244143522427651	DOWN
C1orf115	-3.26219896488713	0.0000000000000000000000000297709977086165	0.00000000000000000000000244143522427651	DOWN
LGALS3BP	1.844541953574	0.0000000000000000000000000299966708879586	0.00000000000000000000000245115653541605	UP
PYGL	1.8783578627768	0.0000000000000000000000000303473035965484	0.00000000000000000000000247098329640223	UP
AACS	-1.18648288998645	0.0000000000000000000000000309243818986554	0.0000000000000000000000025090420490824	DOWN
CEBPD	2.07766916439895	0.0000000000000000000000000394243821445388	0.00000000000000000000000318493062805658	UP
C12orf76	-1.1783929220788	0.0000000000000000000000000395332298237792	0.00000000000000000000000318493062805658	DOWN
AP3M2	-1.24059975310917	0.000000000000000000000000040376097451702	0.00000000000000000000000324142143752611	DOWN
LOC285147	-2.44688777843255	0.0000000000000000000000000423094906977572	0.00000000000000000000000338377697878853	DOWN
MCM5	2.49804785535244	0.0000000000000000000000000424451045853281	0.00000000000000000000000338377697878853	UP
IQSEC1	-1.63026799143008	0.0000000000000000000000000435297775539168	0.00000000000000000000000345819899456117	DOWN
HSPA12A	-2.73848333575074	0.0000000000000000000000000457323582337399	0.00000000000000000000000362061022971616	DOWN
MSN	1.71880916693574	0.0000000000000000000000000475394232989623	0.00000000000000000000000374696932974521	UP
SPG21	0.916976542122127	0.0000000000000000000000000476559473319867	0.00000000000000000000000374696932974521	UP
OXCT1	-1.22401559593249	0.0000000000000000000000000487372220748897	0.00000000000000000000000381886178449821	DOWN
CAMKV	-2.43706298846105	0.0000000000000000000000000499991936584058	0.00000000000000000000000390437389387141	DOWN
RFK	-0.951700795055913	0.0000000000000000000000000506994893969917	0.0000000000000000000000039360635634717	DOWN
OXR1	-1.35195281343143	0.0000000000000000000000000507490712947619	0.0000000000000000000000039360635634717	DOWN
PRDX4	1.82561496296124	0.0000000000000000000000000562053970277161	0.000000000000000000000004344525283764	UP
DACT3	-1.23649256996625	0.0000000000000000000000000569276171227686	0.00000000000000000000000438553494871699	DOWN
FN1	2.35518504594207	0.0000000000000000000000000585013619333941	0.00000000000000000000000449164819139616	UP
BMP1	1.20215725202157	0.0000000000000000000000000605707828614916	0.00000000000000000000000463220182357742	UP
BTRC	-1.48228342156117	0.0000000000000000000000000607369120224312	0.00000000000000000000000463220182357742	DOWN
PCMT1	-1.06143524332087	0.0000000000000000000000000624541642530813	0.00000000000000000000000474734643890532	DOWN
PRMT8	-1.97875627254958	0.0000000000000000000000000651957313460284	0.00000000000000000000000493933222912957	DOWN
FSTL1	1.75083062985876	0.0000000000000000000000000665060766767642	0.00000000000000000000000502197701110352	UP
RNPEP	0.843292570930448	0.0000000000000000000000000688308815760369	0.00000000000000000000000517634204166998	UP
C7orf49	1.02866638306247	0.0000000000000000000000000690028113072266	0.00000000000000000000000517634204166998	UP
SSTR1	-3.53634427277347	0.0000000000000000000000000739840649794051	0.00000000000000000000000553188041414637	DOWN
RBM28	1.3864100186815	0.0000000000000000000000000747457180259791	0.00000000000000000000000557062549978633	UP
CDK17	-0.889887797193422	0.0000000000000000000000000776459740404608	0.00000000000000000000000576798664300566	DOWN
FKBP10	3.51279123574971	0.0000000000000000000000000792558678005911	0.00000000000000000000000586852509798552	UP
PPM1A	-1.3407968375837	0.0000000000000000000000000819951413128913	0.00000000000000000000000605177042980308	DOWN
LAMC1	1.71874263767022	0.0000000000000000000000000870205691048618	0.00000000000000000000000640202772064064	UP
RGS1	3.23619391711811	0.000000000000000000000000087988576485179	0.00000000000000000000000645249560891313	UP
ST6GALNAC5	-2.62369820607215	0.0000000000000000000000000884472519549749	0.00000000000000000000000646540934418474	DOWN
ARL6	-1.05105770091561	0.0000000000000000000000000890138634006773	0.00000000000000000000000648516477258801	DOWN
DNAJB14	-0.982500940247574	0.0000000000000000000000000892843926295988	0.00000000000000000000000648516477258801	DOWN
IDH1	1.71887286435897	0.0000000000000000000000000978135010572605	0.00000000000000000000000708219273477886	UP
KIAA1107	-3.32583225859989	0.0000000000000000000000000988001768671394	0.00000000000000000000000713106639343896	DOWN
NUP160	1.23112775259232	0.000000000000000000000000101154812890842	0.0000000000000000000000072780569778065	UP
MAP2K1	-1.41098866200421	0.000000000000000000000000102844516368645	0.00000000000000000000000735670020574549	DOWN
KDELC2	1.23960731381783	0.000000000000000000000000102890911968468	0.00000000000000000000000735670020574549	UP
BX538226	-2.32364261484655	0.000000000000000000000000103749750626146	0.00000000000000000000000739499780163933	DOWN
PDIA4	1.60479535997175	0.000000000000000000000000105128112648867	0.00000000000000000000000746997272486356	UP
IQGAP2	2.28489603658444	0.000000000000000000000000106623701795265	0.00000000000000000000000755278729744785	UP
SLC26A4	-1.94413792076736	0.000000000000000000000000110830358619592	0.00000000000000000000000782653890498851	DOWN
RFXANK	1.3796396768469	0.000000000000000000000000111332117233981	0.00000000000000000000000783778105327224	UP
PABPC1L2A	-1.5116615513218	0.000000000000000000000000113865870356821	0.00000000000000000000000799156783363212	DOWN
SCN3B	-3.57313558292079	0.000000000000000000000000119527407692905	0.00000000000000000000000836326326609682	DOWN
MAL2	-4.48116178591291	0.000000000000000000000000120668648843361	0.0000000000000000000000084173740412686	DOWN
ARHGDIG	-2.64094398762495	0.000000000000000000000000122646424224843	0.00000000000000000000000852933187314407	DOWN
LPHN1	-1.02715654931451	0.000000000000000000000000140290153781323	0.00000000000000000000000972678399550504	DOWN
SRI	1.24106881631175	0.000000000000000000000000141517503205322	0.00000000000000000000000978223707957029	UP
FKBP5	2.2482769928496	0.00000000000000000000000015259588826239	0.0000000000000000000000105162467573599	UP
SH2D5	-2.00588774126439	0.000000000000000000000000159013974040468	0.0000000000000000000000109256448229607	DOWN
MCM3	1.35889492935676	0.000000000000000000000000175415721277515	0.0000000000000000000000120165021042801	UP
LAMA5	1.56196386027185	0.000000000000000000000000178785679928467	0.0000000000000000000000121899736926702	UP
MCL1	1.34547597770356	0.000000000000000000000000179013599682569	0.0000000000000000000000121899736926702	UP
TGIF1	2.02373610363521	0.000000000000000000000000184268033561421	0.0000000000000000000000125105418631611	UP
SLC9A6	-1.44466634149141	0.000000000000000000000000190285229053724	0.0000000000000000000000128736772507614	DOWN
ROMO1	1.29964521011009	0.000000000000000000000000190741983741613	0.0000000000000000000000128736772507614	UP
MAPRE1	0.996532170984166	0.000000000000000000000000198308602048027	0.0000000000000000000000133202599916396	UP
BCL2L12	1.82748488916208	0.000000000000000000000000198523105644629	0.0000000000000000000000133202599916396	UP
NBPF1	0.779396719156459	0.000000000000000000000000203882374317541	0.0000000000000000000000136398500713022	UP
PRKD2	0.967689947291813	0.000000000000000000000000207226943287941	0.0000000000000000000000138231850216562	UP
YKT6	1.78357537680828	0.000000000000000000000000230988345953951	0.0000000000000000000000153634109169372	UP
TMEM246	-2.04491731236268	0.000000000000000000000000239601432779106	0.0000000000000000000000158396540730763	DOWN
ABHD4	0.815175435056268	0.000000000000000000000000239880608264605	0.0000000000000000000000158396540730763	UP
KIAA1467	-1.01519263860055	0.000000000000000000000000240225522874015	0.0000000000000000000000158396540730763	DOWN
C5orf30	-1.45610042518557	0.000000000000000000000000248619326661646	0.0000000000000000000000163460063046507	DOWN
EPT1	-0.741715431903165	0.000000000000000000000000255654944489981	0.0000000000000000000000167604158450738	DOWN
LRRC73	-1.37226136769583	0.000000000000000000000000261373406550848	0.0000000000000000000000170863529768097	DOWN
MAML2	1.6595483457064	0.000000000000000000000000268227115364442	0.0000000000000000000000174844341867192	UP
RELN	-2.45710952789665	0.00000000000000000000000027116538523293	0.0000000000000000000000176257500401404	DOWN
RASAL1	-2.49098335377207	0.000000000000000000000000287907602564643	0.0000000000000000000000186191384415241	DOWN
MAGEE1	-2.62599144230837	0.000000000000000000000000288075830782322	0.0000000000000000000000186191384415241	DOWN
MAST3	-2.37792059747365	0.000000000000000000000000295904404622493	0.0000000000000000000000190712472613032	DOWN
NDEL1	-1.08539154113342	0.000000000000000000000000309942749945448	0.0000000000000000000000199199160639097	DOWN
LTBP3	1.53485932405791	0.00000000000000000000000031632909873039	0.0000000000000000000000202734167477628	UP
NAGLU	1.08484574279548	0.000000000000000000000000318480486607388	0.0000000000000000000000203542836133437	UP
RPS19	1.09503115089364	0.000000000000000000000000332351622072291	0.0000000000000000000000211816298412647	UP
SEPN1	1.42242784267882	0.000000000000000000000000358428299087682	0.0000000000000000000000227801096753505	UP
LOC101928335	-1.54790367035906	0.000000000000000000000000375721267089753	0.000000000000000000000023779163571874	DOWN
KCNQ3	-1.92360523494389	0.000000000000000000000000376226276792762	0.000000000000000000000023779163571874	DOWN
ATP6V1G2	-2.82259362463748	0.000000000000000000000000395241267874047	0.0000000000000000000000248492112384717	DOWN
SYNPR	-3.99651082072302	0.000000000000000000000000395328360612049	0.0000000000000000000000248492112384717	DOWN
SMIM13	-1.09782374864446	0.000000000000000000000000405269796078583	0.0000000000000000000000254043094089808	DOWN
CA11	-3.09333023436709	0.000000000000000000000000441744367864194	0.000000000000000000000027615057750636	DOWN
NKIRAS1	-1.45359827352376	0.000000000000000000000000444682267829553	0.0000000000000000000000277229708118261	DOWN
CLEC4G	-2.85013337166751	0.000000000000000000000000449220582577749	0.0000000000000000000000279298014385296	DOWN
SCN2A	-3.30061805594494	0.000000000000000000000000451989959094007	0.0000000000000000000000279832191383484	DOWN
DTYMK	1.32964873823671	0.000000000000000000000000452525833968047	0.0000000000000000000000279832191383484	UP
ARHGAP42	2.34855922886075	0.000000000000000000000000458776642306952	0.0000000000000000000000282932872668007	UP
TINCR	-1.40087618355326	0.000000000000000000000000486887965494069	0.0000000000000000000000299462275551191	DOWN
GNB2L1	1.18482117164744	0.000000000000000000000000515049403590208	0.0000000000000000000000315933789655334	UP
NCS1	-2.45813113007257	0.000000000000000000000000528749780613765	0.0000000000000000000000323470454022539	DOWN
USP3	1.13139586506529	0.000000000000000000000000540276773719832	0.000000000000000000000032964086887226	UP
HERC1	-1.2662430648274	0.000000000000000000000000545451105682013	0.0000000000000000000000331912800478842	DOWN
REXO4	1.02246793232529	0.000000000000000000000000550868770539076	0.000000000000000000000033432035729268	UP
PLTP	1.92835552332257	0.000000000000000000000000559464798716558	0.0000000000000000000000338639010440075	UP
MAT2A	0.945490084162913	0.00000000000000000000000056509852201956	0.0000000000000000000000341146548385423	UP
CALD1	1.5572565145865	0.000000000000000000000000568762926482322	0.0000000000000000000000342455151524093	UP
PDXP	-1.71126707753381	0.000000000000000000000000570926657282905	0.0000000000000000000000342855693402437	DOWN
LBR	1.4511533936113	0.000000000000000000000000605260478064216	0.0000000000000000000000362522506233227	UP
GNS	1.31217012195258	0.000000000000000000000000643894511262184	0.0000000000000000000000384655520043832	UP
LYSMD2	-1.13799718080486	0.000000000000000000000000647487018906357	0.0000000000000000000000385794348765038	DOWN
GUSB	1.52455726083641	0.000000000000000000000000679088602864615	0.0000000000000000000000403572655416686	UP
LSM11	-1.33146421978901	0.000000000000000000000000693111831139136	0.0000000000000000000000410839344467964	DOWN
KCNA4	-2.29398888484591	0.000000000000000000000000721962407374826	0.0000000000000000000000426834622241241	DOWN
RPL10	0.8448314973205	0.000000000000000000000000766993706513543	0.0000000000000000000000452289072294584	UP
RHBDL1	-3.15341932135937	0.000000000000000000000000771897529858505	0.0000000000000000000000453208415990216	DOWN
DPM3	1.00977902747407	0.000000000000000000000000772514345437868	0.0000000000000000000000453208415990216	UP
ACSL4	-1.24034451551327	0.000000000000000000000000799720740920828	0.0000000000000000000000467969579341907	DOWN
SLC4A1AP	-0.576125243946592	0.000000000000000000000000816976183629289	0.0000000000000000000000476847323506075	DOWN
SRBD1	0.936520637581445	0.000000000000000000000000839028059683608	0.0000000000000000000000488472315663129	UP
IPCEF1	-2.59765754227587	0.000000000000000000000000842751918544946	0.0000000000000000000000489395022748943	DOWN
PRRG3	-2.30230369967751	0.000000000000000000000000891343559555313	0.0000000000000000000000516302294750014	DOWN
LRFN2	-2.15671192327385	0.000000000000000000000000900556623457475	0.0000000000000000000000519876699870097	DOWN
MEF2C	-1.8463295154891	0.000000000000000000000000902058784302573	0.0000000000000000000000519876699870097	DOWN
MGME1	1.14469613714487	0.000000000000000000000000914647881676602	0.0000000000000000000000525807626451273	UP
CAMKK1	-1.58956460105859	0.000000000000000000000000945621856591064	0.0000000000000000000000542251330295828	DOWN
WEE1	2.81425927774269	0.000000000000000000000000983449104268261	0.0000000000000000000000561783874802858	UP
ASPM	4.84081703948307	0.000000000000000000000000984594990366898	0.0000000000000000000000561783874802858	UP
WDR81	0.946603283016229	0.00000000000000000000000101149685815751	0.0000000000000000000000575697714294622	UP
LSM8	1.25675855435289	0.00000000000000000000000102584025249039	0.0000000000000000000000582412530446155	UP
DRD1	-3.61316391197157	0.00000000000000000000000104635538286412	0.0000000000000000000000592589385146807	DOWN
BRWD1	-1.58855064693982	0.00000000000000000000000108367175862924	0.0000000000000000000000612207650307084	DOWN
PLP2	2.84117971156509	0.00000000000000000000000109732626157523	0.0000000000000000000000618394701104464	UP
SMC4	2.17115765604173	0.00000000000000000000000112965557326506	0.0000000000000000000000634400470145541	UP
CAMSAP1	-1.07881424123372	0.00000000000000000000000113127356564415	0.0000000000000000000000634400470145541	DOWN
LY86-AS1	-1.48797838371485	0.00000000000000000000000113724900474205	0.0000000000000000000000636192108276238	DOWN
SNCG	-3.48431581096411	0.00000000000000000000000118924961520821	0.0000000000000000000000663659297462532	DOWN
SEPT2	0.649034443354768	0.00000000000000000000000122340775369106	0.0000000000000000000000680622354564706	UP
LMBRD2	-1.24257018559368	0.00000000000000000000000122559619790498	0.0000000000000000000000680622354564706	DOWN
SAMD12	-2.92879847428914	0.00000000000000000000000125321078158841	0.0000000000000000000000694272704182634	DOWN
TMCO1	1.07247512256501	0.00000000000000000000000136401178762753	0.0000000000000000000000753830669104298	UP
TTC9B	-4.31437162930781	0.00000000000000000000000140344581655545	0.0000000000000000000000773755187537079	DOWN
DNAJA4	-2.1785020137741	0.00000000000000000000000145944756953811	0.0000000000000000000000802696163245963	DOWN
ANXA2P2	2.28851413764437	0.00000000000000000000000151118555844707	0.0000000000000000000000827634295157413	UP
USP12	-0.982223956033174	0.00000000000000000000000151202419307604	0.0000000000000000000000827634295157413	DOWN
SLC2A13	-2.23999840612052	0.00000000000000000000000154197221997902	0.0000000000000000000000842012515348923	DOWN
SYT5	-2.23204316193648	0.00000000000000000000000156825675769152	0.0000000000000000000000854326538475761	DOWN
ARMCX5-GPRASP2	-1.49989359593098	0.0000000000000000000000016118287139349	0.0000000000000000000000875977220304764	DOWN
BAZ1A	1.56540293729319	0.00000000000000000000000163774958290954	0.0000000000000000000000887955224098821	UP
HDGFRP3	-1.13136787832924	0.00000000000000000000000165377005228114	0.0000000000000000000000894521484543559	DOWN
GNG3	-3.01548472008647	0.00000000000000000000000177374147630385	0.0000000000000000000000957151060797924	DOWN
FKBP1B	-1.5450509967389	0.00000000000000000000000182887047750452	0.0000000000000000000000984577800595376	DOWN
PRKCB	-2.94953122269814	0.00000000000000000000000195809027062936	0.000000000000000000000105166914065727	DOWN
NASP	1.54411728022292	0.00000000000000000000000197737907050339	0.000000000000000000000105884742975274	UP
BOC	1.65400488829165	0.0000000000000000000000019807111011109	0.000000000000000000000105884742975274	UP
SLC6A17	-2.65358772538255	0.00000000000000000000000211300783470635	0.000000000000000000000112693751184339	DOWN
PGLS	1.1698399393794	0.00000000000000000000000216263752171312	0.00000000000000000000011507243371348	UP
ANO3	-4.00281795777345	0.00000000000000000000000228708136671914	0.000000000000000000000121411651207735	DOWN
SPNS1	0.838648707171785	0.00000000000000000000000229604310000479	0.000000000000000000000121605245666921	UP
CTNNA1	0.929851167277949	0.00000000000000000000000235205931232333	0.000000000000000000000124284335025306	UP
CLEC5A	2.83205391975689	0.00000000000000000000000238539088557713	0.000000000000000000000125755169267292	UP
ATP6V1H	-1.31611236150622	0.00000000000000000000000242639684511383	0.000000000000000000000127622896129206	DOWN
TLR2	2.10329558757783	0.00000000000000000000000254844400175367	0.000000000000000000000133734859541569	UP
FBXO34	-0.822013495768285	0.00000000000000000000000258098097656832	0.000000000000000000000135132367834973	DOWN
HPS5	1.11217287077795	0.00000000000000000000000260735511512591	0.000000000000000000000136201564004751	UP
NTN1	2.01998957796449	0.00000000000000000000000261830768618224	0.000000000000000000000136462140910819	UP
VIP	-3.16110493877257	0.00000000000000000000000265248303173619	0.000000000000000000000137929117650282	DOWN
LINC01007	-1.82539383866434	0.000000000000000000000002708957337195	0.000000000000000000000140546357993246	DOWN
LPCAT4	-2.2627823864945	0.00000000000000000000000279807506496318	0.000000000000000000000144841532774565	DOWN
SCP2	0.830461750335497	0.00000000000000000000000281233627887179	0.000000000000000000000145251137834281	UP
ASCC2	1.39503780317964	0.00000000000000000000000297286315532958	0.000000000000000000000153196191427794	UP
CCDC177	-1.56439474184412	0.00000000000000000000000298910221651203	0.000000000000000000000153686873514146	DOWN
LINC00294	-1.38182428521201	0.00000000000000000000000307144357030281	0.000000000000000000000157566432485489	DOWN
RPS2	0.872850217857685	0.00000000000000000000000314777814518467	0.000000000000000000000160836605632938	UP
RP11-416I2.1	-1.67483490982124	0.00000000000000000000000314924822218339	0.000000000000000000000160836605632938	DOWN
PDE1A	-3.87161365800988	0.00000000000000000000000317166594847558	0.000000000000000000000161620750336573	DOWN
TBR1	-2.81319997778008	0.00000000000000000000000321652356247562	0.000000000000000000000163542353576538	DOWN
CD200	-1.62739422773205	0.00000000000000000000000323555359990696	0.00000000000000000000016410294763413	DOWN
LRRC7	-3.53533169211038	0.00000000000000000000000324189389556936	0.00000000000000000000016410294763413	DOWN
PRKCE	-2.26647247498921	0.00000000000000000000000329577069362836	0.000000000000000000000166461884040214	DOWN
HPCAL4	-3.3839206285297	0.00000000000000000000000333002616380457	0.000000000000000000000167821582880724	DOWN
FBXO9	-0.927626735048189	0.00000000000000000000000334113088957876	0.000000000000000000000168011153304532	DOWN
WSCD2	-2.99570493808677	0.00000000000000000000000339679571411572	0.000000000000000000000170435714778438	DOWN
RNF135	1.69702215975978	0.00000000000000000000000341033288117998	0.000000000000000000000170740517114656	UP
KCNC4	-1.29278791832238	0.00000000000000000000000353234232212367	0.000000000000000000000176192820048118	DOWN
RP11-389G6.3	-3.07225864861349	0.0000000000000000000000035346374301611	0.000000000000000000000176192820048118	DOWN
ANKRD26	-1.20648292175567	0.00000000000000000000000355182314003774	0.000000000000000000000176664594443616	DOWN
AJUBA	1.86929460674124	0.00000000000000000000000380558967124759	0.000000000000000000000188715213966142	UP
HTR2C	-3.78010142567127	0.00000000000000000000000381059566662401	0.000000000000000000000188715213966142	DOWN
SMIM7	0.880808972614165	0.00000000000000000000000391306226260541	0.000000000000000000000193371197771948	UP
DCPS	1.23095591902347	0.00000000000000000000000400704475010184	0.000000000000000000000197235481179734	UP
KCNJ3	-3.51998016369279	0.00000000000000000000000400850081943079	0.000000000000000000000197235481179734	DOWN
RTN4RL2	-3.43922289401226	0.00000000000000000000000402146532689655	0.000000000000000000000197448769698269	DOWN
TMEM194A	1.52955953260637	0.0000000000000000000000040705501282757	0.000000000000000000000199165168322036	UP
OIP5-AS1	-1.24646097279326	0.00000000000000000000000407383298840529	0.000000000000000000000199165168322036	DOWN
CDH9	-2.54814746236129	0.00000000000000000000000415378870927268	0.000000000000000000000202641120827631	DOWN
AJAP1	-2.20453146388262	0.00000000000000000000000467490846917164	0.000000000000000000000227578522924781	DOWN
BUB1	3.02102762630698	0.00000000000000000000000474061527823129	0.000000000000000000000230287213515779	UP
MAPKAPK2	1.00391089693537	0.00000000000000000000000493758525920992	0.000000000000000000000239347353243057	UP
TMOD2	-1.75706591886236	0.00000000000000000000000495014224271245	0.000000000000000000000239448741042835	DOWN
LAPTM4A	0.793316543768844	0.00000000000000000000000514169206374886	0.00000000000000000000024818969286619	UP
DECR1	0.895948716504682	0.00000000000000000000000519519080923829	0.000000000000000000000250244138348152	UP
PSMB8-AS1	1.45460361547978	0.00000000000000000000000520871398929419	0.00000000000000000000025036843713246	UP
PABPC1L	3.42476249113691	0.00000000000000000000000527962920883168	0.000000000000000000000253245107543121	UP
DHRSX	3.22778220396457	0.00000000000000000000000534797822799685	0.000000000000000000000255986907649724	UP
RXFP1	-3.32671389262303	0.00000000000000000000000548103596900081	0.000000000000000000000261808148164381	DOWN
MDH1	-1.24839881030115	0.00000000000000000000000551256352870837	0.000000000000000000000262765528201766	DOWN
ATP6V1A	-1.10287440847833	0.00000000000000000000000566214232682393	0.00000000000000000000026923937722182	DOWN
ATF7IP2	-0.959284343316124	0.00000000000000000000000567191345371143	0.00000000000000000000026923937722182	DOWN
GNPTAB	-0.837421075939762	0.00000000000000000000000568487734084746	0.000000000000000000000269296052916335	DOWN
ARPP21	-2.79523779625442	0.00000000000000000000000580636943246327	0.000000000000000000000274010979047727	DOWN
DMTN	-2.55458992123084	0.00000000000000000000000580836209956939	0.000000000000000000000274010979047727	DOWN
CD151	2.29825658874098	0.00000000000000000000000613116239797942	0.00000000000000000000028864402400364	UP
KIF20A	3.84892918798349	0.00000000000000000000000618415785581917	0.000000000000000000000290541132938691	UP
CEP55	3.47568176955878	0.0000000000000000000000062699276343825	0.00000000000000000000029392968173448	UP
RAP1GAP2	-2.73808393944904	0.00000000000000000000000628197615245458	0.00000000000000000000029392968173448	DOWN
COL4A2	2.69898895781493	0.00000000000000000000000634782629159444	0.000000000000000000000296404623574859	UP
BMPR2	-0.823231480825081	0.00000000000000000000000648963769118438	0.000000000000000000000302409186098368	DOWN
SSR1	1.05288515631843	0.00000000000000000000000659569738759987	0.000000000000000000000306726740301392	UP
HMGN1	1.33019107247959	0.00000000000000000000000663564033997986	0.000000000000000000000307958318415293	UP
ANKRD34A	-3.45563605342035	0.0000000000000000000000068541899735946	0.000000000000000000000317251358963933	DOWN
RBFOX3	-3.81393769336237	0.0000000000000000000000068649568748293	0.000000000000000000000317251358963933	DOWN
TBC1D9	-1.74505965993498	0.00000000000000000000000687747701250485	0.000000000000000000000317251358963933	DOWN
DLG3	-1.26074430518422	0.00000000000000000000000689395158410686	0.000000000000000000000317371453207978	DOWN
DAP	1.20281124442192	0.00000000000000000000000700492958182966	0.000000000000000000000321832909301732	UP
AP4S1	-1.19393203086101	0.0000000000000000000000072062770061763	0.00000000000000000000033039328678682	DOWN
AMPH	-2.57699622195683	0.00000000000000000000000722013301544623	0.00000000000000000000033039328678682	DOWN
S100A6	2.01097992838696	0.00000000000000000000000727072430264703	0.000000000000000000000332044255577972	UP
RTN4RL1	-2.27469981443823	0.00000000000000000000000763712456764401	0.000000000000000000000348082490254372	DOWN
ACVR1B	-0.908595625729083	0.00000000000000000000000777796213336481	0.000000000000000000000353796766623035	DOWN
ANXA2	2.43560493295749	0.00000000000000000000000794442261900523	0.000000000000000000000360349396712832	UP
FAM19A1	-4.38758935218358	0.00000000000000000000000795351596765649	0.000000000000000000000360349396712832	DOWN
APBA1	-1.98736832208335	0.00000000000000000000000811459957891454	0.000000000000000000000366921024437875	DOWN
TSPYL1	-1.18690625372313	0.00000000000000000000000818220150073306	0.000000000000000000000369248067725389	DOWN
DNAJC5	-0.890308878862131	0.00000000000000000000000836648512463871	0.000000000000000000000376821219786877	DOWN
EEF1G	0.700312419681927	0.00000000000000000000000867724432534219	0.000000000000000000000390049803858211	UP
TRIM37	-1.13206785304599	0.00000000000000000000000874342626197655	0.000000000000000000000392254103674556	DOWN
SLC26A4-AS1	-3.20370448930841	0.0000000000000000000000089506225716223	0.000000000000000000000400763687747003	DOWN
RP11-710C12.1	-2.16493223800934	0.00000000000000000000000914757355290627	0.000000000000000000000408782193145499	DOWN
CNTN4	-3.1596229828544	0.00000000000000000000000922799784696335	0.000000000000000000000411308489213993	DOWN
CD58	1.78454239383698	0.00000000000000000000000924005959160807	0.000000000000000000000411308489213993	UP
PHACTR1	-1.85111483306388	0.00000000000000000000000932593630046162	0.000000000000000000000414325092338955	DOWN
MBD2	1.17648879560834	0.00000000000000000000000956807082967424	0.000000000000000000000424258644540594	UP
STK3	1.1710876169945	0.00000000000000000000000967350464532622	0.000000000000000000000428104035367629	UP
TRAM1	1.01596421158264	0.00000000000000000000000984584949963441	0.000000000000000000000434890031952964	UP
MAP3K9	-2.2832480908757	0.00000000000000000000000998181989008018	0.000000000000000000000440046318082918	DOWN
PARP4	0.830166419742152	0.0000000000000000000000101697336395958	0.000000000000000000000447468280142215	UP
NOTCH2	0.797980508510379	0.0000000000000000000000103740152351513	0.000000000000000000000455580553896856	UP
GABARAPL1	-2.08518991108433	0.0000000000000000000000104876176348365	0.00000000000000000000045968714843881	DOWN
SLC8A2	-4.12409546715021	0.0000000000000000000000105823431602475	0.000000000000000000000462952220853655	DOWN
G3BP2	-0.795159195859052	0.0000000000000000000000106996262518433	0.000000000000000000000467189787485065	DOWN
AAED1	1.23051782550662	0.000000000000000000000010750633438423	0.000000000000000000000467810386265048	UP
NRXN3	-2.70768235195794	0.0000000000000000000000107547317821423	0.000000000000000000000467810386265048	DOWN
CRYM	-3.34853930505414	0.0000000000000000000000114667409978402	0.000000000000000000000497834979185168	DOWN
GPRASP1	-1.98769481405071	0.0000000000000000000000116226281756156	0.000000000000000000000503027190009469	DOWN
HOOK1	-3.20003223978471	0.0000000000000000000000116303052235581	0.000000000000000000000503027190009469	DOWN
SYDE1	1.19086208906155	0.0000000000000000000000116672437516824	0.000000000000000000000503672711393384	UP
C2orf69	-0.629312604582076	0.0000000000000000000000116993662287937	0.000000000000000000000504108284961959	DOWN
GNB5	-1.28219541330813	0.0000000000000000000000117617108200519	0.000000000000000000000505841999178173	DOWN
CMTM6	1.39744791899799	0.0000000000000000000000118951621201039	0.000000000000000000000510621593448364	UP
SCN2B	-2.53801511858437	0.0000000000000000000000122311172445504	0.000000000000000000000524059854972498	DOWN
IDI1	-1.10948101759559	0.0000000000000000000000124199289921679	0.000000000000000000000531155094094955	DOWN
RAPGEF2	-1.18384438970773	0.0000000000000000000000124632429086865	0.000000000000000000000532013055505125	DOWN
ITPKA	-3.5516417203285	0.000000000000000000000012964045611634	0.000000000000000000000552360081180979	DOWN
PAFAH1B1	-0.886321565529999	0.0000000000000000000000130574995716533	0.000000000000000000000555065848672841	DOWN
BRCA1	1.69307473434622	0.0000000000000000000000130760704735429	0.000000000000000000000555065848672841	UP
DLGAP3	-3.52265505506023	0.0000000000000000000000131420519029651	0.000000000000000000000556833606555261	DOWN
CYP46A1	-2.43564780921477	0.0000000000000000000000136564336728475	0.000000000000000000000577558599694549	DOWN
CHIC1	-1.13203515072931	0.0000000000000000000000137604942984289	0.000000000000000000000580417345640093	DOWN
RAB6B	-1.74081692046368	0.0000000000000000000000137747648025599	0.000000000000000000000580417345640093	DOWN
GDA	-3.43085700711401	0.0000000000000000000000138667305705882	0.000000000000000000000583218373998268	DOWN
PDP1	-1.78169244705914	0.0000000000000000000000139129294743868	0.000000000000000000000584087754814622	DOWN
GREM2	-1.23731374677583	0.0000000000000000000000141977542061795	0.000000000000000000000594953509592282	DOWN
OLFM3	-4.8465449210433	0.0000000000000000000000144631221172294	0.000000000000000000000604965692947366	DOWN
KLC1	-1.49313645224204	0.000000000000000000000015253752007362	0.000000000000000000000636871981621244	DOWN
RECQL	1.2963383240514	0.0000000000000000000000156172292956868	0.000000000000000000000650860120738277	UP
APBA3	0.902107191195569	0.0000000000000000000000156773932248484	0.000000000000000000000652179558153695	UP
GUCY1B3	-2.09854491204266	0.0000000000000000000000158235261029008	0.000000000000000000000657064024018822	DOWN
NID1	2.57473775379958	0.0000000000000000000000162563269096452	0.000000000000000000000673812970457758	UP
ACVR2A	-1.0566574289243	0.0000000000000000000000163126009591255	0.000000000000000000000674922802793476	DOWN
BRMS1L	-1.01136317693287	0.0000000000000000000000164594415791224	0.00000000000000000000067870840655299	DOWN
TEP1	1.13631362741463	0.0000000000000000000000164634250715433	0.00000000000000000000067870840655299	UP
CAMK4	-2.59695489443587	0.0000000000000000000000168126288975713	0.000000000000000000000690916791948072	DOWN
SLC12A5	-3.72378017494883	0.0000000000000000000000168199586151694	0.000000000000000000000690916791948072	DOWN
PGPEP1	1.16111949493405	0.0000000000000000000000175176550614996	0.00000000000000000000071828664481561	UP
ANGPT2	2.06115586152647	0.000000000000000000000017829005933612	0.000000000000000000000729745359143191	UP
HECTD4	-1.08793297846641	0.000000000000000000000017996596542928	0.000000000000000000000735289515896773	DOWN
AP3B2	-2.01659663382881	0.0000000000000000000000182284295486764	0.000000000000000000000743433989436215	DOWN
RAPGEF4	-2.88969457129425	0.0000000000000000000000184929606985084	0.000000000000000000000752880677547815	DOWN
TRUB1	-1.14405558571794	0.0000000000000000000000192015215440409	0.000000000000000000000780338921718749	DOWN
NELL1	-3.44250948343814	0.0000000000000000000000200669508977558	0.000000000000000000000814063539965697	DOWN
SLIT3	-1.34224981849296	0.0000000000000000000000201166806295262	0.000000000000000000000814636553634617	DOWN
KRT10	0.995261716296023	0.0000000000000000000000204933351612858	0.000000000000000000000828423159876712	UP
TRIOBP	0.935620977370203	0.0000000000000000000000207219816706314	0.000000000000000000000836188607802553	UP
LINC00622	-1.99068133577465	0.0000000000000000000000211072902214147	0.000000000000000000000850129867994058	DOWN
NPTN	-1.13587554318518	0.0000000000000000000000211417786227543	0.000000000000000000000850129867994058	DOWN
GSTP1	0.908334754247447	0.0000000000000000000000212192592908318	0.000000000000000000000851748513288124	UP
LOC440934	-2.33356331892258	0.0000000000000000000000212666701200918	0.000000000000000000000852156589050265	DOWN
KCTD1	-1.13922083556581	0.0000000000000000000000217849636402998	0.000000000000000000000871398545611993	DOWN
UBQLN1	-0.63735693376259	0.0000000000000000000000219785606260945	0.000000000000000000000877608145069881	DOWN
AKT3	-1.19800512567461	0.0000000000000000000000220942729296795	0.000000000000000000000880691576012313	DOWN
SCOC	-0.918791433314503	0.0000000000000000000000221921809485162	0.000000000000000000000883055826264434	DOWN
NAPB	-2.9170359249409	0.0000000000000000000000223694400107279	0.000000000000000000000888563867092802	DOWN
SLC35F5	1.41083237593377	0.0000000000000000000000224973757459509	0.00000000000000000000089209697931951	UP
WNT10B	-3.14049330184325	0.0000000000000000000000228107783369621	0.000000000000000000000902959530016769	DOWN
GRM7	-3.82774085868774	0.0000000000000000000000229392638407533	0.000000000000000000000905123756880978	DOWN
RABGAP1L	-1.17259502968281	0.0000000000000000000000229445707600947	0.000000000000000000000905123756880978	DOWN
GNG5	1.0868327304826	0.0000000000000000000000230431412462064	0.000000000000000000000907447627733568	UP
ERI1	1.41200671519735	0.0000000000000000000000231026103061819	0.000000000000000000000908226329562616	UP
CDK2	1.63360148552429	0.0000000000000000000000232358865581641	0.000000000000000000000911898944169459	UP
PXDC1	1.41303278114652	0.0000000000000000000000236558411499057	0.000000000000000000000926790488886715	UP
RNF41	-1.63453302833056	0.0000000000000000000000242274031819172	0.00000000000000000000094756065778165	DOWN
RAPGEFL1	-3.28358614988945	0.0000000000000000000000265546772916792	0.0000000000000000000010368106082485	DOWN
RFPL1S	-3.67688124346482	0.0000000000000000000000267811524565483	0.0000000000000000000010438718368072	DOWN
PRKD3	1.24490068811773	0.0000000000000000000000287421374445803	0.00000000000000000000111840153865986	UP
FAM131A	-1.04939236075097	0.0000000000000000000000295317533978496	0.00000000000000000000114717575168557	DOWN
SSBP3	-1.59505547021051	0.000000000000000000000030211860752201	0.00000000000000000000117160571866162	DOWN
SLC32A1	-2.54132856020358	0.0000000000000000000000308528105035077	0.00000000000000000000119443706314764	DOWN
PNMAL2	-4.0696227112681	0.0000000000000000000000309870102749296	0.00000000000000000000119760607278782	DOWN
PRKAR1B	-2.06368838843529	0.0000000000000000000000326375076540425	0.00000000000000000000125926842348144	DOWN
GRIN3A	-2.47322560350752	0.0000000000000000000000332995495931865	0.00000000000000000000128264931766348	DOWN
PRPF3	0.939097229447301	0.0000000000000000000000335647544682883	0.00000000000000000000129069173484779	UP
TRIM5	1.52456820735942	0.0000000000000000000000340324921594867	0.00000000000000000000130648224934405	UP
CKMT1A	-3.03566311463	0.000000000000000000000034511018163048	0.0000000000000000000013226333259138	DOWN
IGFLR1	1.5496852392718	0.0000000000000000000000345794253941256	0.00000000000000000000132303888464481	UP
CYP4X1	-3.08299197801414	0.0000000000000000000000367851374784274	0.00000000000000000000140508171203075	DOWN
FAM73A	-1.28903964462451	0.0000000000000000000000371476325600695	0.00000000000000000000141656305495732	DOWN
NBEA	-2.01906181419024	0.0000000000000000000000375670484409301	0.00000000000000000000143017315861644	DOWN
CLSTN3	-1.34987692757704	0.000000000000000000000038637360681653	0.00000000000000000000146847643255186	DOWN
CASP2	1.2617443679711	0.0000000000000000000000393655027889102	0.00000000000000000000149366949222266	UP
C15orf27	-1.26299678437739	0.0000000000000000000000403917459206536	0.00000000000000000000153007143487509	DOWN
AKAP11	-1.15684044083769	0.0000000000000000000000407649887391194	0.00000000000000000000154165775595215	DOWN
CBFA2T3	-1.44288292358064	0.0000000000000000000000420877558629692	0.00000000000000000000158905586492531	DOWN
DDX23	1.84783810569131	0.0000000000000000000000424338858470965	0.00000000000000000000159948485697128	UP
RGPD3	-0.855145131983598	0.0000000000000000000000438993508895658	0.00000000000000000000165200188873892	DOWN
HYPK	0.840718114666952	0.0000000000000000000000452200744461776	0.00000000000000000000169890854405344	UP
EPB41L4B	-2.57584700114433	0.0000000000000000000000470692582260249	0.00000000000000000000176548299706795	DOWN
TPBGL	-1.3430468011865	0.0000000000000000000000484469385545119	0.00000000000000000000181418323097747	DOWN
WSB2	-0.757989291548469	0.0000000000000000000000486187515378082	0.00000000000000000000181764221435466	DOWN
FRMPD4	-2.29886353755236	0.0000000000000000000000488635947330941	0.00000000000000000000182381573816182	DOWN
MKL2	-1.40677928037314	0.0000000000000000000000522452249418341	0.00000000000000000000194685789359799	DOWN
BARD1	1.38300650344049	0.000000000000000000000053152732966774	0.00000000000000000000197745452078014	UP
TNIP2	0.971848559244812	0.0000000000000000000000552504287267858	0.00000000000000000000205215878128062	UP
ITPA	1.05265670256955	0.0000000000000000000000566881536272435	0.00000000000000000000210214741489681	UP
CPLX3	-1.65147876236865	0.0000000000000000000000572608288882827	0.00000000000000000000211994783974742	DOWN
GDAP1	-1.72206006037654	0.0000000000000000000000580205397960932	0.00000000000000000000214460412041133	DOWN
TCF12	1.35205135511471	0.0000000000000000000000581995133321669	0.00000000000000000000214774978232255	UP
LOC284578	-2.82456783771295	0.0000000000000000000000596452680186446	0.00000000000000000000219755834503476	DOWN
GLT1D1	-3.79136783555217	0.0000000000000000000000601946185954723	0.00000000000000000000221423291553763	DOWN
ZNF702P	-1.27546648952675	0.0000000000000000000000614591716939422	0.00000000000000000000225712014182568	DOWN
RIN3	1.44280229291718	0.0000000000000000000000618223141424259	0.00000000000000000000226681818522228	UP
R3HDM2	-0.876968488776525	0.0000000000000000000000624885911774865	0.00000000000000000000228424816929368	DOWN
SSR2	1.03880499442713	0.0000000000000000000000624973493871436	0.00000000000000000000228424816929368	UP
ADAMTS9	3.03920886465552	0.0000000000000000000000627596324636589	0.00000000000000000000229017606183176	UP
ATRNL1	-2.44694671015693	0.0000000000000000000000631770951656026	0.00000000000000000000230173875380412	DOWN
RGL2	0.696944148262922	0.0000000000000000000000666102338403268	0.00000000000000000000242296049326976	UP
OST4	1.00713907211844	0.0000000000000000000000677492290541042	0.00000000000000000000246047993771096	UP
CNIH4	1.27648315416382	0.0000000000000000000000707147865759559	0.00000000000000000000256411143717571	UP
PCNA	1.44253312100167	0.0000000000000000000000714488311387366	0.00000000000000000000258662857033907	UP
RTN2	-1.55551257912823	0.0000000000000000000000721676904533675	0.00000000000000000000260563510155405	DOWN
RAB27B	-2.46007397467001	0.000000000000000000000072201602027328	0.00000000000000000000260563510155405	DOWN
SERPINH1	4.6743771753899	0.0000000000000000000000724958867589836	0.00000000000000000000261213525833944	UP
NME1-NME2	0.941654902415838	0.0000000000000000000000737995727436784	0.00000000000000000000265492802574742	UP
DISP1	1.06175563398099	0.0000000000000000000000761564984926713	0.00000000000000000000273541708871636	UP
CDK2AP1	0.640352592485737	0.0000000000000000000000776964393219273	0.00000000000000000000278635506533808	UP
SLC33A1	0.851922575528956	0.0000000000000000000000804321861336064	0.00000000000000000000287995057705307	UP
PROS1	2.22889794597409	0.0000000000000000000000814140857316873	0.00000000000000000000291055356490782	UP
BTN3A2	1.59974806799482	0.000000000000000000000082200740690613	0.00000000000000000000293409196100035	UP
BRAF	-0.946841052304828	0.0000000000000000000000824940615899005	0.00000000000000000000293997527909178	DOWN
SNHG12	1.23090053035384	0.0000000000000000000000830205113273449	0.00000000000000000000295413576853756	UP
AUP1	0.743472234249385	0.0000000000000000000000832956469966817	0.00000000000000000000295932360758397	UP
MYO9A	-1.03822458013679	0.0000000000000000000000846606923680162	0.00000000000000000000300315758353521	DOWN
RIMBP2	-3.28159118459651	0.0000000000000000000000855622093857072	0.00000000000000000000302849266329455	DOWN
DPP3	1.24553676412628	0.0000000000000000000000856396308195619	0.00000000000000000000302849266329455	UP
GPR22	-4.23682581358929	0.0000000000000000000000883845943134778	0.00000000000000000000312073999674749	DOWN
DDR1	0.998745084763158	0.0000000000000000000000914480098269289	0.00000000000000000000322113595489382	UP
MAPK7	1.12573735747417	0.0000000000000000000000916371368948851	0.00000000000000000000322113595489382	UP
SLC7A7	1.26455543361505	0.0000000000000000000000916503280872323	0.00000000000000000000322113595489382	UP
NUAK1	-1.9974544931884	0.0000000000000000000000948413677451598	0.00000000000000000000332817560430867	DOWN
ASIC2	-3.15664798615631	0.0000000000000000000000963591355940243	0.00000000000000000000337625883980287	DOWN
LMAN2L	0.854946704993077	0.0000000000000000000000980356371278444	0.00000000000000000000342974828361633	UP
EPHX4	-2.2637756167902	0.00000000000000000000010093427766493	0.00000000000000000000352576530224978	DOWN
IL10RB	1.0342845264896	0.000000000000000000000101983085852223	0.0000000000000000000035536748940693	UP
LOC283070	-2.0021302449151	0.000000000000000000000102043898837567	0.0000000000000000000035536748940693	DOWN
LOC102724017	1.08953053074693	0.000000000000000000000102210109972092	0.00000000000000000000355405367197791	UP
TEAD1	1.13136018903373	0.000000000000000000000102879221832062	0.00000000000000000000357189164721939	UP
RALY	0.879134311358806	0.000000000000000000000104568041499376	0.00000000000000000000362502543864504	UP
FAM49A	-1.59031993921693	0.000000000000000000000104899762130381	0.00000000000000000000363102353637386	DOWN
DUSP7	-1.22576173202401	0.000000000000000000000109589913206598	0.00000000000000000000378293520649354	DOWN
RTN3	-1.20692394681785	0.000000000000000000000109619145188165	0.00000000000000000000378293520649354	DOWN
PCP4L1	-2.32098851463695	0.000000000000000000000110554766328355	0.00000000000000000000380947749035055	DOWN
FAM179B	-0.934581279812026	0.000000000000000000000111787791691775	0.00000000000000000000384617244196664	DOWN
ARHGEF9	-1.65034573374149	0.000000000000000000000113896534616136	0.00000000000000000000391284190993572	DOWN
EML3	1.03604009420888	0.000000000000000000000114185323733688	0.00000000000000000000391688186960539	UP
HS3ST2	-2.0237406130968	0.000000000000000000000115614054617396	0.00000000000000000000395995444557788	DOWN
REPS2	-3.02938237442447	0.000000000000000000000119126189005074	0.00000000000000000000407415127718399	DOWN
ANTXR2	1.82272799736885	0.000000000000000000000120427408863107	0.00000000000000000000411250614147447	UP
SH3PXD2B	1.40262621381557	0.000000000000000000000121821855776054	0.00000000000000000000415064605517061	UP
CACNB3	-1.3174443235579	0.000000000000000000000121907086935081	0.00000000000000000000415064605517061	DOWN
LOC100996717	1.18937813611066	0.000000000000000000000122164392140917	0.00000000000000000000415322628853519	UP
PI4KA	-1.33231171892082	0.000000000000000000000123250890861292	0.00000000000000000000418394715564742	DOWN
SCAMP5	-1.48166240766853	0.000000000000000000000124228744086191	0.00000000000000000000421089431806231	DOWN
GAD2	-2.70973473048403	0.000000000000000000000124696838733397	0.00000000000000000000422050838789958	DOWN
HMGB2	1.69874722424083	0.000000000000000000000127139232411043	0.00000000000000000000429681778074543	UP
NEURL1	-1.73553826410641	0.000000000000000000000128347580849329	0.00000000000000000000433125759562336	DOWN
NUP205	1.24679759559118	0.000000000000000000000131749572207385	0.00000000000000000000443951430354192	UP
ST8SIA3	-2.93137454143626	0.000000000000000000000132564460656123	0.00000000000000000000446040420560603	DOWN
SYNGAP1	-1.01516176986336	0.000000000000000000000132939966342578	0.00000000000000000000446647052851423	DOWN
PPIC	1.88665365966596	0.000000000000000000000136637740999661	0.0000000000000000000045839758270854	UP
UXT	0.978887023486957	0.000000000000000000000138171965515529	0.00000000000000000000462865969399021	UP
BRI3	1.0298524284159	0.000000000000000000000139932963271746	0.00000000000000000000468079853751105	UP
BHLHE22	-2.40535195649791	0.000000000000000000000142916584591454	0.00000000000000000000477362256270432	DOWN
EIF2D	0.825164170388128	0.000000000000000000000143701127043629	0.00000000000000000000479283059294202	UP
KCTD4	-3.17297430283073	0.000000000000000000000144828135087153	0.00000000000000000000482338825443094	DOWN
ZNF599	1.24751158104046	0.000000000000000000000151355560985117	0.00000000000000000000503345237694693	UP
OPALIN	-2.84520349756589	0.000000000000000000000151934049414769	0.00000000000000000000504535711264139	DOWN
RELL1	1.17613107283471	0.000000000000000000000153703438262115	0.00000000000000000000509671690932925	UP
STXBP1	-2.25679479401153	0.000000000000000000000162675381503072	0.00000000000000000000538641494759811	DOWN
PPME1	-0.640875815329943	0.000000000000000000000162998966734067	0.00000000000000000000538932999837493	DOWN
EIF3G	1.02272063590294	0.00000000000000000000016370749182231	0.00000000000000000000540494576175244	UP
ST5	1.15385406559587	0.000000000000000000000163993982577935	0.00000000000000000000540660276856361	UP
KCTD16	-2.53177560150273	0.000000000000000000000167924447702927	0.00000000000000000000552821778912656	DOWN
CD163	3.10271970939587	0.000000000000000000000169623314346531	0.00000000000000000000557612274748367	UP
BAIAP2	-1.61189074775235	0.000000000000000000000171554028399384	0.0000000000000000000056315009609439	DOWN
YPEL2	-1.54085380365298	0.00000000000000000000017305274770606	0.00000000000000000000567255998211269	DOWN
RASGRF2	-2.54391214915171	0.000000000000000000000179436169029822	0.00000000000000000000587338991044682	DOWN
CAMK2A	-3.29307109344027	0.000000000000000000000180177225472857	0.00000000000000000000588922131259852	DOWN
CACYBP	-0.776284708081528	0.000000000000000000000181244695886127	0.00000000000000000000591277901819354	DOWN
LPPR4	-2.18403094736305	0.000000000000000000000181414810785483	0.00000000000000000000591277901819354	DOWN
RUNDC3B	-2.2550639261713	0.000000000000000000000183185222133097	0.00000000000000000000596198845292355	DOWN
XK	-2.1528241592793	0.00000000000000000000019389717458708	0.00000000000000000000630165817408009	DOWN
LAS1L	1.22443690174091	0.000000000000000000000196426027323714	0.00000000000000000000637295850236276	UP
ACTR10	-0.727098148059612	0.000000000000000000000196894308883676	0.00000000000000000000637295850236276	DOWN
SPIN1	-0.774783177075594	0.000000000000000000000196926646030178	0.00000000000000000000637295850236276	DOWN
CAMTA2	-1.19795235298786	0.000000000000000000000197460281194076	0.00000000000000000000638120230751477	DOWN
TGFB1I1	1.9915801328184	0.000000000000000000000197748952651356	0.00000000000000000000638151768217635	UP
BRI3BP	-1.0720112302246	0.000000000000000000000206875495517395	0.0000000000000000000066666356865324	DOWN
PPEF1	-1.6806502539531	0.000000000000000000000212142490941095	0.00000000000000000000682675132592442	DOWN
METTL23	0.884402169222232	0.000000000000000000000215357506770208	0.00000000000000000000692047718385162	UP
LMAN2	1.0055349610374	0.000000000000000000000216797893624672	0.00000000000000000000695699271547334	UP
MOB1A	0.819650921636471	0.000000000000000000000217371757864126	0.00000000000000000000696563840326499	UP
FAM153A	-3.55378342750789	0.000000000000000000000219283662773329	0.00000000000000000000701707720874653	DOWN
RP4-740C4.7	-1.18765251095927	0.000000000000000000000232336206052416	0.00000000000000000000742437485262469	DOWN
TSEN34	0.978643060111935	0.00000000000000000000023725679825698	0.00000000000000000000757103981048773	UP
P2RX5-TAX1BP3	1.26185362444993	0.000000000000000000000242591586208139	0.00000000000000000000773049511482205	UP
PDE2A	-2.66050791660085	0.000000000000000000000244888301015281	0.00000000000000000000779282938418585	DOWN
U2AF1	0.887579753221699	0.000000000000000000000245732415697218	0.0000000000000000000078088300988227	UP
PRKACB	-1.27929399774639	0.000000000000000000000246543260276618	0.00000000000000000000782373064511653	DOWN
CACNB4	-1.78298651029325	0.000000000000000000000250882473847014	0.00000000000000000000795040304933475	DOWN
PSMB9	1.77784233726218	0.000000000000000000000260168087821434	0.00000000000000000000823325843617484	UP
SORBS2	-2.45497172639243	0.000000000000000000000260802969383684	0.00000000000000000000824195019267773	DOWN
PNMAL1	-1.51972936558868	0.000000000000000000000261330757488112	0.0000000000000000000082472382501076	DOWN
TPRG1L	-1.61311906993169	0.000000000000000000000270700990282475	0.00000000000000000000853118272405376	DOWN
GABRB3	-2.97655078799563	0.000000000000000000000272087134322214	0.00000000000000000000856307239792609	DOWN
C1orf95	-2.48946100440176	0.000000000000000000000279885107411976	0.00000000000000000000879638909009066	DOWN
TNFRSF19	2.27406234180809	0.000000000000000000000294696337158413	0.00000000000000000000924917996458777	UP
NCEH1	-1.70693218755522	0.000000000000000000000305047268366762	0.00000000000000000000954885559890172	DOWN
BIRC5	3.7798090071262	0.000000000000000000000305079258863512	0.00000000000000000000954885559890172	UP
MICAL2	-2.4644326922299	0.000000000000000000000308552633574275	0.00000000000000000000964437739915221	DOWN
GPR82	2.53823074588276	0.000000000000000000000329186250503581	0.0000000000000000000102641247040374	UP
CAMK1G	-1.58369438467141	0.000000000000000000000329277427131268	0.0000000000000000000102641247040374	DOWN
PTPRN	-2.04459007504425	0.000000000000000000000334439630197348	0.0000000000000000000104108554270957	DOWN
NEDD1	1.25296752675339	0.000000000000000000000343622367387167	0.0000000000000000000106821735948619	UP
SERP2	-1.44150424184323	0.000000000000000000000354534888464508	0.0000000000000000000110064562388982	DOWN
HIF1A	1.02948201510827	0.000000000000000000000359790003358348	0.0000000000000000000111544651447683	UP
RAB26	-1.48615491600374	0.000000000000000000000362065643439279	0.0000000000000000000112098266872675	DOWN
S100A10	2.29099578544683	0.000000000000000000000369539813815079	0.0000000000000000000114257715406608	UP
NELL2	-2.10496443942246	0.00000000000000000000037050510649263	0.0000000000000000000114401576741584	DOWN
IGFBP3	3.6039711755586	0.000000000000000000000373064528886968	0.0000000000000000000115036609446548	UP
NAP1L5	-1.8398480496389	0.000000000000000000000376874939425622	0.0000000000000000000116055163042506	DOWN
ACKR3	1.80803202297434	0.000000000000000000000379598217775445	0.0000000000000000000116736656219115	UP
HLA-F	1.54370385610071	0.000000000000000000000383003659155493	0.0000000000000000000117625821764801	UP
PIEZO1	1.78347838247149	0.000000000000000000000384964308726715	0.0000000000000000000118069482354789	UP
TP53	1.8015051153216	0.000000000000000000000404418623230444	0.000000000000000000012387012181409	UP
ARRB1	-1.88467482223637	0.000000000000000000000407000189591092	0.0000000000000000000124494175639628	DOWN
SLC35F3	-2.78048707375167	0.000000000000000000000408359881718387	0.0000000000000000000124743312332666	DOWN
KIAA1804	-1.49184924168308	0.000000000000000000000411842949921996	0.000000000000000000012563955592287	DOWN
PDCD6IP	0.854057139018099	0.000000000000000000000425587405080422	0.0000000000000000000129659651507857	UP
LRRTM1	-1.67296038443857	0.000000000000000000000449217557669638	0.0000000000000000000136554894502537	DOWN
NSUN7	2.53808571103863	0.000000000000000000000449413616959837	0.0000000000000000000136554894502537	UP
RTBDN	-2.22450007260608	0.000000000000000000000450692786219834	0.0000000000000000000136761948921881	DOWN
PLEKHA1	-1.54535719836659	0.000000000000000000000466509390873073	0.0000000000000000000141373971697694	DOWN
LOC100288911	-1.87361212271595	0.00000000000000000000047869183819875	0.000000000000000000014487393198396	DOWN
MSR1	2.17464945031901	0.000000000000000000000487081762540337	0.0000000000000000000147218371557766	UP
MSRB1	1.23442512249124	0.000000000000000000000499884656447037	0.0000000000000000000150841455736502	UP
SEH1L	-0.72329965124532	0.000000000000000000000500387521433588	0.0000000000000000000150841455736502	DOWN
FAM174A	-1.01799952118075	0.000000000000000000000501843579444668	0.0000000000000000000151081330232816	DOWN
ZNF700	1.00549355766068	0.000000000000000000000506822214273606	0.0000000000000000000152379661794745	UP
ACOT7	-1.50094982877614	0.000000000000000000000517059378641605	0.0000000000000000000155253524715484	DOWN
SYN1	-3.28262364342703	0.000000000000000000000527436808937664	0.0000000000000000000158161915969774	DOWN
PHYKPL	0.833840630039699	0.000000000000000000000530357250589816	0.0000000000000000000158829501223756	UP
ROCK1	0.877658027248394	0.00000000000000000000054303096689626	0.0000000000000000000162412398988058	UP
SYT13	-3.49204386452976	0.000000000000000000000546585889857045	0.0000000000000000000163262208354167	DOWN
LOC283713	-2.30562811014549	0.000000000000000000000572584491734522	0.0000000000000000000170804865330976	DOWN
COTL1	1.41014761175768	0.00000000000000000000059326036656874	0.0000000000000000000176742150873604	UP
SEPT6	-1.50779946008076	0.000000000000000000000595423210437277	0.0000000000000000000177155826460402	DOWN
PIP5K1B	-1.34794307910659	0.000000000000000000000622240183233775	0.0000000000000000000184894225875179	DOWN
SPRYD7	-1.21110407336495	0.000000000000000000000626700728055189	0.0000000000000000000185978114888492	DOWN
PPFIA3	-1.2630233732748	0.000000000000000000000634920991777705	0.000000000000000000018817347528334	DOWN
AK5	-3.76498680883127	0.000000000000000000000645890313136252	0.0000000000000000000191029732899108	DOWN
MIR5193	1.79901779184605	0.00000000000000000000064622820482478	0.0000000000000000000191029732899108	UP
HLA-E	1.27976108614698	0.000000000000000000000651529605735748	0.0000000000000000000192348353280438	UP
CCDC167	2.03649177570392	0.000000000000000000000654653576530525	0.0000000000000000000193021569987351	UP
CCDC186	-1.23707959956044	0.000000000000000000000658672518032877	0.0000000000000000000193956592182654	DOWN
DUS3L	1.02685475364431	0.000000000000000000000669970379619777	0.0000000000000000000197029849430598	UP
CBX6	-1.21392920606004	0.000000000000000000000679698080574539	0.000000000000000000019963404471817	DOWN
CLIC4	1.47589749483021	0.000000000000000000000682854939328953	0.0000000000000000000200085425583719	UP
NOL12	1.31991676353973	0.000000000000000000000682983904636734	0.0000000000000000000200085425583719	UP
SYP	-2.54745732926638	0.000000000000000000000687157681052437	0.0000000000000000000201050738394882	DOWN
WASF1	-1.90540413182625	0.000000000000000000000693809484213047	0.0000000000000000000202737688362637	DOWN
SERPINB6	0.978736973109907	0.000000000000000000000696578972624096	0.0000000000000000000203287332827032	UP
GABRA4	-3.04188523151736	0.000000000000000000000698290266863279	0.0000000000000000000203527150392762	DOWN
PBK	3.42236303828299	0.000000000000000000000703191415229155	0.0000000000000000000204694905603601	UP
VAMP2	-1.50115891981691	0.000000000000000000000706157097671675	0.0000000000000000000205297006286251	DOWN
NONO	0.711586011601289	0.000000000000000000000715643582156102	0.0000000000000000000207654085207386	UP
DACH2	-3.23765047995808	0.000000000000000000000716079865509737	0.0000000000000000000207654085207386	DOWN
RELL2	-0.970550472692661	0.000000000000000000000719690390699212	0.0000000000000000000208436913154405	DOWN
XPR1	1.41301512203227	0.000000000000000000000726525075288575	0.0000000000000000000210150363117606	UP
GARNL3	-1.19206601427866	0.000000000000000000000765481357877038	0.0000000000000000000221139058942255	DOWN
CNNM1	-2.12618176371758	0.000000000000000000000777296073821834	0.000000000000000000022426903113548	DOWN
WASF2	1.05004941913277	0.000000000000000000000781627177247846	0.0000000000000000000225234632436155	UP
RBFOX1	-3.80746405255302	0.000000000000000000000783280299339198	0.0000000000000000000225427084891583	DOWN
RREB1	1.34409735426169	0.000000000000000000000796953121444675	0.0000000000000000000229073962545907	UP
YBX3	1.83350620397627	0.000000000000000000000808873147770523	0.0000000000000000000232208502145415	UP
SDF4	0.93458962369972	0.000000000000000000000837169186680124	0.0000000000000000000240030463549389	UP
EID2B	-1.06828060640787	0.000000000000000000000841331173398127	0.0000000000000000000240921867926773	DOWN
NOL8	1.20383041468057	0.000000000000000000000861764284904341	0.0000000000000000000246464585482642	UP
CDKN2D	-1.85138766305034	0.000000000000000000000865670482192724	0.0000000000000000000247272667073277	DOWN
DIRAS2	-2.971499349601	0.000000000000000000000869279320844285	0.0000000000000000000247993901008943	DOWN
SOWAHA	-3.18558789824951	0.000000000000000000000872831255439567	0.0000000000000000000248697124837575	DOWN
CLSTN1	-1.10203763094324	0.000000000000000000000879317049765195	0.0000000000000000000250233508689399	DOWN
TACC3	3.45875130241542	0.000000000000000000000887083402989262	0.0000000000000000000252130040501793	UP
ATP6V0A1	-1.10043960700668	0.000000000000000000000912241925967836	0.0000000000000000000258958998339257	DOWN
GABRA2	-3.61957944182901	0.000000000000000000000919743463385851	0.0000000000000000000260764937326744	DOWN
CSRNP3	-2.17356123471182	0.000000000000000000000923382568615238	0.0000000000000000000261472687746493	DOWN
KLHDC8A	2.572347295885	0.000000000000000000000924939692285867	0.0000000000000000000261589866001244	UP
STK10	0.907495429762395	0.000000000000000000000951998846512651	0.0000000000000000000268910291459376	UP
KRTCAP2	0.856864904013415	0.000000000000000000000976843581417579	0.0000000000000000000275587930244565	UP
EXOC6	-0.921310089403249	0.000000000000000000000979911023735464	0.0000000000000000000276112859889993	DOWN
PPP3CA	-1.68434293805962	0.000000000000000000000992339271780192	0.0000000000000000000279245636279926	DOWN
PGM2L1	-1.69664840730007	0.000000000000000000000993470052149738	0.0000000000000000000279245636279926	DOWN
MYD88	1.26373761711953	0.00000000000000000000100605178261663	0.000000000000000000028243515075176	UP
STRBP	-0.928273965130463	0.00000000000000000000102382868899136	0.0000000000000000000287073534364245	DOWN
TRHDE	-4.37969402608203	0.00000000000000000000105140750611631	0.0000000000000000000294445578212254	DOWN
CENPK	3.05311207316685	0.00000000000000000000107395892993953	0.0000000000000000000300393402408514	UP
ZNF3	1.1873183456063	0.00000000000000000000108521500949138	0.0000000000000000000303171177254735	UP
CHGB	-2.62089305304155	0.00000000000000000000109269719060089	0.0000000000000000000304889167328638	DOWN
NUP37	0.876196489669622	0.00000000000000000000109982217196463	0.0000000000000000000306503426243007	UP
OAT	-1.16237667847526	0.00000000000000000000110892172814641	0.0000000000000000000308663371532723	DOWN
TTLL4	1.80204001491008	0.00000000000000000000111186120698843	0.0000000000000000000309105521456808	UP
UNC93B1	2.54981609053558	0.00000000000000000000114845386560234	0.0000000000000000000318891073361426	UP
RP5-882O7.1	0.74127550318067	0.00000000000000000000118112985215298	0.0000000000000000000327566678997092	UP
SLC41A3	-0.887228693601365	0.00000000000000000000121716983940722	0.0000000000000000000337153098373332	DOWN
NMI	1.53945824258932	0.00000000000000000000123814798466666	0.0000000000000000000342549285237887	UP
BBS7	-1.02800959971851	0.0000000000000000000012542951319383	0.0000000000000000000346597495395511	DOWN
GLA	0.960348581959233	0.00000000000000000000125947652346415	0.0000000000000000000347609443387934	UP
CEP152	2.24275884948086	0.0000000000000000000012861441561381	0.0000000000000000000354297368423549	UP
KCNJ12	-1.17324021232469	0.00000000000000000000128732181899208	0.0000000000000000000354297368423549	DOWN
NPC2	1.45333889268428	0.00000000000000000000128835406699473	0.0000000000000000000354297368423549	UP
GS1-111G14.1	1.01787780202521	0.00000000000000000000129090865909216	0.0000000000000000000354573710924713	UP
TSPO	1.44255860369998	0.00000000000000000000130383785778988	0.0000000000000000000357530915127154	UP
KIFAP3	-1.10660423205047	0.00000000000000000000130480032399989	0.0000000000000000000357530915127154	DOWN
PPP1R13B	-1.05642200897436	0.00000000000000000000130963335419267	0.0000000000000000000358425970621152	DOWN
VAT1	1.28267015196946	0.00000000000000000000132521419858596	0.000000000000000000036225688009136	UP
CLIC1	2.02452080960398	0.00000000000000000000132711937454388	0.0000000000000000000362344764791934	UP
NSMCE1	0.832518027137374	0.0000000000000000000013330143774284	0.00000000000000000003631918867318	UP
CSK	1.03328931084786	0.00000000000000000000133493917137512	0.00000000000000000003631918867318	UP
GLRB	-1.99539049545449	0.00000000000000000000133498416407974	0.00000000000000000003631918867318	DOWN
PSMF1	1.04079144853484	0.00000000000000000000135316210969376	0.000000000000000000036770010771726	UP
SLITRK4	-3.12660998822705	0.00000000000000000000142523181165511	0.0000000000000000000386686037379138	DOWN
RCC2	0.971045202691425	0.00000000000000000000142641178124123	0.0000000000000000000386686037379138	UP
GNA13	0.730005923827873	0.00000000000000000000143039475734558	0.0000000000000000000387306888142803	UP
AKAP6	-1.34251048149158	0.00000000000000000000143832677871142	0.0000000000000000000388994287197603	DOWN
LINC00889	-2.79769327629953	0.00000000000000000000145593943883334	0.0000000000000000000393292731529006	DOWN
FAM19A2	-3.9100819226502	0.00000000000000000000152785540265794	0.0000000000000000000412232684113368	DOWN
TCERG1L	-1.52735527217294	0.00000000000000000000155292750933253	0.0000000000000000000418503903575127	DOWN
EHD3	-2.03219918364131	0.00000000000000000000158095413096412	0.000000000000000000042553498717695	DOWN
DLGAP1	-2.75959494584415	0.00000000000000000000158273721192126	0.000000000000000000042553498717695	DOWN
SUCLA2	-0.91250958082944	0.00000000000000000000164237715301224	0.0000000000000000000441051517146949	DOWN
CENPU	2.21949115438915	0.00000000000000000000166385927898789	0.0000000000000000000446296603789484	UP
EMP3	2.58922697913981	0.00000000000000000000167835141123703	0.0000000000000000000449656677858352	UP
BAX	1.90101685178242	0.00000000000000000000168728771574298	0.000000000000000000045101764541284	UP
CLEC2L	-2.31130039623184	0.00000000000000000000168737370836272	0.000000000000000000045101764541284	DOWN
RAB3B	-2.39780382823112	0.00000000000000000000175237284905024	0.0000000000000000000467844699956469	DOWN
GHITM	-0.966395697513484	0.00000000000000000000176040477066487	0.0000000000000000000469441272177298	DOWN
ZFP36L2	1.46434143669215	0.00000000000000000000176558376930433	0.0000000000000000000470274233314123	UP
LDLRAD3	1.37996050361845	0.00000000000000000000177159068932204	0.0000000000000000000471325522926607	UP
MCM7	1.2686140487732	0.00000000000000000000178133118133947	0.0000000000000000000473366520662567	UP
SPOCD1	4.46668954215317	0.00000000000000000000179333525589003	0.0000000000000000000476003603883571	UP
FEM1B	-0.730906167516748	0.00000000000000000000180742788261827	0.0000000000000000000479188296110151	DOWN
G3BP1	0.94966878059974	0.0000000000000000000018267880998583	0.0000000000000000000483760552369883	UP
UBE2E1	0.70352926665479	0.00000000000000000000184416928593569	0.0000000000000000000487798766037094	UP
ITGB1	1.16448304311065	0.00000000000000000000184705811379306	0.0000000000000000000487998725676505	UP
FNDC3B	1.4128844946517	0.00000000000000000000186730993767111	0.0000000000000000000492508585128826	UP
DHX40	0.972092682487204	0.00000000000000000000186843291910761	0.0000000000000000000492508585128826	UP
HEATR1	0.790152280069126	0.00000000000000000000189102247778045	0.0000000000000000000497889462504219	UP
SAP30BP	0.970409906149134	0.00000000000000000000190051896447296	0.0000000000000000000499814642610821	UP
BCL6	1.32417987456707	0.00000000000000000000191425774553091	0.0000000000000000000502849795840955	UP
PARP9	1.34890711778702	0.00000000000000000000193786473429691	0.0000000000000000000508467260558639	UP
SLC17A6	-3.18149224209932	0.00000000000000000000194252212552539	0.0000000000000000000509105455120514	DOWN
PPP2R5C	-0.753464929879355	0.00000000000000000000198334771538421	0.0000000000000000000519210477436964	DOWN
BCL11A	-2.03613038974109	0.0000000000000000000019857924980363	0.0000000000000000000519256369772234	DOWN
CRYZL1	-0.971235133700997	0.00000000000000000000199669123745612	0.0000000000000000000521510222751097	DOWN
ARL1	-0.784833806361934	0.00000000000000000000203795211718196	0.0000000000000000000531680096249981	DOWN
ENKD1	1.31656688692294	0.0000000000000000000020577823014077	0.000000000000000000053624213048073	UP
CDK5RAP3	0.775954561957281	0.00000000000000000000213222276135277	0.0000000000000000000555008609553485	UP
TOMM70A	-0.601078036135089	0.00000000000000000000215420668008482	0.0000000000000000000560093736822054	DOWN
GRM5	-3.03427993033225	0.00000000000000000000217895518865967	0.0000000000000000000565885297576995	DOWN
AKAP5	-3.16838793139579	0.00000000000000000000222428422164356	0.000000000000000000057700252824495	DOWN
RUNDC3A	-3.1515865414955	0.00000000000000000000223816400703327	0.000000000000000000057994555471032	DOWN
AUH	-0.848794689234058	0.00000000000000000000227265076676181	0.0000000000000000000588215492573646	DOWN
RNF157-AS1	1.84743215927702	0.00000000000000000000230062701807629	0.0000000000000000000594783572582887	UP
PGM2	1.39120773947649	0.00000000000000000000231252218234539	0.000000000000000000059709627334626	UP
CTB-181H17.1	1.21659569847511	0.00000000000000000000231479193382051	0.000000000000000000059709627334626	UP
CFI	2.53667094469602	0.00000000000000000000231901354989293	0.0000000000000000000597511599341783	UP
PRKAB1	0.89186508895453	0.00000000000000000000235088566432873	0.0000000000000000000605042339705753	UP
PHC2	1.02050536549091	0.00000000000000000000238513693571512	0.0000000000000000000613167787518673	UP
REEP1	-1.91741512562414	0.00000000000000000000240196330956967	0.0000000000000000000616800454803075	DOWN
HPCA	-3.20897298197757	0.000000000000000000002433833894282	0.0000000000000000000624283850910001	DOWN
RAB11FIP2	-1.10231586534093	0.00000000000000000000251673217506567	0.0000000000000000000644824548325896	DOWN
NPM2	-1.49023644630194	0.00000000000000000000259373993383555	0.0000000000000000000663811741455899	DOWN
C6orf136	-0.966808089269403	0.00000000000000000000264197523062919	0.0000000000000000000675401042198837	DOWN
C9orf91	-1.12967759209918	0.00000000000000000000271900984850469	0.0000000000000000000694318586314591	DOWN
PPP1R18	1.57306587816248	0.00000000000000000000272907600709751	0.0000000000000000000696112140940814	UP
ZNF25	-1.34221140906758	0.00000000000000000000275327552727873	0.0000000000000000000701502717863445	DOWN
GLS2	-3.12827456391844	0.0000000000000000000027735785182203	0.0000000000000000000705889616205568	DOWN
TERF2IP	-0.889474935311855	0.00000000000000000000278214597952446	0.0000000000000000000707283333461329	DOWN
SRPK2	-0.833268150231387	0.00000000000000000000281338190869006	0.0000000000000000000713639249211239	DOWN
NEDD4L	-1.7001060940609	0.00000000000000000000281515097801616	0.0000000000000000000713639249211239	DOWN
SYT16	-2.8717574589951	0.00000000000000000000281650455436079	0.0000000000000000000713639249211239	DOWN
BEGAIN	-1.39539778048199	0.0000000000000000000028535849160196	0.0000000000000000000722234766355404	DOWN
WLS	1.09652379125883	0.00000000000000000000287551838221591	0.0000000000000000000726302758087453	UP
RBM10	1.36386766905396	0.00000000000000000000287600655081832	0.0000000000000000000726302758087453	UP
DNM1	-2.39195732874595	0.00000000000000000000289021591351661	0.0000000000000000000728778420308771	DOWN
CERS6	-1.01686006143603	0.00000000000000000000289218009458201	0.0000000000000000000728778420308771	DOWN
MRC2	2.08011484963778	0.00000000000000000000292208573255238	0.000000000000000000073550408757754	UP
HEXA	0.954585807213288	0.0000000000000000000029296123533223	0.000000000000000000073658824883532	UP
DOK6	-3.62419638530312	0.00000000000000000000294856841551863	0.0000000000000000000740540563634097	DOWN
DOPEY1	-0.87907816655035	0.00000000000000000000295941795962865	0.0000000000000000000741955637429426	DOWN
ANK3	-2.47797369014419	0.00000000000000000000296068836089627	0.0000000000000000000741955637429426	DOWN
KCNJ4	-3.67255688927838	0.00000000000000000000303397814272022	0.0000000000000000000759490370956659	DOWN
MS4A4A	2.73844794201027	0.00000000000000000000305554445219044	0.0000000000000000000764053082689806	UP
TTC9	-2.79044736103519	0.00000000000000000000307403425542376	0.0000000000000000000767837377337289	DOWN
NIPSNAP3B	-1.13027178154312	0.00000000000000000000307969575929088	0.0000000000000000000768412638741281	DOWN
NPTXR	-3.32248421894818	0.00000000000000000000319619519385779	0.0000000000000000000796611612586777	DOWN
APOC1	2.01604123516426	0.00000000000000000000324926478514539	0.000000000000000000080895732626906	UP
SYN2	-4.16903179226568	0.00000000000000000000325485496337566	0.0000000000000000000809468277848208	DOWN
STAU2	-0.738767827803629	0.00000000000000000000328251563413782	0.0000000000000000000815460995755411	DOWN
KIAA0101	2.40442034911507	0.00000000000000000000328910325391761	0.0000000000000000000816211306395172	UP
TAP1	1.52955020583714	0.00000000000000000000351056096654382	0.0000000000000000000870223563537624	UP
CDH12	-2.90696977317362	0.00000000000000000000368197289632322	0.0000000000000000000911726621946703	DOWN
PCDHAC2	-2.39474837437168	0.00000000000000000000378954644446048	0.0000000000000000000937349434046008	DOWN
LOC101060747	-0.742331857257511	0.00000000000000000000383648635499864	0.0000000000000000000947935289442428	DOWN
LOC285812	-2.12723225968605	0.00000000000000000000385874660927081	0.0000000000000000000952406930098339	DOWN
STK32C	-1.33904408950747	0.0000000000000000000038781679420895	0.0000000000000000000956168992618618	DOWN
CRISPLD1	2.29381070383079	0.0000000000000000000039097963105968	0.0000000000000000000962929381985521	UP
CEP170B	-1.26986730845181	0.00000000000000000000391609484587665	0.0000000000000000000963443549179115	DOWN
NUSAP1	2.58473220493593	0.00000000000000000000407543688664279	0.000000000000000000100156816290426	UP
IGF2BP3	2.98684877610954	0.00000000000000000000410879155530344	0.000000000000000000100868187537921	UP
MYRIP	-2.5876403332023	0.00000000000000000000413366272077316	0.000000000000000000101369992552293	DOWN
LNX1	-2.21600583506459	0.00000000000000000000417042532872378	0.000000000000000000102162025183298	DOWN
ARHGAP20	-1.22876153863568	0.00000000000000000000418454700850537	0.000000000000000000102398326796367	DOWN
RHBDD3	0.951044299928952	0.00000000000000000000421250739611726	0.0000000000000000001029724030162	UP
SUGT1P3	-1.5670646395695	0.00000000000000000000434543397427022	0.000000000000000000106108355743119	DOWN
CCNA1	-1.57278768172637	0.00000000000000000000435701966652738	0.000000000000000000106277835789069	DOWN
CES4A	-3.02333635208326	0.00000000000000000000437254088674685	0.000000000000000000106542849295813	DOWN
ACVR1C	-1.8095844849029	0.00000000000000000000439052719769745	0.000000000000000000106867300301402	DOWN
DGKZ	-1.74775578460565	0.0000000000000000000043994412140631	0.000000000000000000106970472877538	DOWN
FEZF2	-3.41286372798511	0.00000000000000000000444146123775012	0.000000000000000000107789219957935	DOWN
CABLES1	-1.55211488326311	0.00000000000000000000444253646942012	0.000000000000000000107789219957935	DOWN
TMEM191A	-2.46891293475833	0.00000000000000000000446262464064759	0.000000000000000000108115341020268	DOWN
ENC1	-2.08440283432001	0.0000000000000000000044654282021046	0.000000000000000000108115341020268	DOWN
YES1	1.15032523563405	0.00000000000000000000449633614034764	0.000000000000000000108748595022362	UP
LOC401220	-2.77445857124402	0.00000000000000000000453358097844088	0.000000000000000000109437619454934	DOWN
SYNGR3	-3.66323718740695	0.00000000000000000000453439087601737	0.000000000000000000109437619454934	DOWN
SYT4	-3.57761065818069	0.00000000000000000000460377239540549	0.000000000000000000110995060491968	DOWN
NCOA7	-1.61898773182206	0.0000000000000000000046181612759354	0.000000000000000000111224768414107	DOWN
CD276	1.52975391253848	0.000000000000000000004655199662139	0.000000000000000000111998915110137	UP
SULT4A1	-3.42321463476695	0.00000000000000000000466402867429142	0.00000000000000000011209346225608	DOWN
HSPH1	-1.11421018404501	0.0000000000000000000047791459116146	0.000000000000000000114739620627221	DOWN
RDX	1.07092317617943	0.00000000000000000000484884138909426	0.000000000000000000116290871050814	UP
SLK	-1.10442898200211	0.0000000000000000000049038944408262	0.000000000000000000117488067859794	DOWN
HOMER1	-1.46984614825999	0.00000000000000000000494388131369621	0.000000000000000000118322180394738	DOWN
B3GNT1	-1.38715913097486	0.00000000000000000000504299828030713	0.000000000000000000120568234747573	DOWN
WDR17	-1.65406287287041	0.00000000000000000000509104933532916	0.000000000000000000121589988300972	DOWN
CPSF3	0.718941863163414	0.00000000000000000000511849528587539	0.000000000000000000122118010574378	UP
ENAH	1.21761655906537	0.00000000000000000000515133809748507	0.000000000000000000122773557990061	UP
ZNF365	-2.47774247048425	0.0000000000000000000051694915848244	0.000000000000000000123078009844727	DOWN
CELF4	-3.18409097625328	0.00000000000000000000519365552149953	0.0000000000000000001235247799708	DOWN
C7orf73	0.971696046241407	0.00000000000000000000524257691420758	0.000000000000000000124558836757082	UP
TULP4	-1.2069411106549	0.00000000000000000000527629877738668	0.000000000000000000125229995878223	DOWN
AX746627	-1.94487606193019	0.0000000000000000000055233275030122	0.000000000000000000130957236548103	DOWN
NRM	0.925337689028941	0.00000000000000000000553712639569255	0.0000000000000000001311485009663	UP
LOC100506563	-2.16747774126364	0.00000000000000000000580882053871475	0.000000000000000000137441379447563	DOWN
MOB3A	0.829783383401468	0.00000000000000000000592381106780969	0.000000000000000000140017352511865	UP
CPVL	2.00979879411066	0.00000000000000000000593455489578916	0.000000000000000000140126538715847	UP
HSPB1	1.61994407011162	0.00000000000000000000611531160907237	0.000000000000000000144245700634614	UP
PNMA6A	-2.11953217286671	0.00000000000000000000621471048794474	0.000000000000000000146439316132004	DOWN
SLC25A39	0.783270710280638	0.0000000000000000000062519328014452	0.000000000000000000147164837959945	UP
KIAA1468	-0.812549440569986	0.00000000000000000000630582173595918	0.000000000000000000148280782444754	DOWN
RP11-140I16.3	-1.02995411048957	0.00000000000000000000662583629369534	0.000000000000000000155645928541837	DOWN
TAGLN3	-2.57648680577483	0.00000000000000000000670152212739258	0.000000000000000000157262385922813	DOWN
FAM65B	-2.25206909044232	0.00000000000000000000692934130733235	0.000000000000000000162441935565332	DOWN
ADRBK2	-1.59966819549867	0.00000000000000000000696963179984038	0.000000000000000000163219217584798	DOWN
KLHL2	-1.67460437977634	0.00000000000000000000716194903071227	0.00000000000000000016755152742607	DOWN
PHYHIP	-3.30413418610181	0.00000000000000000000718310920045792	0.000000000000000000167874911651151	DOWN
SEPT9	0.927703257598264	0.00000000000000000000720381249630443	0.000000000000000000168186969301475	UP
YPEL5	-0.863553726585053	0.00000000000000000000747117165486236	0.00000000000000000017425117988099	DOWN
LINC00507	-3.28592343274523	0.00000000000000000000755336623896396	0.000000000000000000175988818276472	DOWN
TAC3	-1.39784809591241	0.00000000000000000000759597130204235	0.000000000000000000176801448006845	DOWN
BSN	-3.13473625552408	0.00000000000000000000767562898193219	0.000000000000000000178337764284073	DOWN
BANF1	0.708933007691547	0.00000000000000000000767756546415262	0.000000000000000000178337764284073	UP
C3orf80	-2.74951582595077	0.00000000000000000000768960847396099	0.000000000000000000178436350795363	DOWN
LAP3	1.39983915039237	0.00000000000000000000771066691394648	0.000000000000000000178743727447919	UP
INTS12	0.784233694787964	0.00000000000000000000795224539688539	0.000000000000000000184157261822609	UP
EMX1	-2.71196102131409	0.00000000000000000000821136960640902	0.000000000000000000189965759954134	DOWN
DMRTC1	-2.01516870973706	0.00000000000000000000823524002345722	0.000000000000000000190325547208789	DOWN
LMTK2	-1.16152533270897	0.0000000000000000000082728250820032	0.000000000000000000191001249118298	DOWN
SH3GL3	-2.5711861033046	0.00000000000000000000834135702936062	0.000000000000000000192389363741705	DOWN
NBPF20	1.59340535178257	0.000000000000000000008367909619374	0.000000000000000000192807424059695	UP
TAGLN2	2.41178270498962	0.00000000000000000000841512425152484	0.000000000000000000193700244340934	UP
SDR16C5	-2.52026245352166	0.00000000000000000000847698193528401	0.00000000000000000019492798661236	DOWN
NEDD4	1.20952854184957	0.000000000000000000008578001734473	0.000000000000000000197052891249741	UP
YIF1A	0.801935228983238	0.00000000000000000000863329835976478	0.000000000000000000198124239188985	UP
ANKZF1	2.14840759168627	0.00000000000000000000870388177453482	0.000000000000000000199543902806971	UP
GTDC1	-0.701633098235824	0.00000000000000000000906877645663639	0.000000000000000000207701306634475	DOWN
STK17A	1.78656871032542	0.00000000000000000000914462159725569	0.00000000000000000020922894214521	UP
C1QTNF5	1.58465997684412	0.00000000000000000000918288343177038	0.000000000000000000209894478440466	UP
STK36	0.996474613043427	0.00000000000000000000923696647811912	0.000000000000000000210719158803187	UP
PPM1H	-2.23540829635872	0.00000000000000000000923738270452781	0.000000000000000000210719158803187	DOWN
ZNF765	1.04475371503554	0.00000000000000000000927632938093891	0.000000000000000000211396828920201	UP
PDPN	3.17405086093396	0.00000000000000000000942972751969251	0.000000000000000000214678771791607	UP
RPA1	0.868430257312275	0.00000000000000000000949432612930968	0.000000000000000000215934574392252	UP
TMEM151B	-2.34015161080974	0.00000000000000000000952799928253814	0.000000000000000000216485226995504	DOWN
PPFIA2	-2.83712224275546	0.00000000000000000000998962460737813	0.000000000000000000226748622040488	DOWN
MTMR9	-0.914117927775196	0.0000000000000000000100214038116579	0.000000000000000000227244518543837	DOWN
GNA12	1.08302043599323	0.0000000000000000000100752331444784	0.000000000000000000228238944896698	UP
MIR6890	0.7201702468042	0.0000000000000000000101208512705204	0.000000000000000000229045575736406	UP
RPL23	0.74145346812494	0.0000000000000000000101675511472899	0.000000000000000000229875069416989	UP
SNRPF	1.13223459205858	0.0000000000000000000102746430692312	0.000000000000000000232066962906228	UP
C10orf35	-1.54669360758471	0.00000000000000000001059070371417	0.000000000000000000238877500952617	DOWN
ATE1	-0.971088229653942	0.0000000000000000000105970569697074	0.000000000000000000238877500952617	DOWN
BTBD9	-0.910297309956288	0.0000000000000000000106288505111993	0.000000000000000000239166883316693	DOWN
CAND2	-0.751254689967444	0.0000000000000000000106308007138582	0.000000000000000000239166883316693	DOWN
FGF12	-2.51499203556981	0.0000000000000000000106923284375302	0.000000000000000000240314808104804	DOWN
APEX2	1.04097473564033	0.0000000000000000000107268332927112	0.000000000000000000240853724962936	UP
TBC1D24	-1.18415706031344	0.0000000000000000000107466335501577	0.000000000000000000241061740811381	DOWN
SNAPIN	0.79086755083714	0.0000000000000000000109133377895041	0.000000000000000000244561379651178	UP
MAVS	0.966498694683574	0.000000000000000000011029333712981	0.000000000000000000246918938701571	UP
CLCN4	-2.15093936256058	0.000000000000000000011595200380153	0.00000000000000000025933351387869	DOWN
KCNJ6	-2.24030128956497	0.0000000000000000000116341485247884	0.00000000000000000025995050610074	DOWN
TNFRSF10B	1.36311056285149	0.0000000000000000000116934829873337	0.000000000000000000261021356829458	UP
ZNF204P	-1.65000393943933	0.0000000000000000000117813936705359	0.000000000000000000262727375420918	DOWN
ADAM11	-2.14113843866562	0.0000000000000000000117936425758932	0.000000000000000000262744442197114	DOWN
SPRYD3	-1.44273849106684	0.0000000000000000000119206560091182	0.000000000000000000265315767985044	DOWN
COQ2	1.09244069171894	0.0000000000000000000124242420380371	0.00000000000000000027625525542302	UP
NT5DC2	2.03763131133914	0.0000000000000000000130069063432557	0.000000000000000000288930113722029	UP
PPP1R3F	-1.30425050812935	0.0000000000000000000133750442100213	0.000000000000000000296819603807261	DOWN
SEC61B	1.17031576988131	0.0000000000000000000135719437767473	0.000000000000000000300897358151142	UP
SHFM1	1.25956763843908	0.0000000000000000000136322819366004	0.00000000000000000030194250794716	UP
FGFR1OP2	-1.04157654413769	0.0000000000000000000140771191680437	0.000000000000000000311493700739691	DOWN
HUS1	1.69155312705144	0.0000000000000000000141748218719783	0.000000000000000000313352583991173	UP
C17orf62	0.881376820250908	0.0000000000000000000143308441270309	0.00000000000000000031649586257381	UP
CHN1	-2.16681385967061	0.000000000000000000014417055802227	0.000000000000000000317980705847311	DOWN
CDC42SE2	-0.794498094050478	0.0000000000000000000144258729313596	0.000000000000000000317980705847311	DOWN
PTK7	1.64917398180466	0.0000000000000000000144977185274899	0.000000000000000000319256785282935	UP
SP100	1.68521916217145	0.0000000000000000000147949723214115	0.000000000000000000325176721146873	UP
PCTP	1.65755202688111	0.0000000000000000000149282981548298	0.000000000000000000327792189810466	UP
SMPX	-2.98871622130439	0.000000000000000000015020164618779	0.000000000000000000329493160573022	DOWN
RCC1	1.18692610740352	0.0000000000000000000151720972264097	0.000000000000000000332507264885302	UP
RUSC1	-0.889951682312811	0.0000000000000000000152963682663295	0.000000000000000000334909957831214	DOWN
CYP26A1	-2.04411655599062	0.0000000000000000000158539992709287	0.000000000000000000346787288067732	DOWN
GLIPR2	1.21594916892008	0.0000000000000000000158761501394703	0.000000000000000000346940129122331	UP
TUBA4A	-1.64298114412162	0.0000000000000000000160041523647173	0.000000000000000000349403631779325	DOWN
PLAU	2.62015044293567	0.0000000000000000000160563471110312	0.00000000000000000035008118787733	UP
ARL6IP6	1.16996047185163	0.0000000000000000000160657887793355	0.00000000000000000035008118787733	UP
RGS4	-3.59317547739507	0.0000000000000000000160863698449123	0.000000000000000000350196138964409	DOWN
NUP43	0.948024626453877	0.0000000000000000000162604791941679	0.00000000000000000035364996574388	UP
SRPX2	3.30000306606745	0.0000000000000000000163541284584585	0.000000000000000000355348964035641	UP
C19orf48	2.17619572225246	0.0000000000000000000169738657837927	0.000000000000000000368464942251592	UP
CDC25B	1.12021852736949	0.0000000000000000000171131917352179	0.000000000000000000371137276684158	UP
CDCA7	1.98140907863425	0.0000000000000000000175618436701113	0.000000000000000000380506612852412	UP
EMP1	2.56742707682224	0.0000000000000000000179909472169409	0.000000000000000000389435073153839	UP
RCN1	1.35979243137509	0.0000000000000000000189266983745901	0.000000000000000000409303269197186	UP
ARF3	-0.866155349090421	0.0000000000000000000190531161650607	0.000000000000000000411648062187526	DOWN
RIMS2	-3.27974597337766	0.0000000000000000000191481846113564	0.000000000000000000413311758403617	DOWN
TMX1	1.09238871819688	0.0000000000000000000197201169067782	0.000000000000000000425255678442116	UP
SV2A	-1.7642483486885	0.0000000000000000000201076147180065	0.000000000000000000433203601457618	DOWN
MFSD4	-3.54689953530176	0.0000000000000000000202840603099276	0.000000000000000000436593885128075	DOWN
C10orf88	-0.667283650612818	0.0000000000000000000203072447388098	0.000000000000000000436682104909745	DOWN
ZNHIT1	1.01414546102439	0.0000000000000000000204065045963738	0.000000000000000000438404530671391	UP
PLOD1	1.30069431947426	0.0000000000000000000218891406309235	0.000000000000000000469815701346651	UP
TARBP2	0.709089117782495	0.0000000000000000000220182717719321	0.000000000000000000472144384387823	UP
ABCC3	4.23573383651254	0.0000000000000000000221939179241397	0.000000000000000000475465207962843	UP
MAPK8IP2	-1.79820208117665	0.0000000000000000000223274039186888	0.000000000000000000477877457118427	DOWN
ZCCHC8	0.872893436767962	0.0000000000000000000223559281563462	0.000000000000000000478040781511403	UP
MAGT1	1.17383052768893	0.000000000000000000023374759442166	0.000000000000000000499078996230787	UP
ZNF282	0.782870593376888	0.0000000000000000000233834215017222	0.000000000000000000499078996230787	UP
HEATR2	1.0087631040143	0.0000000000000000000235580403995552	0.000000000000000000502337338622389	UP
RBBP8	1.29121243128381	0.0000000000000000000236064381789143	0.000000000000000000502900656921378	UP
BAI2	-1.24816195948521	0.0000000000000000000237647679598453	0.000000000000000000505802689229079	DOWN
NXT1	1.26762888177056	0.0000000000000000000244955223440967	0.000000000000000000520871330142131	UP
RAB3A	-2.94538684355163	0.0000000000000000000245860112427896	0.000000000000000000522310062428065	DOWN
ATP2B3	-3.76501838306914	0.0000000000000000000246193161603933	0.000000000000000000522532424628757	DOWN
HAT1	1.06039286802547	0.0000000000000000000249263875798756	0.000000000000000000528559543862423	UP
POLR2J	0.948694268791449	0.000000000000000000025093413054188	0.000000000000000000531608602481317	UP
LZTS3	-1.46825115630324	0.0000000000000000000256576857165113	0.000000000000000000542931239424401	DOWN
PLEKHA4	3.69651138910849	0.000000000000000000025686418179511	0.000000000000000000542931239424401	UP
LINC01106	-1.91309175328653	0.0000000000000000000256990617262511	0.000000000000000000542931239424401	DOWN
CDH18	-3.11201184593131	0.0000000000000000000264210915802976	0.000000000000000000557670272469749	DOWN
CDK1	3.21769204314329	0.0000000000000000000265381740728454	0.000000000000000000559625274457791	UP
CHRM1	-4.14661529330662	0.0000000000000000000270369167842187	0.000000000000000000569617546982434	DOWN
TESPA1	-1.80492342211373	0.0000000000000000000270684715617499	0.000000000000000000569757708677864	DOWN
ATP6V0E1	0.926880922965376	0.0000000000000000000273154350991502	0.00000000000000000057442753223213	UP
ATP6V1B2	-1.08151233343644	0.0000000000000000000274482152719869	0.000000000000000000576689775411442	DOWN
PLOD3	1.08680430423828	0.000000000000000000028340786700172	0.000000000000000000594896513486179	UP
NBEAL1	0.810035956806203	0.0000000000000000000285668843433944	0.000000000000000000599092863223522	UP
ITGA5	2.06466832418706	0.000000000000000000028812686526598	0.000000000000000000603694384366816	UP
C16orf70	-0.553707602355049	0.0000000000000000000294746835406055	0.000000000000000000616999779880196	DOWN
UBE2G2	0.893575862382285	0.0000000000000000000296021632515657	0.000000000000000000619101915169857	UP
LGALS1	1.67833516751888	0.0000000000000000000301160112918332	0.000000000000000000629273368362688	UP
HENMT1	-1.3905271898517	0.0000000000000000000303498941158306	0.000000000000000000633581731177193	DOWN
TMEM35	-1.86768807252783	0.0000000000000000000304301598174605	0.000000000000000000634678264925703	DOWN
LFNG	3.44195171676055	0.0000000000000000000305654182057796	0.000000000000000000636918732739743	UP
DRAM1	1.25304733352613	0.0000000000000000000308893772131532	0.000000000000000000643083667549541	UP
RPLP1	0.644827470561694	0.0000000000000000000310397139535103	0.000000000000000000645626050233015	UP
CABYR	-0.986124646343361	0.0000000000000000000310778946785399	0.000000000000000000645833088324244	DOWN
ZIC1	2.36372418595224	0.0000000000000000000313097718913558	0.000000000000000000650061325657187	UP
UBE2QL1	-3.12432549321638	0.0000000000000000000324598586925207	0.000000000000000000673328709777764	DOWN
CCSER2	-1.0281220625615	0.0000000000000000000327747178985813	0.000000000000000000679244153550308	DOWN
PPP4R4	-4.09144721899282	0.0000000000000000000330469182089311	0.000000000000000000684265600561398	DOWN
CPNE6	-4.070179307745	0.0000000000000000000331820765709684	0.000000000000000000686442958357826	DOWN
SH3BGRL2	-1.68852228132294	0.0000000000000000000332543899725397	0.000000000000000000687317472964506	DOWN
PCSK2	-3.24371632615625	0.0000000000000000000338391641572861	0.000000000000000000698772631695583	DOWN
LOC101927673	-0.813519191027899	0.0000000000000000000338754219701437	0.000000000000000000698890581313694	DOWN
PRKAR2B	-1.88953054812854	0.000000000000000000034297709899263	0.000000000000000000706965407653276	DOWN
LSM5	1.12433738931454	0.0000000000000000000345301477762924	0.000000000000000000711115914600873	UP
SV2C	-2.46656993130436	0.0000000000000000000351318358400689	0.00000000000000000072285647843595	DOWN
TUNAR	-3.0068288737904	0.0000000000000000000357579079914917	0.000000000000000000735077210103621	DOWN
PDLIM5	0.940731852671062	0.0000000000000000000359286464288559	0.000000000000000000737924084642929	UP
ZNF217	1.70771761623004	0.0000000000000000000362606962106236	0.000000000000000000744075990402752	UP
GANAB	0.818570020542039	0.0000000000000000000368473065220148	0.000000000000000000755435818300805	UP
RGS7	-3.12492061024553	0.0000000000000000000372543023148042	0.00000000000000000076309618349393	DOWN
SLC25A46	-0.706132573956369	0.0000000000000000000380978891346063	0.000000000000000000779677731126827	DOWN
EPB41L1	-2.18493987987047	0.0000000000000000000385934200619012	0.000000000000000000789113003589186	DOWN
LCAT	2.965281096679	0.0000000000000000000387534861818409	0.000000000000000000791678360571893	UP
RAB3C	-4.83254862504495	0.0000000000000000000393328236493799	0.000000000000000000802796614717049	DOWN
FIG4	-0.751608705474776	0.0000000000000000000403224365405141	0.000000000000000000822261451022248	DOWN
GALNT2	1.0907785906275	0.0000000000000000000404539163437414	0.000000000000000000824208019541231	UP
MYOF	1.65953848808594	0.0000000000000000000407974627926143	0.000000000000000000830467925885244	UP
CALB2	-1.85896016320635	0.0000000000000000000408559282272328	0.000000000000000000830918789190298	DOWN
AGPAT6	0.850977344835314	0.0000000000000000000410879096062047	0.000000000000000000834894646349878	UP
NAA30	-0.787913321163744	0.0000000000000000000411729184970251	0.000000000000000000835879658573144	DOWN
H3F3A	0.733991806010311	0.0000000000000000000416134183788664	0.000000000000000000844073592649347	UP
CPSF4	0.997251292164341	0.0000000000000000000419069099401802	0.00000000000000000084927378160436	UP
ELOVL4	-2.15366747368061	0.0000000000000000000433251511599331	0.000000000000000000877238458884309	DOWN
FAU	0.640948896440653	0.0000000000000000000436915243236773	0.000000000000000000883874515053701	UP
CTC-471C19.1	-2.60409085600567	0.0000000000000000000437993269237834	0.000000000000000000884608956736943	DOWN
MIS12	0.94587708874459	0.0000000000000000000438051550691851	0.000000000000000000884608956736943	UP
MFSD1	1.15068213221908	0.0000000000000000000451678229143087	0.000000000000000000911322564620267	UP
ICAM5	-3.39339348101327	0.0000000000000000000453100694748078	0.000000000000000000913387127386433	DOWN
HSCB	0.822601780874317	0.0000000000000000000459105957215248	0.000000000000000000924678195518034	UP
LRR1	1.10146897486068	0.0000000000000000000464712420470972	0.00000000000000000093514689361265	UP
SMC1A	1.20646486596891	0.0000000000000000000468358099607195	0.000000000000000000941654948946628	UP
EPHB6	-2.44074796451225	0.0000000000000000000471553445712296	0.0000000000000000009472469567952	DOWN
CCDC97	1.15159983675469	0.0000000000000000000472954047126917	0.000000000000000000949227070023146	UP
BZRAP1	-1.70393520272473	0.0000000000000000000474184071447868	0.000000000000000000950861661238144	DOWN
PITHD1	-1.09948897223854	0.0000000000000000000482800653672787	0.000000000000000000967292377936372	DOWN
CELF3	-2.55410265877304	0.0000000000000000000495151625087737	0.000000000000000000991169657218496	DOWN
TMEM14A	-0.869289801620798	0.0000000000000000000497077283312784	0.000000000000000000994154566625568	DOWN
RBM24	-1.9495769195868	0.0000000000000000000497888135270049	0.000000000000000000994906596941372	DOWN
KCNQ5	-3.21574237515666	0.0000000000000000000499327006529755	0.000000000000000000996911161378778	DOWN
SF3B6	0.752711532684298	0.0000000000000000000504968247272157	0.00000000000000000100729498671203	UP
ZNF581	1.02811051506165	0.0000000000000000000510466686282359	0.00000000000000000101737611342686	UP
BC035096	-2.99729691529098	0.0000000000000000000516813643395054	0.00000000000000000102912934385368	DOWN
PPP1R3B	1.65203894218657	0.0000000000000000000522827577796657	0.00000000000000000104019956347718	UP
FTSJ3	0.669083437006929	0.0000000000000000000523834364553679	0.0000000000000000010412971556028	UP
KCNQ2	-2.99336445299439	0.0000000000000000000531116582197366	0.00000000000000000105485654519755	DOWN
PCNX	-0.826348638897008	0.000000000000000000055370908225258	0.00000000000000000109877396374146	DOWN
ARHGAP26	-1.32811168089261	0.0000000000000000000556534929335874	0.00000000000000000110342453927251	DOWN
SHANK2	-3.18476572971885	0.0000000000000000000558377022436457	0.0000000000000000011061182920646	DOWN
RIMS3	-2.97837579621916	0.0000000000000000000568969816463379	0.00000000000000000112555868168845	DOWN
C11orf87	-4.81543925332734	0.0000000000000000000569174560626547	0.00000000000000000112555868168845	DOWN
STAT4	-1.43376046716672	0.0000000000000000000590828846066082	0.00000000000000000116668871736743	DOWN
NAP1L2	-2.85469324866181	0.0000000000000000000590993104645475	0.00000000000000000116668871736743	DOWN
STOML1	-0.965798732554292	0.0000000000000000000593142852040568	0.00000000000000000116992314264554	DOWN
FAM81A	-1.80566676549145	0.0000000000000000000594482228130094	0.00000000000000000117155498532442	DOWN
SOX7	-1.04981877308753	0.0000000000000000000605663510642632	0.00000000000000000119188367651834	DOWN
CPEB3	-3.96176312955894	0.0000000000000000000605975397205699	0.00000000000000000119188367651834	DOWN
SLC25A12	-0.980936702027982	0.0000000000000000000606360401865097	0.00000000000000000119188367651834	DOWN
GPX1	0.975057422165609	0.0000000000000000000616234201649513	0.00000000000000000121025223465587	UP
SREK1	0.940454109575018	0.0000000000000000000630330540881544	0.00000000000000000123687502361661	UP
SLC39A1	0.755169976277967	0.0000000000000000000647967525909925	0.00000000000000000127039391540866	UP
RAVER1	0.915571833429363	0.00000000000000000006571725371279	0.0000000000000000012873379836889	UP
MOB4	-0.59487426825682	0.0000000000000000000663063513455912	0.00000000000000000129776673976658	DOWN
TMEM45A	2.18394720761713	0.0000000000000000000664481088080031	0.00000000000000000129861897642776	UP
AFTPH	-0.59047665753361	0.0000000000000000000664634100260886	0.00000000000000000129861897642776	DOWN
CCNB2	2.97325734341318	0.000000000000000000066524971015866	0.0000000000000000012987127447466	UP
EIF4A1	0.788196265178939	0.0000000000000000000669039025644186	0.00000000000000000130499683774416	UP
MMP2	2.06932219366539	0.0000000000000000000676660998137168	0.00000000000000000131873966246835	UP
PIN1	-1.12629946490453	0.0000000000000000000678276893929407	0.00000000000000000131987235194287	DOWN
GUCD1	0.756057543349783	0.0000000000000000000678395929145462	0.00000000000000000131987235194287	UP
SRRM4	-2.6071193751041	0.0000000000000000000682493288820918	0.00000000000000000132671592593225	DOWN
PPP2R2C	-3.31527834623763	0.0000000000000000000685737245462751	0.00000000000000000133189033753716	DOWN
JAG1	1.87533270978466	0.0000000000000000000687934394759842	0.00000000000000000133502450823623	UP
GRIN1	-3.2702644317596	0.0000000000000000000696290940945934	0.00000000000000000135009633295279	DOWN
PTPN12	1.16363362717575	0.0000000000000000000699340791226503	0.00000000000000000135486175302814	UP
SLC3A2	0.837970495586939	0.0000000000000000000717838056980387	0.00000000000000000138952070589774	UP
SP1	0.789319703977846	0.000000000000000000072608009827469	0.00000000000000000140428678347632	UP
NCAPD3	1.18822543634716	0.0000000000000000000735733988630839	0.00000000000000000142175622127311	UP
CACNA1C	-1.76727593030177	0.000000000000000000075431971151116	0.00000000000000000145644177209918	DOWN
CHST14	1.18621628724601	0.000000000000000000075978035057498	0.00000000000000000146574826485291	UP
LINC00282	-1.49649036955836	0.0000000000000000000769565515448844	0.00000000000000000148337480989634	DOWN
PLCXD2	-1.94524925835659	0.0000000000000000000772788329731787	0.00000000000000000148833307948344	DOWN
B3GALT2	-2.85348936034936	0.0000000000000000000781635796835968	0.00000000000000000150410656279285	DOWN
KIAA1244	-1.99558288694383	0.0000000000000000000785136396203177	0.00000000000000000150864792724395	DOWN
CTPS2	0.834611792748778	0.0000000000000000000785314546043507	0.00000000000000000150864792724395	UP
MDK	2.8327123020954	0.0000000000000000000791394701750613	0.0000000000000000015190529174542	UP
STOX2	-1.33666910453085	0.0000000000000000000793527741268441	0.00000000000000000152187047109991	DOWN
RPL19	0.637980824292315	0.0000000000000000000795379245228107	0.00000000000000000152414381330143	UP
SHISA7	-2.79775966464189	0.0000000000000000000797799780580397	0.00000000000000000152750284348782	DOWN
NUP214	0.756430416512469	0.0000000000000000000805942929363491	0.00000000000000000154180386486929	UP
PLK2	-2.10670003261434	0.0000000000000000000811572819767945	0.00000000000000000155127703561325	DOWN
C1orf86	0.805701457930262	0.0000000000000000000823752387476669	0.00000000000000000157324329094042	UP
ZNF385D	-1.38477180496529	0.000000000000000000082729475357633	0.00000000000000000157869090590713	DOWN
PXDN	1.66897205545285	0.0000000000000000000847184856315244	0.00000000000000000161529912604106	UP
LEPREL4	1.6176109989809	0.000000000000000000086153187964467	0.00000000000000000164050315767624	UP
RAP1GAP	-1.83232598166627	0.0000000000000000000861837760282711	0.00000000000000000164050315767624	DOWN
CXCL16	1.29023082160779	0.0000000000000000000864471972916222	0.00000000000000000164414952122387	UP
ATP8A2	-3.62088917385104	0.0000000000000000000866591610663107	0.00000000000000000164681196444949	DOWN
SGPP2	-2.30460306803715	0.000000000000000000087395273517777	0.00000000000000000165942228886866	DOWN
PPP1R12B	-0.997374655536175	0.0000000000000000000914408371265975	0.00000000000000000173479797135701	DOWN
CHI3L1	3.51192661431104	0.0000000000000000000926297993344145	0.00000000000000000175589876451649	UP
CDK5R1	-2.48773731447002	0.0000000000000000000950995681802093	0.00000000000000000180122360924105	DOWN
HLA-G	1.42187170189039	0.000000000000000000097535407515769	0.00000000000000000184583136804036	UP
RRBP1	1.28731913392692	0.0000000000000000000998043046435479	0.00000000000000000188720866962345	UP
DOC2A	-2.72880080574698	0.000000000000000000101991022637095	0.00000000000000000192696498590978	DOWN
CDK3	0.781445714290912	0.000000000000000000105102339239845	0.00000000000000000198411016650796	UP
ITGA7	1.74117507461523	0.000000000000000000105623745303944	0.00000000000000000199230939204801	UP
ELP2	0.646150854297721	0.000000000000000000106394111794879	0.00000000000000000200518721405834	UP
SSBP1	0.936501743039633	0.000000000000000000107674127978581	0.00000000000000000202764119189295	UP
CTNS	0.740163934558359	0.00000000000000000011092301232531	0.00000000000000000208580258003416	UP
UBALD2	1.27578060067752	0.000000000000000000110945006114579	0.00000000000000000208580258003416	UP
BMS1P20	-1.22214635985911	0.000000000000000000111341562810486	0.00000000000000000209153937364855	DOWN
C1orf204	-1.03324153979927	0.000000000000000000111796045762616	0.00000000000000000209835400086025	DOWN
MAPK8	-1.0766247970192	0.000000000000000000112534834628366	0.0000000000000000021104893576205	DOWN
NCDN	-2.11229716762689	0.000000000000000000114942032155266	0.00000000000000000215386871065724	DOWN
ABLIM2	-1.53174996903594	0.000000000000000000115485138210457	0.00000000000000000216227492819579	DOWN
PSMC3IP	0.946320961341884	0.000000000000000000115730785004449	0.00000000000000000216510250278152	UP
SLC25A44	-0.721226190894773	0.000000000000000000116233363291736	0.00000000000000000217272822885206	DOWN
EMILIN1	3.01664300754169	0.00000000000000000011677949375047	0.00000000000000000218115495266185	UP
C1orf112	1.73040545324812	0.000000000000000000119198388411904	0.00000000000000000222451804801335	UP
RB1CC1	-0.868233002035391	0.000000000000000000122374385983277	0.00000000000000000228192824066616	DOWN
UNC5D	-2.57627951482593	0.000000000000000000123370358991381	0.00000000000000000229862688413909	DOWN
NRSN1	-2.95160925203805	0.000000000000000000124870992106108	0.00000000000000000232469349014462	DOWN
TMEM60	0.774472413304894	0.000000000000000000125308138243068	0.00000000000000000233093512439138	UP
SERPINI1	-3.16285090409026	0.000000000000000000130435972198374	0.00000000000000000242435015751325	DOWN
LOC401442	-1.27263213969628	0.00000000000000000013133412690686	0.00000000000000000243906235684168	DOWN
SLC30A9	-0.568325578352963	0.000000000000000000132430310066283	0.00000000000000000245742538062982	DOWN
LOC100506731	-2.24417897663738	0.000000000000000000134832544673306	0.00000000000000000249997457222466	DOWN
NDUFA5	-0.742248912562447	0.00000000000000000013676125961103	0.00000000000000000253368228332013	DOWN
NEGR1	-3.64888950119104	0.000000000000000000139360791734176	0.00000000000000000257975316737698	DOWN
SETDB1	0.979776702613252	0.000000000000000000141022454927907	0.00000000000000000260840239996	UP
EFR3A	-0.882224776779326	0.000000000000000000141611579300056	0.0000000000000000026171833072579	DOWN
C1R	2.13155344810198	0.000000000000000000141753014725558	0.0000000000000000026176827900894	UP
KNTC1	1.66619988302345	0.000000000000000000142682481842415	0.00000000000000000263069938720203	UP
VSIG4	2.1528007328974	0.000000000000000000142687847006893	0.00000000000000000263069938720203	UP
PNN	0.656646191799604	0.000000000000000000144572629354384	0.00000000000000000266330254398414	UP
DCTN1-AS1	-2.10614243105609	0.000000000000000000147094663467133	0.00000000000000000270758318594369	DOWN
GABRG1	-2.94988021182587	0.000000000000000000147775237225606	0.00000000000000000271792397726837	DOWN
CDK5	-1.22279435083437	0.000000000000000000152009385678572	0.00000000000000000279355401150661	DOWN
ZNF540	-1.64775486193767	0.000000000000000000153115030976224	0.00000000000000000281161469400963	DOWN
HACE1	-0.662715190914859	0.000000000000000000153829097199115	0.00000000000000000282246170322033	DOWN
TCEAL1	-0.677151728138348	0.000000000000000000157962444186504	0.00000000000000000289597814341923	DOWN
VGLL4	1.07621302010237	0.000000000000000000160567335013231	0.00000000000000000294137760216391	UP
ATP6V1G2-DDX39B	0.696604721062284	0.000000000000000000162147954725963	0.00000000000000000296795616330402	UP
LNP1	-0.954410513476054	0.000000000000000000162682097944225	0.00000000000000000297535283850029	DOWN
DDAH2	0.915332894536197	0.000000000000000000164974057973693	0.00000000000000000301318363613341	UP
TRIM47	1.72054003422064	0.000000000000000000165013946506781	0.00000000000000000301318363613341	UP
AF070581	-2.34324340594635	0.000000000000000000165827395196223	0.00000000000000000302562264919425	DOWN
PRCP	0.984080550854694	0.000000000000000000166151761001029	0.0000000000000000030291253320347	UP
MAPK10	-1.13065245055417	0.00000000000000000016636237597558	0.00000000000000000303055028847235	DOWN
ZNF516	0.966048251444908	0.000000000000000000170766781710798	0.00000000000000000310830864402788	UP
PREPL	-0.944670342220622	0.000000000000000000173355021060679	0.00000000000000000315291167080155	DOWN
IL12RB2	-2.11538898961993	0.000000000000000000176491197833352	0.00000000000000000320740159366726	DOWN
RNF114	0.605952910829194	0.000000000000000000186017814070004	0.00000000000000000337784729041404	UP
STAG3L2	1.47580677266203	0.000000000000000000187007469669136	0.00000000000000000339312522286268	UP
LINC00849	-0.758894615304321	0.000000000000000000193302185307042	0.00000000000000000350455942933845	DOWN
SDCCAG3	0.890129055094581	0.000000000000000000194460234295814	0.00000000000000000352276338930184	UP
SGIP1	-2.03889448810151	0.000000000000000000195571486356277	0.00000000000000000354009146189211	DOWN
CCNY	-0.790317787993214	0.000000000000000000198620496960523	0.00000000000000000359089156853005	DOWN
CREG2	-4.08833549602289	0.000000000000000000198691814937021	0.00000000000000000359089156853005	DOWN
KDM3A	0.955306166637168	0.000000000000000000200454662984588	0.00000000000000000361989162516762	UP
DDHD2	-1.06243171034406	0.000000000000000000200903058373705	0.00000000000000000362512774100186	DOWN
CARD8	0.986537528851885	0.000000000000000000202557987112048	0.00000000000000000365210933421881	UP
KCNA1	-2.37740300226463	0.00000000000000000020958878616998	0.00000000000000000377589876186547	DOWN
RPL8	0.78647044216512	0.000000000000000000210809280464331	0.00000000000000000379489877027843	UP
RNF144A-AS1	-0.947041214235513	0.000000000000000000211276084237997	0.00000000000000000380031195547592	DOWN
SHMT2	1.13032917196605	0.000000000000000000212010563803755	0.00000000000000000381052765108398	UP
FAM217B	-1.10169472003063	0.000000000000000000214018322784103	0.00000000000000000384359436836756	DOWN
CKMT2-AS1	1.14125836996003	0.000000000000000000215713161149777	0.00000000000000000387099382518189	UP
HAUS1	1.25616631817534	0.000000000000000000218051627271115	0.00000000000000000390989124761999	UP
LPCAT1	1.41220568477755	0.000000000000000000218483935565038	0.00000000000000000391457513369465	UP
HLF	-2.69399239539757	0.000000000000000000223547543390023	0.00000000000000000400216572203734	DOWN
ATP1A3	-3.27885667345767	0.000000000000000000228369278008912	0.00000000000000000408529247915865	DOWN
STAB1	1.77764646518827	0.000000000000000000231208466628631	0.00000000000000000413285134098678	UP
AMIGO1	-1.32722025729201	0.000000000000000000235115971753562	0.00000000000000000419941720040709	DOWN
KSR2	-2.53661636077257	0.000000000000000000237549247045201	0.00000000000000000423956846520609	DOWN
TMEM104	0.818389430152537	0.0000000000000000002400598565406	0.00000000000000000428103625693603	UP
SYT1	-3.63051306407007	0.000000000000000000242115276124063	0.00000000000000000431432828482754	DOWN
S100A11	2.42842510633625	0.000000000000000000242493191269131	0.00000000000000000431769977917331	UP
SSX2IP	-1.46982888830299	0.000000000000000000246164372677576	0.00000000000000000437965851233511	DOWN
KXD1	0.621340654470725	0.000000000000000000253622617749199	0.00000000000000000450884653776354	UP
KIF18A	2.39224230769714	0.000000000000000000257745258701771	0.00000000000000000457565224847217	UP
TTC38	1.91874027610065	0.000000000000000000257780408578699	0.00000000000000000457565224847217	UP
DRAM2	1.04893890209547	0.000000000000000000258032890535232	0.00000000000000000457658336081094	UP
UPF1	0.698915445885516	0.000000000000000000263214660887767	0.00000000000000000466487330837499	UP
KCNAB2	-2.42101750348546	0.000000000000000000264017738592032	0.00000000000000000467548441097964	DOWN
SERPINE1	3.00809982682247	0.000000000000000000267761344139714	0.0000000000000000047381125707012	UP
HTR5A	-2.17872098926329	0.000000000000000000267998405423539	0.00000000000000000473864259357849	DOWN
LIMD1	1.57190156700802	0.000000000000000000269938145217761	0.00000000000000000476925464292075	UP
PBX3	1.09015378914293	0.000000000000000000270849166118821	0.00000000000000000478165811790017	UP
PACSIN1	-4.17862766237027	0.000000000000000000276456225926004	0.00000000000000000487124479910866	DOWN
MIR7-3HG	-2.79517065276117	0.000000000000000000276481072522909	0.00000000000000000487124479910866	DOWN
TBC1D30	-1.58608590279955	0.000000000000000000276562368620723	0.00000000000000000487124479910866	DOWN
JAZF1-AS1	-2.91127166408717	0.00000000000000000028276253496844	0.00000000000000000497662061544454	DOWN
CALY	-3.6248384784954	0.000000000000000000285800789013086	0.00000000000000000502622755773974	DOWN
ATXN7L3	-0.879005406238305	0.00000000000000000028664644908914	0.00000000000000000503722792254955	DOWN
TMEM99	0.962368237657312	0.000000000000000000294227638684688	0.00000000000000000516648378595983	UP
GPR83	-3.0994528196446	0.000000000000000000297962869128998	0.00000000000000000522806015772352	DOWN
S1PR3	1.67594566743971	0.000000000000000000299984317352416	0.00000000000000000525949515787225	UP
CDYL2	-1.58302870796939	0.000000000000000000304336736582527	0.00000000000000000533171863170614	DOWN
SAMD9L	1.40542928861516	0.000000000000000000304851582424159	0.00000000000000000533665203203118	UP
CACNA1B	-3.14396638747859	0.000000000000000000307204825968253	0.00000000000000000536984293789593	DOWN
POT1	0.87698732271777	0.000000000000000000307216975773853	0.00000000000000000536984293789593	UP
TMEM218	0.928359514516735	0.000000000000000000309650135155092	0.00000000000000000540824052851031	UP
BZW1	0.656870186240623	0.00000000000000000031039975427541	0.00000000000000000541719784730845	UP
EEF1D	0.955594282398916	0.000000000000000000312472040382354	0.00000000000000000544920753349714	UP
CKAP2L	2.25890738071983	0.000000000000000000317814312782567	0.00000000000000000553815040096354	UP
FGF13	-3.31824580128893	0.00000000000000000031887721452357	0.00000000000000000555244343097358	DOWN
HABP4	-1.26972564804587	0.000000000000000000333444649192779	0.00000000000000000580168332587891	DOWN
SNHG1	1.43378238404953	0.000000000000000000338286294774049	0.00000000000000000588145169029654	UP
KRT222	-3.59103560226598	0.000000000000000000340766048411154	0.00000000000000000592006620170631	DOWN
CACNA1E	-2.26283826414382	0.000000000000000000344129156536601	0.00000000000000000597395682970974	DOWN
PFN1	1.05532892696528	0.000000000000000000351629046984095	0.00000000000000000609952433282494	UP
PTPN5	-3.32487318192244	0.00000000000000000035217148198473	0.00000000000000000610430568773531	DOWN
TMEM200A	-2.00992733714094	0.00000000000000000035573816176313	0.00000000000000000616146036422438	DOWN
C1QTNF4	-3.63221674313064	0.000000000000000000359143827612889	0.00000000000000000621574188788419	DOWN
CCDC92	-1.3094458088911	0.000000000000000000361117263689277	0.00000000000000000624517233046912	DOWN
PPP1R7	-0.76879125284025	0.000000000000000000369660315416173	0.00000000000000000638806547136017	DOWN
SV2B	-4.80776486099902	0.000000000000000000369938232060849	0.00000000000000000638806547136017	DOWN
RYR2	-3.67747346373168	0.000000000000000000372337270684239	0.00000000000000000642464310200256	DOWN
ZYG11B	-0.684576996421418	0.000000000000000000372749082587194	0.00000000000000000642690204189526	DOWN
KEAP1	0.630249421346019	0.000000000000000000381667887209753	0.00000000000000000657572383987888	UP
CEP135	1.22348688639098	0.000000000000000000384511460800747	0.00000000000000000661973079241617	UP
ADCY1	-2.28363731748597	0.000000000000000000389672091705663	0.00000000000000000670257045117735	DOWN
LRRC8B	-1.28774709653006	0.000000000000000000390011112166406	0.00000000000000000670257045117735	DOWN
HS6ST3	-2.63327419066201	0.000000000000000000390306538649303	0.00000000000000000670257045117735	DOWN
PDLIM7	1.64273981940747	0.000000000000000000390495035464135	0.00000000000000000670257045117735	UP
SLC38A10	0.733192205302073	0.000000000000000000390841770151092	0.0000000000000000067034930292781	UP
LPL	2.14030566782062	0.000000000000000000397077054036587	0.00000000000000000680533557779559	UP
RPS3	0.749255222705214	0.000000000000000000398099469009279	0.00000000000000000681775138542836	UP
NAP1L3	-1.93033219096181	0.00000000000000000039933249767499	0.0000000000000000068337528397934	DOWN
MARCH4	-2.75379771062854	0.000000000000000000399813388856129	0.00000000000000000683686871227821	DOWN
HM13	0.987334650378735	0.000000000000000000401864602637182	0.00000000000000000686681262758679	UP
MADD	-1.1127050613741	0.000000000000000000404967311523552	0.00000000000000000691466573705885	DOWN
SLC12A6	-0.562200191726676	0.000000000000000000410241866064182	0.00000000000000000699950327781393	DOWN
NUPR1	1.49062770232843	0.000000000000000000418283999651107	0.00000000000000000713139933831395	UP
HDAC1	1.06484624677972	0.000000000000000000421055418974485	0.000000000000000007173304531747	UP
NPY	-2.38317327655185	0.000000000000000000423324641092727	0.00000000000000000720659805669761	DOWN
HCN1	-4.40987634947695	0.000000000000000000428023319347099	0.00000000000000000728116992316849	DOWN
FAM13C	-1.80243153195307	0.000000000000000000435019231072803	0.00000000000000000739468054007855	DOWN
JAKMIP1	-2.9959961808848	0.000000000000000000435930522439101	0.00000000000000000740466989859437	DOWN
UNG	0.821451148046389	0.000000000000000000438032581276787	0.00000000000000000743485568220541	UP
PLCB1	-1.96849769100313	0.000000000000000000445285867975292	0.00000000000000000755236520331704	DOWN
KIAA1324	-1.75137513385732	0.000000000000000000450109802353336	0.00000000000000000762852761321802	DOWN
KIF4A	2.82767366543322	0.00000000000000000045258759300021	0.00000000000000000766484391402279	UP
SCAPER	-0.994061806534592	0.000000000000000000454794650603893	0.00000000000000000769652485637358	DOWN
RP4-593C16.3	-2.01904125979989	0.000000000000000000457848028298897	0.0000000000000000077424707224529	DOWN
SGSH	0.849341911907427	0.000000000000000000461042156417275	0.00000000000000000779072713355041	UP
DLG2	-3.19584765604785	0.000000000000000000463219277769617	0.00000000000000000782173953901759	DOWN
KIAA0319	-2.67480089301682	0.000000000000000000466523860448979	0.00000000000000000787173003471434	DOWN
GALNTL5	-2.85731674927303	0.000000000000000000473089104498498	0.00000000000000000797662395794079	DOWN
LIMA1	1.41407105412808	0.000000000000000000475359719312976	0.00000000000000000800900616927901	UP
ELAC2	0.865510603643861	0.000000000000000000477429323053631	0.00000000000000000803795652057916	UP
AKT2	1.12931469773257	0.000000000000000000478103169423757	0.00000000000000000804338273265849	UP
RP11-305E6.4	-1.00688265316526	0.000000000000000000478648842949073	0.00000000000000000804664623561705	DOWN
GAS2L3	1.998684314575	0.000000000000000000483340028535208	0.00000000000000000811954467906429	UP
TBPL1	-0.802387122077389	0.000000000000000000494126718815973	0.00000000000000000829465834666871	DOWN
CAPG	1.74693763889589	0.000000000000000000496865076729739	0.00000000000000000833451096449885	UP
BEND4	-3.45050623149691	0.000000000000000000500969796849156	0.00000000000000000839720802337632	DOWN
RGS7BP	-2.70687750479728	0.000000000000000000513929370557122	0.00000000000000000860812884212808	DOWN
GAA	0.935102447893479	0.000000000000000000527042055155822	0.000000000000000008815496591737	UP
ATP5G2	0.689176509065051	0.000000000000000000527080390624834	0.000000000000000008815496591737	UP
NEK9	0.712270390315931	0.000000000000000000533657339432743	0.0000000000000000089162495894481	UP
GRM1	-3.33649292218442	0.000000000000000000533883825941604	0.0000000000000000089162495894481	DOWN
CRTAC1	-2.05405527311968	0.000000000000000000539127369208971	0.00000000000000000899725325127735	DOWN
GOLIM4	1.01047709086856	0.000000000000000000546533364054838	0.0000000000000000091142007066871	UP
KIF14	2.25739948649937	0.000000000000000000549558680865026	0.00000000000000000915797714362111	UP
LINC00936	-1.2835234047763	0.000000000000000000555808464338279	0.00000000000000000925538403497804	DOWN
LRCH4	0.816896576361833	0.000000000000000000556810494692639	0.00000000000000000926532663168552	UP
ARMCX6	0.892756170857645	0.000000000000000000557309556354767	0.00000000000000000926689146031764	UP
TNNT1	-2.23152856998214	0.000000000000000000572792306552748	0.00000000000000000951383787990639	DOWN
GRM2	-2.6361499185203	0.000000000000000000572992508676181	0.00000000000000000951383787990639	DOWN
SIPA1L1	-1.23959545315189	0.000000000000000000574701889049154	0.00000000000000000953530037813245	DOWN
HMGCLL1	-3.17736697185171	0.000000000000000000584935860615015	0.00000000000000000969806702237069	DOWN
APRT	0.985637662663924	0.00000000000000000059361126141494	0.00000000000000000983477600374643	UP
SRPX	2.22077152034684	0.00000000000000000059651885552685	0.00000000000000000987579697138518	UP
LY6H	-2.63141408410301	0.000000000000000000597868367807766	0.00000000000000000989098210805617	DOWN
ABHD14A-ACY1	0.80069529023409	0.000000000000000000599125170297361	0.00000000000000000990461264191012	UP
CNTN3	-3.52994028740444	0.000000000000000000601257189355222	0.00000000000000000993268194400541	DOWN
AEBP1	2.57949844177633	0.000000000000000000611625014644912	0.0000000000000000100966669084239	UP
NMNAT2	-2.69436625772499	0.000000000000000000620687956530269	0.0000000000000000102388900111122	DOWN
CHRM3	-2.80491724048533	0.000000000000000000626421229247872	0.0000000000000000103260214158439	DOWN
RBP4	-3.4961697713655	0.000000000000000000629892892159465	0.0000000000000000103757734863992	DOWN
CHST12	0.832123995623419	0.000000000000000000640459108101014	0.0000000000000000105422333765117	UP
GDF15	2.50086910480775	0.000000000000000000642833122717095	0.0000000000000000105737037007672	UP
INPP5J	-1.65554726806233	0.000000000000000000644901442047895	0.0000000000000000106001041623964	DOWN
SNX5	0.844189184846005	0.000000000000000000649719027458926	0.0000000000000000106716233655852	UP
ELAVL2	-3.15355595876173	0.000000000000000000651039695454329	0.0000000000000000106856443558071	DOWN
PVRL1	-1.05666227593878	0.000000000000000000656451924740551	0.0000000000000000107667527154579	DOWN
PRIM2	1.04913833264137	0.000000000000000000659144022518616	0.0000000000000000108031627759498	UP
DDX60L	1.75543348649821	0.0000000000000000006642576428435	0.00000000000000001087918029224	UP
GATAD2A	0.816291597498294	0.000000000000000000678146856868066	0.0000000000000000110987125072542	UP
TGFBI	3.05122301949881	0.000000000000000000680584957669151	0.0000000000000000111306532033382	UP
GABRB2	-4.66901700928209	0.000000000000000000688606011553489	0.0000000000000000112537896745313	DOWN
HSD11B1L	-0.986073327076868	0.000000000000000000691283622609251	0.0000000000000000112894855712346	DOWN
UHRF1BP1L	-0.982197793333697	0.000000000000000000697701776952462	0.0000000000000000113861745054724	DOWN
ITFG1	-0.993112293899296	0.000000000000000000705369805245408	0.0000000000000000115031084419208	DOWN
DFNA5	0.97808574448039	0.000000000000000000710932461877506	0.0000000000000000115855660454112	UP
MARCH11	-2.71993624476431	0.000000000000000000711673161403127	0.0000000000000000115893821586502	DOWN
SURF4	1.02941549191943	0.000000000000000000713117871989263	0.0000000000000000116046492966674	UP
EFHD2	-1.0028277622205	0.000000000000000000714122873710301	0.0000000000000000116127443855662	DOWN
YWHAG	-0.763588239144683	0.000000000000000000722236615267152	0.0000000000000000117363449980912	DOWN
SFT2D2	0.800155979054852	0.000000000000000000722915899302534	0.0000000000000000117390459730603	UP
COX4I2	1.04671878905598	0.000000000000000000726960358968679	0.0000000000000000117963496547542	UP
COPG2IT1	-2.23298397788369	0.000000000000000000728525994975023	0.0000000000000000118133768710337	DOWN
DGKE	-2.53747069687217	0.000000000000000000731954802565778	0.0000000000000000118605707384596	DOWN
LYPD8	-1.8587770456997	0.000000000000000000738486402398681	0.0000000000000000119579397642476	DOWN
SLC17A7	-3.98898994419082	0.000000000000000000742063841609095	0.00000000000000001200736965772	DOWN
HJURP	2.94771158871879	0.000000000000000000746625961308727	0.0000000000000000120726515863913	UP
DENND5B	-0.965336711629192	0.000000000000000000758706636461974	0.0000000000000000122593275722104	DOWN
P2RX5	1.32187357636931	0.000000000000000000769620227575937	0.0000000000000000124268954177399	UP
TOLLIP	-1.11024186140243	0.000000000000000000779937625817924	0.0000000000000000125846071076968	DOWN
MORN4	-0.905322923324483	0.000000000000000000796424368235541	0.0000000000000000128415712087591	DOWN
POLI	1.01264209171898	0.000000000000000000797681095528539	0.0000000000000000128527770885162	UP
IMPDH2	1.10545519012009	0.00000000000000000080783435766154	0.0000000000000000130072133028121	UP
SPIDR	2.13300637982529	0.000000000000000000809942038978213	0.0000000000000000130319787987493	UP
HMGCR	-1.09383474152549	0.000000000000000000827946978923311	0.0000000000000000133123168501513	DOWN
PPP1R35	0.890789239724416	0.000000000000000000849731545506762	0.000000000000000013652990000839	UP
ZBTB44	-0.846863753218354	0.000000000000000000858673591352509	0.0000000000000000137869836983477	DOWN
MSH5-SAPCD1	1.2640610486255	0.000000000000000000866383068792729	0.0000000000000000138930917346889	UP
GRM3	-3.1208822175752	0.00000000000000000086649658677452	0.0000000000000000138930917346889	DOWN
ADARB1	-1.5593757287424	0.000000000000000000870335529371984	0.0000000000000000139448717871366	DOWN
NLRC5	1.26399164346327	0.000000000000000000875544603045787	0.0000000000000000140125163989459	UP
TOR3A	0.736033841451334	0.000000000000000000875782274934117	0.0000000000000000140125163989459	UP
BEX5	-2.99227919015174	0.000000000000000000880863655510238	0.0000000000000000140839695584027	DOWN
FOXM1	3.60437742112272	0.000000000000000000890574800977871	0.0000000000000000142292957027749	UP
CBLN4	-3.48464622802791	0.000000000000000000912403991337483	0.0000000000000000145679018295894	DOWN
HAR1A	-2.97991029096098	0.000000000000000000920134746795476	0.0000000000000000146810899628176	DOWN
KPNB1	0.839207489049423	0.000000000000000000937560668835566	0.0000000000000000149487025107719	UP
KCNH3	-2.25802438204068	0.000000000000000000951291694530223	0.0000000000000000151521908730792	DOWN
LONP1	0.680344952644328	0.0000000000000000009516476522996	0.0000000000000000151521908730792	UP
KCNB1	-2.25779902750526	0.000000000000000000961380603307425	0.0000000000000000152886824689672	DOWN
LOC157503	-2.61044160206938	0.00000000000000000096155655912779	0.0000000000000000152886824689672	DOWN
SLC25A14	-0.744636653712762	0.00000000000000000097039485347847	0.000000000000000015418496005269	DOWN
CNTNAP2	-2.65480492998591	0.000000000000000000975767284279959	0.0000000000000000154930988649032	DOWN
JAZF1	-0.666553958005823	0.00000000000000000100247048323798	0.000000000000000015906050385912	DOWN
EIF4E3	-1.11559562318677	0.00000000000000000100911921507961	0.0000000000000000160004488156767	DOWN
PAK3	-2.54077324925635	0.00000000000000000102882233875234	0.000000000000000016301561710979	DOWN
MACROD2	-2.78514504641839	0.00000000000000000103850941341844	0.0000000000000000164436646221549	DOWN
GPX7	1.23158618273041	0.00000000000000000104660591644653	0.0000000000000000165604034358897	UP
HMOX2	-0.671604368386166	0.0000000000000000010487023976403	0.0000000000000000165821084022185	DOWN
DNAJC6	-2.33397018037127	0.00000000000000000106692191377975	0.0000000000000000168585451569619	DOWN
RBMS1	1.34198472315466	0.00000000000000000108059141138243	0.0000000000000000170572893992836	UP
CRHBP	-2.76372081395717	0.00000000000000000108099080546159	0.0000000000000000170572893992836	DOWN
TBX2	1.88350757136735	0.0000000000000000010841678639128	0.000000000000000017095631100155	UP
INPP5A	-1.18049321079258	0.00000000000000000111407018857152	0.0000000000000000175550453956724	DOWN
SCN8A	-1.76548569898752	0.00000000000000000111817700994176	0.0000000000000000176076324758895	DOWN
RTP4	1.70301753693813	0.00000000000000000112034311984653	0.0000000000000000176296083783279	UP
MIR612	1.27225285011286	0.00000000000000000112669232075647	0.0000000000000000177173335387685	UP
LOC283045	-0.692720903329771	0.00000000000000000112793495185081	0.0000000000000000177246921005128	DOWN
EDEM2	1.02870328864228	0.00000000000000000113197607811421	0.0000000000000000177704267029255	UP
SAMD9	1.78034584960649	0.00000000000000000113239869461824	0.0000000000000000177704267029255	UP
SLAMF8	2.52934199411558	0.00000000000000000114820257197812	0.0000000000000000180060828285534	UP
SNPH	-1.89920125874512	0.00000000000000000116383017058447	0.000000000000000018238653632173	DOWN
BSCL2	-1.71530720381453	0.00000000000000000116750798250405	0.0000000000000000182837663516034	DOWN
PDLIM2	1.07488927834222	0.00000000000000000117197688365793	0.000000000000000018341197741514	UP
RPS5	0.895630558113025	0.00000000000000000117906347996981	0.0000000000000000184394890100541	UP
RP11-180N14.1	-1.66653648469159	0.00000000000000000118504110241422	0.0000000000000000185203144967468	DOWN
MCHR2	-2.10114912447507	0.00000000000000000119396418378625	0.0000000000000000186470310751055	DOWN
TMEM39A	0.925581315678047	0.00000000000000000121542223473345	0.0000000000000000189692092296734	UP
AGTPBP1	-1.27126182810967	0.00000000000000000122235648023951	0.0000000000000000190644282671302	DOWN
CX3CL1	-0.934564512311031	0.0000000000000000012285085493009	0.00000000000000001914732670845	DOWN
ATP2B2	-2.72809882752733	0.00000000000000000127220895321622	0.0000000000000000198149359085004	DOWN
DDX10	-0.542466982716739	0.0000000000000000013095090841412	0.0000000000000000203820189422793	DOWN
FAM155A	-2.61343077278325	0.00000000000000000131729180611156	0.0000000000000000204892158557665	DOWN
NEUROD2	-2.05961546263362	0.00000000000000000132077025734842	0.0000000000000000205293637826982	DOWN
PRPF31	0.864207472914941	0.00000000000000000136320397588139	0.0000000000000000211745464821224	UP
NECAB2	-3.32004158997546	0.00000000000000000136799148501508	0.0000000000000000212344946927714	DOWN
KCNK3	-1.8879844516199	0.00000000000000000138492751119985	0.0000000000000000214828077669509	DOWN
AFF1	0.861266219235473	0.00000000000000000139792519188645	0.0000000000000000216697346818171	UP
TSPYL5	-1.90206392357451	0.00000000000000000140063905150801	0.0000000000000000216971032488173	DOWN
NHP2L1	-0.916090068596127	0.00000000000000000141847483971735	0.0000000000000000219585279653133	DOWN
LONRF2	-1.7334084429984	0.00000000000000000143240664386872	0.0000000000000000221592048760759	DOWN
MAP7D2	-3.07165017444146	0.00000000000000000144274967140764	0.0000000000000000223041300552749	DOWN
RAP1GDS1	-0.983472569937527	0.00000000000000000144472899422953	0.0000000000000000223196484726345	DOWN
IP6K2	1.21922579697626	0.00000000000000000145269701823777	0.0000000000000000224276030885831	UP
CKS2	2.13806826166431	0.00000000000000000146920273449848	0.000000000000000022667133220044	UP
FAM216A	-0.838808715157924	0.00000000000000000148288790831029	0.000000000000000022862854004137	DOWN
BUD31	0.999487291418262	0.00000000000000000149580560069797	0.0000000000000000230464862922355	UP
PDZD4	-2.13537456673071	0.00000000000000000150061685477661	0.0000000000000000231050562835052	DOWN
NME4	0.924464707673053	0.0000000000000000015025171260533	0.0000000000000000231187571244785	UP
RAD51AP1	2.03274272123438	0.00000000000000000150719896158348	0.000000000000000023175209839402	UP
COA4	0.76967730487125	0.00000000000000000152556251589359	0.000000000000000023441820257653	UP
DOCK7	0.914233753764869	0.00000000000000000153493646128276	0.0000000000000000235700310296305	UP
LOC101927933	-0.915349239306208	0.00000000000000000153779225590192	0.0000000000000000235980461536123	DOWN
POLD2	0.853367797510129	0.00000000000000000155189991458645	0.0000000000000000237985724167144	UP
MIR6805	0.720373818735867	0.00000000000000000156819707826828	0.0000000000000000240323838920149	UP
ZNF558	0.949271904818328	0.00000000000000000157260726317764	0.0000000000000000240838381402305	UP
SMARCA2	-1.0049312125817	0.00000000000000000158132370421002	0.0000000000000000242011279948664	DOWN
NXPH2	-2.43056458391884	0.00000000000000000160973230196732	0.000000000000000024619435206559	DOWN
ZRANB1	-0.818076101833691	0.00000000000000000162094067835073	0.0000000000000000247724399308651	DOWN
MED14	0.889687941448051	0.00000000000000000162190188008898	0.0000000000000000247724399308651	UP
CNRIP1	-1.4238120702104	0.0000000000000000016292997204271	0.0000000000000000248688309562189	DOWN
GABBR1	-1.79114731362412	0.00000000000000000163227284203403	0.0000000000000000248976017504924	DOWN
YTHDF1	0.649482914418268	0.00000000000000000163769510286631	0.0000000000000000249636668578156	UP
RUSC2	-1.81551717843854	0.00000000000000000163967391699064	0.0000000000000000249771898939719	DOWN
COPS4	-0.552524932446206	0.00000000000000000166672665646479	0.0000000000000000253723924816463	DOWN
NCSTN	0.708478667269013	0.00000000000000000167105871429581	0.0000000000000000254214251217341	UP
DOCK9	-1.83914261471319	0.00000000000000000167972184208368	0.0000000000000000255362363766609	DOWN
CAMK1D	-1.74169601175038	0.00000000000000000168680848905918	0.0000000000000000256269443756136	DOWN
DPYSL3	1.19566440840817	0.00000000000000000168935518061338	0.0000000000000000256486042020134	UP
LINC00460	-1.95718471431484	0.00000000000000000173211627303114	0.0000000000000000262803848321966	DOWN
VSTM2L	-3.34123223208605	0.00000000000000000173534723842632	0.000000000000000026311958128028	DOWN
ENTPD3	-2.1425639471849	0.00000000000000000179799755149603	0.0000000000000000272438304491583	DOWN
CDS1	-1.6289049009548	0.00000000000000000180039890108623	0.0000000000000000272621620495386	DOWN
ZNFX1	1.07013443840528	0.00000000000000000181338025069358	0.0000000000000000274405688729293	UP
AC004951.6	1.1786166361947	0.00000000000000000184916148859693	0.0000000000000000279635260139443	UP
DIAPH1	0.864833514119232	0.00000000000000000187129795925838	0.000000000000000028279588710589	UP
LRFN5	-3.13298849832163	0.00000000000000000188069801322606	0.0000000000000000284028848466087	DOWN
TRIM23	-1.20154172856895	0.00000000000000000190030434221831	0.0000000000000000286800549801814	DOWN
NR2C2AP	0.919428501356732	0.00000000000000000191885182539232	0.000000000000000028940889759378	UP
IFI16	1.48593073822982	0.00000000000000000192607561928268	0.0000000000000000290307049862896	UP
MFSD6	-1.42124547273386	0.00000000000000000195588336283082	0.0000000000000000294605736284194	DOWN
RPL18A	1.15408773517916	0.00000000000000000197842010499823	0.0000000000000000297804289489208	UP
C15orf52	1.34338940808862	0.00000000000000000199906390859867	0.0000000000000000300713887105441	UP
ETS2	-1.37660491698968	0.00000000000000000205301632059559	0.0000000000000000308626894975211	DOWN
ARHGAP17	0.804642135668287	0.00000000000000000207509796749651	0.0000000000000000311741572530007	UP
PRR14	0.601717198628677	0.0000000000000000020813216985648	0.0000000000000000312471394115241	UP
CUX2	-3.60419364018429	0.00000000000000000208777453970267	0.0000000000000000313234632579653	DOWN
CTDSP1	0.847702025547708	0.00000000000000000209942467695385	0.0000000000000000314776124565558	UP
PIK3CB	-0.944834344585916	0.0000000000000000021104257062714	0.0000000000000000316218337652191	DOWN
ELN	3.0904334725654	0.00000000000000000213106904592821	0.000000000000000031910248541124	UP
VIPR1	-2.02036442483261	0.00000000000000000220288266386437	0.0000000000000000329639995743733	DOWN
PARP10	1.35944153745791	0.00000000000000000222515840397989	0.0000000000000000332755714268366	UP
SLC6A15	-2.10596219264725	0.00000000000000000222800893696563	0.0000000000000000332964366281996	DOWN
CACNG8	-1.51806374942534	0.00000000000000000223127416884559	0.0000000000000000333234680046913	DOWN
CELF5	-3.26437147790281	0.00000000000000000226190202704558	0.000000000000000033758850866799	DOWN
AP1G2	-2.68528589436385	0.00000000000000000227266202344119	0.000000000000000033897331875055	DOWN
TMEM196	-2.32222823395636	0.00000000000000000228402278489482	0.0000000000000000340445871781065	DOWN
ITGB3BP	0.962267141957085	0.00000000000000000238918680859775	0.0000000000000000355889285030707	UP
RP11-466P24.7	-1.60059517336952	0.00000000000000000241250176009292	0.0000000000000000359128433773103	DOWN
CPNE7	-1.20572073714467	0.00000000000000000241620121138782	0.0000000000000000359445277740919	DOWN
HLA-DRB1	1.63035775929752	0.00000000000000000241795196833388	0.000000000000000035947200153008	UP
PRPF40A	0.781689241522237	0.0000000000000000024200565194782	0.0000000000000000359551254322476	UP
RBM11	-2.07848885740482	0.00000000000000000245428518386076	0.0000000000000000364400032490164	DOWN
VSNL1	-3.5422244038782	0.00000000000000000246523636492701	0.0000000000000000365788638323801	DOWN
CALU	1.29514049889698	0.00000000000000000247147439922638	0.0000000000000000366476566780944	UP
SOAT1	0.705362331798677	0.00000000000000000247791628593495	0.0000000000000000367193812319894	UP
GPR26	-1.4157468355359	0.00000000000000000257324669755926	0.0000000000000000381073685696801	DOWN
NMB	2.16512835752055	0.00000000000000000258103209065385	0.000000000000000038197939349392	UP
SRSF1	0.736842286141892	0.00000000000000000258278182721874	0.0000000000000000381991261840755	UP
ATP6V1D	-0.822676367741307	0.00000000000000000258685312525282	0.0000000000000000382346250037368	DOWN
FOXQ1	-1.23291955665035	0.00000000000000000265383516801655	0.000000000000000039199321268056	DOWN
TPRKB	0.720555169961989	0.00000000000000000267186525643075	0.0000000000000000394401787529906	UP
THADA	0.692397315570092	0.00000000000000000267408932770269	0.0000000000000000394462784803755	UP
KLHDC3	-1.10089303673819	0.00000000000000000267572658223526	0.0000000000000000394462784803755	DOWN
PHB	0.915424970394698	0.00000000000000000267868725033081	0.0000000000000000394644972875524	UP
TSKU	1.85097935284007	0.00000000000000000274720905347267	0.0000000000000000404479685607816	UP
RPS9	0.701771680399592	0.00000000000000000278267962285931	0.0000000000000000409438648045151	UP
NUDT1	1.81431263509796	0.00000000000000000279850940927756	0.0000000000000000411503183060865	UP
LOXL2	2.04397956206738	0.00000000000000000289970449215775	0.0000000000000000426109433401216	UP
ZBTB18	-1.22593539990024	0.00000000000000000290833318556577	0.0000000000000000427103101962418	DOWN
FBXO22	0.897333407675568	0.00000000000000000291697571484085	0.0000000000000000428097526334565	UP
ATP10D	0.958344339268397	0.00000000000000000295981601933391	0.0000000000000000434106349502306	UP
DAP3	0.80074433132755	0.00000000000000000301084256104473	0.0000000000000000441307352957742	UP
CALB1	-2.88079767182367	0.0000000000000000030603793349559	0.0000000000000000448280916669596	DOWN
RPL12	0.763061934974761	0.0000000000000000030658824104454	0.0000000000000000448799677229627	UP
GLUD1	-1.13396284041412	0.00000000000000000307054292677976	0.0000000000000000449194515119699	DOWN
NDRG3	-1.30818797043579	0.00000000000000000313397529635753	0.0000000000000000458181180707094	DOWN
LOC100287387	-1.70083256850375	0.00000000000000000321219586190809	0.0000000000000000469316994383506	DOWN
LIX1L	0.733810337898932	0.00000000000000000325931191195444	0.0000000000000000475896978592964	UP
KIF5C	-1.68233613756544	0.00000000000000000327569410347863	0.0000000000000000477983935507597	DOWN
CCDC85B	-1.24905715868871	0.00000000000000000329572646101324	0.0000000000000000480590966834504	DOWN
LOC80154	1.16821572171241	0.0000000000000000032977614420025	0.0000000000000000480590966834504	UP
CKLF	1.02251191660251	0.00000000000000000332250907876494	0.0000000000000000483616192547749	UP
GBP1	2.57812725191093	0.00000000000000000332274761663052	0.0000000000000000483616192547749	UP
SHANK3	-1.90308785004845	0.00000000000000000336541356045301	0.0000000000000000489514699702256	DOWN
CMIP	-1.19474147560662	0.00000000000000000345251225389567	0.000000000000000050186455126514	DOWN
ADD2	-1.85961399517378	0.00000000000000000350745788724856	0.0000000000000000509527850541251	DOWN
TXNDC17	0.905659963078591	0.00000000000000000351029853594106	0.0000000000000000509616944811749	UP
SHOC2	-0.744141906596683	0.00000000000000000354351213916862	0.0000000000000000514112604592125	DOWN
SLC30A7	0.853545113868845	0.00000000000000000357749144485436	0.0000000000000000518713588455436	UP
CNTNAP5	-1.23136997734008	0.0000000000000000035950835674586	0.0000000000000000520934211674812	DOWN
CCNK	0.676056605941849	0.00000000000000000361237542470488	0.0000000000000000523108542514225	UP
SNAP23	0.767011580340593	0.00000000000000000361663815706165	0.0000000000000000523394566942255	UP
AK021933	-0.933740729881944	0.00000000000000000364610561802466	0.000000000000000052732551542607	DOWN
GNAL	-3.18477310805625	0.00000000000000000378467949864263	0.0000000000000000547021269292125	DOWN
KATNB1	-0.927299938851535	0.00000000000000000386055265974061	0.0000000000000000557635384184755	DOWN
NUP62	1.11258361245019	0.00000000000000000395653668334895	0.0000000000000000571139175489111	UP
EXOSC6	-0.838961907119822	0.0000000000000000040373645099816	0.0000000000000000582439470292428	DOWN
TARS	0.810456216233195	0.0000000000000000040433121494927	0.0000000000000000582929943165677	UP
HNRNPUL1	1.0256038687363	0.00000000000000000405186855531888	0.0000000000000000583795670942671	UP
SRGAP3	-1.33711265328258	0.00000000000000000405915672279974	0.0000000000000000584477695517042	DOWN
DNAJC12	-1.60001374689172	0.00000000000000000406204638843893	0.0000000000000000584503537059293	DOWN
EFHC1	1.13697818356492	0.00000000000000000406567647727729	0.0000000000000000584503537059293	UP
GORAB	0.917076542844498	0.00000000000000000406700013548249	0.0000000000000000584503537059293	UP
ARL13B	0.944632993053537	0.00000000000000000409645605281055	0.0000000000000000588367322588233	UP
CBLN2	-2.40061611528356	0.00000000000000000416263333801417	0.0000000000000000597497181767655	DOWN
SC5D	-0.9167824661794	0.00000000000000000421712755312016	0.0000000000000000604939676585513	DOWN
MCTP1	-2.23006686481626	0.00000000000000000422438189354622	0.000000000000000060560061230788	DOWN
PLSCR3	0.635330357429527	0.00000000000000000424324132352063	0.0000000000000000607923365573901	UP
FAM96A	0.768248451018854	0.00000000000000000425056899454872	0.0000000000000000608592106353408	UP
ACTR3B	-0.890482896613188	0.00000000000000000425758778883717	0.000000000000000060921581368727	DOWN
PPP2R5B	-0.684058422217602	0.00000000000000000429594806239657	0.0000000000000000614320572922709	DOWN
PGBD5	-1.84307991419423	0.00000000000000000430801405444089	0.0000000000000000615661221521596	DOWN
DENND2A	1.42346168339086	0.00000000000000000438304591841392	0.0000000000000000625993074989454	UP
LOC103344931	-1.05301981221298	0.00000000000000000441055401026934	0.00000000000000006295288568619	DOWN
GNG13	-2.33422143914631	0.00000000000000000443210794554199	0.0000000000000000632210908940155	DOWN
CAMK2B	-2.53142511811749	0.0000000000000000046242281191907	0.0000000000000000659204606648494	DOWN
GNAZ	-0.975923021552109	0.00000000000000000464808372426549	0.0000000000000000662192749758371	DOWN
BRAT1	0.831601968767268	0.00000000000000000467364859093479	0.0000000000000000665420533668873	UP
CPNE3	0.826520493390024	0.00000000000000000468488202255878	0.0000000000000000666605103707369	UP
GPX8	2.29441624140172	0.00000000000000000472071041950513	0.0000000000000000671285608441748	UP
ZCCHC2	-0.837295531067529	0.00000000000000000474313033965109	0.0000000000000000674054796094516	DOWN
RHOF	-0.916475758832973	0.00000000000000000476221504374362	0.0000000000000000676346866547822	DOWN
PRSS23	1.81912134548283	0.00000000000000000480596935234139	0.0000000000000000682137585493616	UP
IKBIP	1.26300937804251	0.00000000000000000481006014001831	0.000000000000000068221713910785	UP
KDELR2	1.23631985158281	0.00000000000000000481249328024506	0.000000000000000068221713910785	UP
NFKBIA	1.37658825535691	0.00000000000000000484376928733671	0.0000000000000000686225642688941	UP
TOP1	0.725021817406137	0.00000000000000000485129445300508	0.0000000000000000686866442356165	UP
BLCAP	-0.870133610592479	0.00000000000000000488435681243977	0.0000000000000000691119875501681	DOWN
ZCCHC9	0.945055254878771	0.00000000000000000494866001980894	0.0000000000000000699785792665194	UP
MED20	0.800098019995788	0.00000000000000000510881079106678	0.0000000000000000721986355155083	UP
SEC13	0.697091328218859	0.00000000000000000519471214180766	0.0000000000000000733672924719502	UP
PLCL2	-1.12787918530483	0.00000000000000000524847032682555	0.0000000000000000740808149770318	DOWN
C1QC	1.76586987982202	0.00000000000000000527149973522622	0.0000000000000000743599962650899	UP
ALG2	0.910422528834706	0.00000000000000000530590690003732	0.0000000000000000747992297429784	UP
C7orf55	0.879932120921353	0.00000000000000000535580200619192	0.0000000000000000754561267867433	UP
HNRNPF	1.10172416973989	0.00000000000000000549581322237917	0.0000000000000000773810501710987	UP
POLR1E	0.860233903707389	0.00000000000000000551237979652775	0.0000000000000000775665742586438	UP
CISD1	-1.14476703208072	0.00000000000000000564501545311739	0.0000000000000000793841140549022	DOWN
SBNO1	-0.668935441647191	0.00000000000000000564940040368914	0.0000000000000000793969786464419	DOWN
HYLS1	-0.797154227155417	0.00000000000000000569166284928603	0.0000000000000000799418330212796	DOWN
GABRA1	-5.7079045146106	0.00000000000000000573582056572132	0.0000000000000000805126224194502	DOWN
SLC35C2	0.831332290265552	0.00000000000000000575805685871556	0.0000000000000000807751937016628	UP
RNF175	-1.76391077151598	0.00000000000000000577975484028557	0.0000000000000000810298962902781	DOWN
GRN	1.04025835968159	0.00000000000000000581182401514544	0.0000000000000000814295979586819	UP
NKRF	-0.59281600973703	0.0000000000000000058794243974896	0.0000000000000000823263342806378	DOWN
CCDC85A	-2.81146577852563	0.00000000000000000592880898641045	0.0000000000000000829670639810832	DOWN
DCTN1	-0.875797548402522	0.0000000000000000059441596290666	0.0000000000000000830883766257863	DOWN
SLC25A23	-1.09854757784417	0.0000000000000000059447409325355	0.0000000000000000830883766257863	DOWN
SNORA76C	1.06106421504053	0.00000000000000000595440461313397	0.0000000000000000831096698579202	UP
EP400NL	0.983337234616672	0.0000000000000000059552104301737	0.0000000000000000831096698579202	UP
MYPOP	-0.802042282678583	0.00000000000000000595716165065512	0.0000000000000000831096698579202	DOWN
PLSCR1	1.55355725342146	0.00000000000000000604191772497997	0.0000000000000000842407541423168	UP
NOC3L	0.706590538900441	0.00000000000000000607467623843319	0.0000000000000000846459149423578	UP
ABL1	0.852511279303197	0.00000000000000000615507785740956	0.0000000000000000857140483125568	UP
SLX4IP	1.0544744432144	0.00000000000000000618591631253261	0.00000000000000008609109807223	UP
GPR85	-1.76214903414132	0.00000000000000000642477753519937	0.0000000000000000893610395169372	DOWN
DAG1	0.818132241619157	0.00000000000000000662145393722978	0.0000000000000000920406233802049	UP
TMEM258	0.643413925216274	0.00000000000000000665087541419098	0.0000000000000000923934605201516	UP
NUP98	0.722692166675083	0.00000000000000000688380454657077	0.0000000000000000955712670057884	UP
AASS	1.1465893150044	0.00000000000000000689517936648576	0.0000000000000000956711363888382	UP
COG1	-0.817596787178847	0.00000000000000000693178875437395	0.0000000000000000961208040606522	DOWN
TMEM8A	1.21238031694778	0.00000000000000000713361040757653	0.000000000000000098859482813659	UP
MTMR7	-2.09117731296285	0.00000000000000000714631892100236	0.0000000000000000989756518841005	DOWN
KATNA1	0.610925251074626	0.00000000000000000715984833383571	0.0000000000000000991030428785003	UP
BDNF	-2.62736451277692	0.00000000000000000717605010131583	0.0000000000000000992672468670534	DOWN
NRGN	-3.35827527539672	0.00000000000000000719890931700716	0.000000000000000099523290134818	DOWN
C1S	2.1974088011626	0.00000000000000000722131615255671	0.0000000000000000997727738952279	UP
EIF3B	0.941634110418118	0.00000000000000000753653790720618	0.000000000000000104065170378321	UP
CA4	-1.63134234239139	0.00000000000000000755668363363139	0.000000000000000104280411060004	DOWN
SGSM1	-2.61199912409682	0.00000000000000000760318914148253	0.000000000000000104858931619723	DOWN
SHOX2	3.60681205417805	0.00000000000000000762959034315593	0.000000000000000105159654850246	UP
TXNDC12	0.794761018651327	0.00000000000000000772691717888342	0.00000000000000010639192216162	UP
GRIN2A	-3.55309629406567	0.00000000000000000772829434583095	0.00000000000000010639192216162	DOWN
DYNC1I1	-2.29534273429014	0.00000000000000000774322996864221	0.000000000000000106500112286971	DOWN
OSBPL1A	-1.45479127190691	0.00000000000000000774546271177972	0.000000000000000106500112286971	DOWN
CD93	1.74216118565685	0.00000000000000000776431916237751	0.000000000000000106695268729848	UP
FRRS1L	-3.35017069856131	0.00000000000000000778347679595686	0.00000000000000010689432718577	DOWN
PIP5K1C	-0.75878205288679	0.00000000000000000780111182566312	0.000000000000000107072248692965	DOWN
TPX2	2.44007866955349	0.00000000000000000786337351951165	0.00000000000000010786210199426	UP
TCEAL7	-1.18968976550874	0.00000000000000000787313501319285	0.000000000000000107931293650001	DOWN
PTPRN2	-1.40398291618611	0.00000000000000000798067681019062	0.000000000000000109340051148001	DOWN
ECI2	0.866029592742267	0.00000000000000000810862796890193	0.000000000000000111026575660369	UP
KCNG3	-2.11182158266791	0.00000000000000000819940171649858	0.000000000000000112202339278402	DOWN
MANBA	0.819189176270569	0.00000000000000000827857892163681	0.000000000000000113218102646175	UP
E2F7	2.23716112687731	0.00000000000000000831351304049016	0.000000000000000113627944065959	UP
ZNF385B	-2.50619129593413	0.00000000000000000855217030584866	0.000000000000000116820093491234	DOWN
SCAMP1	-0.611051913717121	0.00000000000000000855909033815414	0.000000000000000116836816585544	DOWN
MNT	-0.695378069559233	0.00000000000000000856360757928139	0.000000000000000116836816585544	DOWN
HNMT	1.38323691949396	0.00000000000000000857226035692897	0.000000000000000116843609755937	UP
KIAA1211L	-1.91971763733609	0.00000000000000000857431909004453	0.000000000000000116843609755937	DOWN
ZNRD1	0.742014045368522	0.00000000000000000861940237944621	0.00000000000000011738805145341	UP
ABHD3	1.19672002822404	0.00000000000000000863766310760092	0.000000000000000117566764962468	UP
SIL1	1.23160896459127	0.00000000000000000868026025491782	0.00000000000000011807631072088	UP
RASL10A	-1.78909485923704	0.00000000000000000871285520907487	0.00000000000000011844927343056	DOWN
DSE	1.42525158998934	0.00000000000000000882124013349291	0.000000000000000119851528654583	UP
COLGALT1	0.889338753574988	0.00000000000000000900240624827982	0.000000000000000122240388700678	UP
KIAA1217	-1.35721824506316	0.00000000000000000905091314176842	0.000000000000000122826152244165	DOWN
KCNV1	-1.61667939545192	0.00000000000000000928687875477806	0.000000000000000125953637172094	DOWN
BRINP1	-2.17873614472959	0.00000000000000000931983763945158	0.00000000000000012632576136887	DOWN
RBM38	0.834477602984091	0.0000000000000000093663189402356	0.000000000000000126880626022848	UP
MRAP2	-2.08357531495944	0.00000000000000000944811267675561	0.000000000000000127912910085307	DOWN
PAICS	0.87547980570114	0.00000000000000000946550115116625	0.000000000000000128072540708861	UP
MNS1	1.25289877485514	0.00000000000000000957085734341632	0.000000000000000129421522468892	UP
IQSEC3	-2.88115827706436	0.0000000000000000095892302742535	0.000000000000000129593377835157	DOWN
DESI2	1.06426197510237	0.00000000000000000970589361131	0.000000000000000131092589035875	UP
EIF4E2	-0.525581964221168	0.00000000000000000971879219686295	0.000000000000000131189360155885	DOWN
PPIB	1.08759983015305	0.00000000000000000975407317207722	0.000000000000000131587968264815	UP
FZD7	2.07142046355015	0.00000000000000000976764882254898	0.00000000000000013169346202706	UP
CNN3	1.36000663298116	0.00000000000000000980399071947687	0.000000000000000132105599329582	UP
MPP2	-0.916666589326841	0.00000000000000000981748104797903	0.000000000000000132209515231171	DOWN
CORO1B	0.59754791236616	0.0000000000000000101100090578478	0.000000000000000136068827790329	UP
RFNG	0.71804988332047	0.0000000000000000102050647250904	0.000000000000000137267419700216	UP
CENPA	2.17034113414662	0.0000000000000000102143589701462	0.000000000000000137311711655079	UP
UNC80	-1.70926909222963	0.0000000000000000102324200448025	0.000000000000000137473734953072	DOWN
IRF7	1.43264289899324	0.0000000000000000104185069083755	0.000000000000000139891689004478	UP
SAMHD1	1.13790527672984	0.0000000000000000104257933815171	0.000000000000000139907420861648	UP
FBXL16	-2.68874367760766	0.0000000000000000105226165176261	0.000000000000000141123954234048	DOWN
DERL2	1.16855227448042	0.0000000000000000105576885149455	0.000000000000000141511372713505	UP
NECAB1	-3.09310373655804	0.0000000000000000107874188405191	0.000000000000000144505938566205	DOWN
DHX38	0.622008777972505	0.0000000000000000108346065533783	0.000000000000000145053129281039	UP
ZMYM6	0.854285037583047	0.0000000000000000108780944169861	0.000000000000000145550175591019	UP
NOM1	1.12624978646426	0.0000000000000000108878146698116	0.000000000000000145595090382987	UP
BC047942	-1.82025798314159	0.0000000000000000109398401489847	0.000000000000000146205340308861	DOWN
TMED1	1.0086357302043	0.0000000000000000109873328751498	0.000000000000000146754335191726	UP
NUF2	2.59928942701692	0.0000000000000000109989443269381	0.000000000000000146823714235907	UP
NUP35	0.841645360341536	0.0000000000000000110607365833657	0.000000000000000147562479899363	UP
CACNB1	-1.40056563253373	0.0000000000000000110961400390343	0.00000000000000014794853385379	DOWN
TRIM36	-1.37925196527931	0.000000000000000011215057054264	0.00000000000000014944700372834	DOWN
ZNF234	0.943483006910524	0.0000000000000000112698397124916	0.000000000000000150089599896279	UP
FSTL5	-3.8451510134149	0.0000000000000000113817906210686	0.000000000000000151492361495084	DOWN
ITPR1	-1.94233883857732	0.0000000000000000114126211991321	0.00000000000000015181440292799	DOWN
PKN1	0.785082210942656	0.0000000000000000114228775937399	0.000000000000000151862544651231	UP
SLC25A1	0.921080125759609	0.000000000000000011674249984839	0.000000000000000155024283025605	UP
GNAO1	-2.21679270934029	0.0000000000000000116844058926801	0.000000000000000155069145489861	DOWN
MAP1LC3A	-1.14323372051879	0.0000000000000000117852316303367	0.000000000000000156316579537452	DOWN
LOC101060691	-0.899264650786632	0.0000000000000000118610833161356	0.000000000000000157231510007637	DOWN
VCAN	1.47758334741991	0.0000000000000000121124876126082	0.000000000000000160471173466401	UP
GABBR2	-2.94735534314947	0.0000000000000000121467474669891	0.000000000000000160831934053652	DOWN
UNC5A	-2.96696392978697	0.000000000000000012175185516364	0.000000000000000161115236908275	DOWN
TUB	-1.63872082448983	0.0000000000000000123182457085457	0.000000000000000162914139775448	DOWN
TEF	-1.71831845465606	0.0000000000000000125086303714423	0.000000000000000165336489253958	DOWN
ATP6V1E1	-1.01443041448691	0.0000000000000000128498876902655	0.000000000000000169749093737456	DOWN
CCSAP	-1.17527698464214	0.0000000000000000130087612057865	0.000000000000000171748676508018	DOWN
ELFN2	-2.60205525695072	0.0000000000000000131439694785265	0.000000000000000173433691850453	DOWN
KCTD11	1.22658730595156	0.0000000000000000132637163558121	0.00000000000000017491287044437	UP
PAK2	0.695794846252076	0.0000000000000000133531428644784	0.000000000000000175990730840591	UP
SLC7A4	-1.00208855883551	0.0000000000000000134849013702834	0.000000000000000177624952994867	DOWN
ABCD1	0.963842231397873	0.0000000000000000136720606691036	0.00000000000000017998662146668	UP
ZFAND1	-0.807380722136635	0.000000000000000013723838670797	0.000000000000000180564363880297	DOWN
ATP6V0D1	-0.762394086709719	0.0000000000000000140097763855189	0.000000000000000184159732474057	DOWN
PPM1L	-1.54247214942707	0.0000000000000000140132034194639	0.000000000000000184159732474057	DOWN
IL13RA1	1.16623818622738	0.0000000000000000140229579116131	0.000000000000000184182133764471	UP
KIAA1279	-0.79746408712251	0.0000000000000000141131069606177	0.00000000000000018525983204758	DOWN
ITGA4	1.80095945920237	0.0000000000000000143562102104799	0.000000000000000188342941293453	UP
RBM3	0.915315736946898	0.0000000000000000149129670351246	0.000000000000000195535063474872	UP
CCDC93	0.709598193043233	0.0000000000000000150893459728654	0.000000000000000197734384799061	UP
PRKAA2	-1.15950741219553	0.0000000000000000151909137832712	0.000000000000000198951406617771	DOWN
GBP2	1.90909843149092	0.0000000000000000152182276692135	0.000000000000000199195108164533	UP
PLCH1	-1.39912684505128	0.0000000000000000156107810664922	0.000000000000000204216507033357	DOWN
SRCIN1	-2.2557831332411	0.0000000000000000156295278982788	0.000000000000000204344913321496	DOWN
IST1	0.609643199441244	0.0000000000000000158854169815808	0.000000000000000207571867811862	UP
GABRD	-3.39757787320331	0.0000000000000000161608573152421	0.0000000000000002110504653954	DOWN
GABRG2	-4.57222031258869	0.0000000000000000161931683034992	0.000000000000000211351791662329	DOWN
DUSP8	-1.48142538748291	0.0000000000000000162852876490989	0.000000000000000212340510952877	DOWN
S100A11P1	1.61431975911878	0.0000000000000000162874823742264	0.000000000000000212340510952877	UP
MATK	-2.31745831749911	0.0000000000000000169738302571748	0.000000000000000221162435241548	DOWN
LSM14A	0.848597748525933	0.000000000000000017194407057798	0.000000000000000223908954742413	UP
CYP4Z1	-1.26310673764782	0.0000000000000000176186017546151	0.000000000000000229302393711942	DOWN
COL3A1	3.75193932767234	0.0000000000000000177025201930814	0.000000000000000230263594097614	UP
CPLX2	-3.40484068300552	0.0000000000000000177172415460278	0.000000000000000230324140098361	DOWN
TTC23	0.754803255237706	0.0000000000000000177321983970485	0.000000000000000230387677072385	UP
PIP4K2B	-0.898110881526863	0.0000000000000000179375258980237	0.000000000000000232923151275132	DOWN
RPL29	0.788707534721143	0.0000000000000000180424236881762	0.000000000000000234152384563512	UP
SPG11	0.655888621655523	0.0000000000000000187217775488165	0.000000000000000242831219000522	UP
AK2	0.907705607083601	0.0000000000000000190842992742836	0.000000000000000247393069345954	UP
CLDN10	-1.85757374122959	0.0000000000000000191613782667251	0.000000000000000248251605177049	DOWN
C17orf51	-1.4822477210967	0.0000000000000000191725413704731	0.000000000000000248255657360739	DOWN
ADAP1	-1.39027307608172	0.0000000000000000192381268979003	0.000000000000000248963995149299	DOWN
KIRREL3	-3.18938399195874	0.0000000000000000192647317255545	0.000000000000000249167361153582	DOWN
APOBEC3C	1.35105623922299	0.0000000000000000192769972298669	0.000000000000000249185139332969	UP
IFI30	2.24660042336075	0.000000000000000019522342605497	0.000000000000000252214115648656	UP
TIMP4	2.95468703443066	0.0000000000000000195479189907103	0.000000000000000252402023988404	UP
COL1A1	3.18575493835723	0.0000000000000000197365492027709	0.000000000000000254693878036886	UP
MZT1	-0.995949092146319	0.0000000000000000200208812421757	0.000000000000000258217453675862	DOWN
INO80E	0.71733350017784	0.0000000000000000200625044506452	0.000000000000000258608508073668	UP
ATRN	-0.633975680910359	0.0000000000000000204085823118778	0.000000000000000262921375729597	DOWN
STEAP3	1.76838376023689	0.0000000000000000204744979746155	0.000000000000000263622123612381	UP
DDIAS	2.01466433855338	0.0000000000000000212417230370481	0.000000000000000273346807135917	UP
NPTX1	-3.16949419124995	0.0000000000000000215261268904851	0.000000000000000276708725771155	DOWN
SPHKAP	-2.2656571062051	0.0000000000000000215271648545741	0.000000000000000276708725771155	DOWN
GNB2	0.988261683926323	0.0000000000000000216547855436644	0.000000000000000278192865378462	UP
ADRB1	-2.13543643682829	0.000000000000000021924218811538	0.000000000000000281496142765427	DOWN
CECR6	-2.46894725795544	0.0000000000000000220212239566308	0.000000000000000282480480348728	DOWN
TNIP1	0.957084058969135	0.0000000000000000220255759153029	0.000000000000000282480480348728	UP
DCAF12L2	-1.99503629639955	0.0000000000000000222131779276031	0.000000000000000284726896909557	DOWN
VSTM2A	-3.33444127354145	0.0000000000000000224597803216056	0.000000000000000287565626053909	DOWN
CDK5R2	-2.71013968996027	0.000000000000000022993516491028	0.000000000000000294234707670425	DOWN
PSMD6-AS2	0.871410795717175	0.0000000000000000231568702308933	0.000000000000000296159413573415	UP
SREBF2	-0.73204122653731	0.0000000000000000232465563763534	0.00000000000000029714034072121	DOWN
ZC3HC1	0.776260690369027	0.0000000000000000233429944212218	0.000000000000000298206427893665	UP
LDB2	-2.4389126269987	0.0000000000000000235847565778197	0.000000000000000301094855712222	DOWN
ERGIC3	0.793063219262475	0.000000000000000023595414173602	0.000000000000000301094855712222	UP
RBM47	1.6365616931385	0.0000000000000000240876622910523	0.000000000000000307204968349653	UP
REST	0.982443094331897	0.0000000000000000241737941287974	0.000000000000000307971331465405	UP
STK17B	1.42874662624878	0.000000000000000024174672697197	0.000000000000000307971331465405	UP
ADAMTS8	-2.41275399955898	0.0000000000000000242781390274884	0.000000000000000309117318279875	DOWN
ENTPD4	-0.857478992500692	0.0000000000000000244713618597677	0.000000000000000311404204311171	DOWN
GNG12	1.05058176985824	0.0000000000000000249318335265448	0.000000000000000317087465862893	UP
SLC38A6	0.864939988681009	0.000000000000000024947343475964	0.000000000000000317108454850031	UP
DNAL4	-1.0931212128874	0.0000000000000000255173840358749	0.000000000000000324174206963253	DOWN
NUBP1	0.645762584917899	0.0000000000000000255862322587077	0.000000000000000324759982168955	UP
ADAM22	-1.51724332720417	0.0000000000000000255918814620029	0.000000000000000324759982168955	DOWN
RAB9A	0.836486866649848	0.0000000000000000256291551342934	0.00000000000000032505269926421	UP
C17orf96	-2.26215628717417	0.0000000000000000257216945442293	0.00000000000000032604563499832	DOWN
MKRN1	0.677128454190623	0.0000000000000000258505084434442	0.000000000000000327497028342195	UP
RHOT1	-0.541477314383167	0.0000000000000000260888546338434	0.000000000000000330333698960895	DOWN
FAM20B	-0.718144283512956	0.0000000000000000266409202175587	0.000000000000000337034762198901	DOWN
PGRMC1	-0.685896480757851	0.0000000000000000266480864159625	0.000000000000000337034762198901	DOWN
XKR4	-2.40716464241676	0.0000000000000000266622779536718	0.000000000000000337034762198901	DOWN
ADAM9	1.36211163001013	0.0000000000000000268226404216107	0.000000000000000338874661980371	UP
ATXN7L3B	-0.798341778387197	0.0000000000000000268502583450937	0.000000000000000339036374688601	DOWN
FREM3	-3.07775105413851	0.0000000000000000270620503358969	0.000000000000000341522179638897	DOWN
SRRT	0.746961611037809	0.0000000000000000274808846089121	0.000000000000000346616670260149	UP
MSI2	0.960647074353362	0.0000000000000000275133062982183	0.000000000000000346834406668449	UP
SEZ6L2	-1.53815210013062	0.0000000000000000281425155263883	0.000000000000000354570900464627	DOWN
DDX24	-0.839073337095464	0.0000000000000000282060613365824	0.000000000000000355175940220696	DOWN
C15orf61	-0.755889514106359	0.0000000000000000290104327753793	0.000000000000000365103796425016	DOWN
MIF4GD	0.906842372183901	0.000000000000000029065372792967	0.000000000000000365594133866456	UP
CYFIP2	-1.79260945944382	0.0000000000000000291293357988994	0.000000000000000366197364329021	DOWN
DHX15	0.615800555710491	0.0000000000000000298763012395945	0.000000000000000375381533422253	UP
DIXDC1	-1.06580128607272	0.0000000000000000299395322327992	0.000000000000000375969537588609	DOWN
POLM	1.51193442914342	0.0000000000000000302763683357623	0.000000000000000379990843402217	UP
MYT1L	-3.95714545788671	0.0000000000000000309112329705304	0.000000000000000387746167963671	DOWN
JPH3	-3.78640918656571	0.0000000000000000312860529769204	0.000000000000000392232817595582	DOWN
DUSP26	-1.77840835338296	0.0000000000000000314950449723082	0.000000000000000394636708086753	DOWN
BEND6	-1.3341660492309	0.0000000000000000323013044259438	0.000000000000000404517704031524	DOWN
PHF14	1.16136714080681	0.0000000000000000337003135735383	0.000000000000000421806988272733	UP
ZNF367	1.69019236047714	0.0000000000000000340828276392024	0.000000000000000426361452370121	UP
SLC12A4	2.06069489790261	0.0000000000000000342261592840338	0.000000000000000427920505146827	UP
KCNK1	-3.03515103127881	0.0000000000000000347270612361875	0.000000000000000433946019161097	DOWN
UBQLN2	-0.618748912010057	0.0000000000000000348322049395158	0.000000000000000435022297497883	DOWN
MLLT11	-1.26630757519132	0.0000000000000000348853827869935	0.000000000000000435448749681621	DOWN
AATF	0.623215049596656	0.000000000000000035113270485305	0.000000000000000438054323175451	UP
HERC3	-0.846599651084647	0.0000000000000000354223532074034	0.000000000000000441669450346261	DOWN
TNFAIP8L1	-0.953163727521494	0.0000000000000000356529112091881	0.000000000000000444302074328009	DOWN
PCDHGA4	1.7642300604506	0.0000000000000000358052126638256	0.000000000000000445957139765014	UP
MGAT3	-1.18171356726089	0.0000000000000000358433172494604	0.000000000000000446188845847473	DOWN
YWHAZ	-0.64077238134681	0.0000000000000000359460523574829	0.000000000000000447224403447095	DOWN
TIMELESS	1.3582083080998	0.0000000000000000360850208565712	0.000000000000000448709389781711	UP
FAM129A	1.99778562431717	0.000000000000000036325614528347	0.000000000000000451455763394122	UP
ZNF667	-0.842646009175496	0.0000000000000000363562775894872	0.000000000000000451591547908505	DOWN
CPNE9	-1.86803784089787	0.0000000000000000369483519392645	0.000000000000000458696848817347	DOWN
BAI3	-1.73863737611462	0.0000000000000000370433786453268	0.000000000000000459627171043968	DOWN
KIAA0040	1.67533840516839	0.0000000000000000381862009926869	0.000000000000000473550286565136	UP
NSMAF	0.624366762359758	0.0000000000000000382376744852105	0.000000000000000473931740098384	UP
SMIM15	0.670208451670929	0.0000000000000000385776783292657	0.000000000000000477886995221224	UP
DDX60	1.38028756877505	0.000000000000000038849682964153	0.000000000000000480996074794275	UP
ROGDI	-1.53902978852584	0.0000000000000000389217270405003	0.000000000000000481627428170171	DOWN
KIAA0485	1.45105109988345	0.0000000000000000390792547457089	0.00000000000000048331532355774	UP
MIR6840	1.21668490336412	0.0000000000000000394087694455223	0.000000000000000487127306814452	UP
RP11-5C23.1	1.77804708828803	0.0000000000000000394473470285854	0.000000000000000487340874737599	UP
RPN1	0.799689459628185	0.0000000000000000410013848739002	0.000000000000000506266425210382	UP
MIR636	0.583316791351304	0.0000000000000000412603024308259	0.000000000000000509188629782792	UP
LATS2	1.47476975644883	0.000000000000000041348012129397	0.000000000000000509995966318384	UP
FXYD7	-2.62446535142187	0.0000000000000000422211425560888	0.000000000000000520484774613853	DOWN
CCDC142	0.779401527964218	0.000000000000000042324311010399	0.000000000000000521475625157743	UP
DZIP3	-0.91088298203413	0.0000000000000000432608326200739	0.000000000000000532727583609953	DOWN
TRIAP1	0.607913936642978	0.000000000000000043295460480562	0.000000000000000532867205914609	UP
BAK1	0.932499257469956	0.0000000000000000434785519545851	0.00000000000000053483294017253	UP
HSPB3	-2.34783427608207	0.0000000000000000435117190193617	0.000000000000000534953321420202	DOWN
SCG5	-1.58032042705534	0.0000000000000000436335655389749	0.000000000000000536163254313504	DOWN
STXBP6	-3.28752998253275	0.0000000000000000444089402177	0.000000000000000545398041965098	DOWN
PLXNA3	1.01462254086793	0.0000000000000000449118413935143	0.000000000000000551278396504081	UP
ACADSB	-1.28949745424299	0.0000000000000000450115270186967	0.000000000000000552205757741437	DOWN
UAP1L1	0.786100887798446	0.0000000000000000453994978700492	0.000000000000000556666940657409	UP
PRSS2	-1.13989146232166	0.000000000000000046767917183136	0.000000000000000573138695849037	DOWN
RP6-24A23.7	-1.38339896727708	0.0000000000000000476906853811119	0.000000000000000584134304882141	DOWN
EPCAM	-1.71113687136564	0.0000000000000000478903767554041	0.000000000000000586266356427847	DOWN
CPLX1	-3.28923266939509	0.0000000000000000480751114891506	0.000000000000000588213128808431	DOWN
SMAD5	0.973707408003088	0.0000000000000000484460584044101	0.000000000000000592434963277874	UP
SMIM3	1.67509838180023	0.0000000000000000490323431197511	0.000000000000000599284193685846	UP
KCTD20	0.713360755543091	0.0000000000000000492572899507627	0.000000000000000601712116430032	UP
EXOC6B	-0.802683281136177	0.0000000000000000494315848573527	0.000000000000000603519029635128	DOWN
DHRS9	-1.27817132536052	0.0000000000000000498412967141331	0.000000000000000608196730036995	DOWN
GJA9-MYCBP	1.07889172628389	0.0000000000000000501001073291287	0.000000000000000611029027553552	UP
C1QB	2.12046372329263	0.0000000000000000503224771332457	0.000000000000000613414105918306	UP
RBL1	1.20252079877359	0.0000000000000000504282453870511	0.000000000000000614376067335319	UP
KLC2	-0.910389182294535	0.0000000000000000511522144267449	0.000000000000000622864644004216	DOWN
LYPLA1	0.866347093049516	0.0000000000000000515460485053468	0.000000000000000627326377554433	UP
RP11-320H14.1	-3.79000702123745	0.000000000000000052988330748047	0.000000000000000644536420794958	DOWN
CACNB2	-1.93441325648106	0.0000000000000000531404412682856	0.000000000000000646043196715396	DOWN
KHDRBS2	-1.5390921729526	0.000000000000000053557581435965	0.000000000000000650768700613319	DOWN
FNDC9	-2.25158993344632	0.0000000000000000537765913057585	0.000000000000000653083019679276	DOWN
EN2	2.10066556874735	0.0000000000000000544172709183155	0.000000000000000660513081491278	UP
UNC13A	-2.20382510621777	0.0000000000000000549746521862714	0.000000000000000666924730658478	DOWN
FBXL15	-1.71755816530549	0.0000000000000000550654840971056	0.000000000000000667672642364481	DOWN
SATB2-AS1	-2.08449845359241	0.0000000000000000552255556488095	0.000000000000000669258852354216	DOWN
ELK3	1.37848856165639	0.0000000000000000563812962607096	0.000000000000000682903154285355	UP
TMBIM6	0.584657160980388	0.0000000000000000568847753378092	0.000000000000000688636856999511	UP
VDAC3	-0.523378690754656	0.0000000000000000572857993423708	0.000000000000000693124848732651	DOWN
CACNG2	-1.5934404256208	0.000000000000000057427653422393	0.000000000000000694473948363823	DOWN
LMO7	-2.49705270566989	0.0000000000000000574674870460904	0.000000000000000694588538623639	DOWN
STX1B	-2.95378234657439	0.0000000000000000575932156072335	0.000000000000000695740640492874	DOWN
SOCS7	-1.06419496378162	0.0000000000000000576550062289551	0.000000000000000696119547503162	DOWN
TREM2	1.95492977190158	0.0000000000000000580591476143988	0.000000000000000700629376275023	UP
FAM60A	1.28756763158037	0.0000000000000000594689424108847	0.000000000000000717263786168183	UP
L3HYPDH	0.798182151472663	0.0000000000000000601552908230517	0.000000000000000725159670195692	UP
TWSG1	1.24462145749129	0.0000000000000000601895499421707	0.000000000000000725190575395927	UP
GABRG3	-1.36329894290751	0.0000000000000000604048132017969	0.000000000000000727221897800701	DOWN
C1RL	1.80564863425728	0.0000000000000000604217144982138	0.000000000000000727221897800701	UP
CD97	1.92842828807133	0.0000000000000000623224233440744	0.000000000000000749704020038077	UP
NICN1	-0.708474245182138	0.000000000000000062684449239793	0.000000000000000753662742305025	DOWN
VEGFA	2.27894544633054	0.0000000000000000628377748435426	0.000000000000000755109395178705	UP
CACNA2D3	-2.84233850818745	0.0000000000000000629597807672381	0.000000000000000756178364280529	DOWN
SIDT1	-1.80176432516315	0.0000000000000000637198876547598	0.000000000000000764776081931389	DOWN
COL26A1	-2.2924709453688	0.0000000000000000637424820036346	0.000000000000000764776081931389	DOWN
ZKSCAN7	1.28854277335027	0.0000000000000000639487139801971	0.000000000000000766848310202783	UP
NPY1R	-3.44609368878974	0.0000000000000000643415874607774	0.000000000000000771155327974115	DOWN
ABCG4	-1.07744306914332	0.0000000000000000653035813568144	0.00000000000000078227536201252	DOWN
CASP1	1.46322587270003	0.0000000000000000667282049389565	0.000000000000000798922725799751	UP
C16orf52	-0.805923249567915	0.0000000000000000667705195486479	0.000000000000000799011238113527	DOWN
SH3GL2	-3.48841128338377	0.0000000000000000669658399351105	0.00000000000000080092964857048	DOWN
DCAF12	0.702698232243653	0.0000000000000000672722351123217	0.000000000000000804173845020858	UP
CCP110	-1.12233275469361	0.0000000000000000674006852776128	0.000000000000000805288605301191	DOWN
OPTN	-1.62179831148506	0.0000000000000000675864987055506	0.00000000000000080708720792432	DOWN
FBXO4	0.87220843727295	0.0000000000000000676797524174315	0.000000000000000807779204648322	UP
LEMD2	0.70423260793112	0.0000000000000000682028900680645	0.000000000000000813598605191509	UP
RUVBL1	1.12105557640758	0.0000000000000000688458725035011	0.000000000000000820840835268424	UP
TTBK2	-1.00389977105742	0.0000000000000000690882934387923	0.000000000000000823302163478942	DOWN
ANO4	-1.90929782468294	0.000000000000000070537254954192	0.00000000000000084013138644035	DOWN
TPST1	1.22837276311051	0.0000000000000000708172863732973	0.000000000000000843027841946432	UP
TP53I13	1.07320575750043	0.0000000000000000708714793432923	0.000000000000000843234242004434	UP
HNRNPAB	1.03775352842858	0.0000000000000000734853183535264	0.000000000000000873879461501395	UP
SPATA2	-0.791879613839892	0.0000000000000000742851027589674	0.000000000000000882931507078013	DOWN
ANTXR1	1.09310224283216	0.0000000000000000752887859259493	0.000000000000000894396376939626	UP
UROS	-1.07170908768964	0.0000000000000000761611559793726	0.000000000000000904290217336816	DOWN
TOM1L2	-0.854092251932649	0.0000000000000000768151377170084	0.000000000000000911582132243337	DOWN
NRP2	1.64082255996117	0.0000000000000000780354841791938	0.000000000000000925584177304279	UP
RPRD1A	-0.670695531190248	0.0000000000000000785813364700154	0.000000000000000931575636494276	DOWN
PDIA6	1.05318435209643	0.0000000000000000787472589151773	0.000000000000000933059183831826	UP
LMNA	1.2440445721744	0.0000000000000000798417634829822	0.000000000000000945538068576933	UP
COQ4	0.780765785101217	0.0000000000000000800095823958608	0.000000000000000947035305337453	UP
MAPRE3	-1.43384006584084	0.0000000000000000815965077518179	0.000000000000000965045109690715	DOWN
MKNK2	0.906811134736982	0.0000000000000000816154845826719	0.000000000000000965045109690715	UP
DIEXF	-0.674762891303013	0.0000000000000000822220484421175	0.000000000000000971715117952297	DOWN
MRPS14	0.628876330367536	0.0000000000000000824971949234027	0.000000000000000974463510504622	UP
SEPT10	1.06392598149828	0.0000000000000000837667130510405	0.000000000000000988948604028796	UP
UBA52	0.582930856020102	0.0000000000000000840655237292783	0.000000000000000991643154999961	UP
APOL4	2.73430324458682	0.0000000000000000841044161856298	0.000000000000000991643154999961	UP
AIMP1	0.741995948008768	0.0000000000000000841249721964565	0.000000000000000991643154999961	UP
RAB40B	-2.09432723070376	0.0000000000000000848359066340026	0.000000000000000999508518942317	DOWN
CHM	-0.689295695572763	0.0000000000000000861108001410035	0.00000000000000101400674587039	DOWN
SEPT3	-2.12146466052574	0.0000000000000000862594330008666	0.00000000000000101523447894024	DOWN
PLEKHB2	-0.653786088057291	0.0000000000000000874282858501713	0.00000000000000102807315893032	DOWN
METTL7B	2.22276760337393	0.0000000000000000874401384300004	0.00000000000000102807315893032	UP
CREB3L2	0.870053763367885	0.0000000000000000877996519230178	0.00000000000000103176992090326	UP
NEXN	1.21394183078733	0.0000000000000000886201395534807	0.00000000000000104087720379037	UP
GPR65	1.65541267111629	0.0000000000000000887495898387705	0.00000000000000104186280939511	UP
MIR7703	1.16752451416948	0.0000000000000000895654785164725	0.00000000000000105090161459328	UP
ALKBH2	0.713927226614775	0.0000000000000000896399333566477	0.00000000000000105123612260384	UP
TGFBR1	1.04366182226614	0.0000000000000000897154972513635	0.00000000000000105158328745451	UP
GJC1	1.49410462197728	0.0000000000000000914613358579172	0.0000000000000010714978824522	UP
LOXL3	1.07415284872258	0.0000000000000000947596847668638	0.00000000000000110957092500811	UP
AASDHPPT	-0.617571956583035	0.0000000000000000956301857069712	0.00000000000000111919112479565	DOWN
HADHA	0.67883556173437	0.0000000000000000960453109016374	0.00000000000000112305652146281	UP
BCAS4	-1.45147793606843	0.0000000000000000960586369100836	0.00000000000000112305652146281	DOWN
ELMO1	-1.55050719483111	0.0000000000000000971022948493736	0.00000000000000113467850161066	DOWN
LYRM7	-0.761894110842016	0.0000000000000000987175216535508	0.00000000000000115296421410579	DOWN
CCK	-4.61367894197929	0.0000000000000000997220261750274	0.0000000000000011641020198391	DOWN
VAMP8	2.04620839305318	0.000000000000000100270917306294	0.00000000000000116991258947885	UP
GLIS3	2.11941710051029	0.000000000000000100966570452653	0.0000000000000011774287114968	UP
DLGAP5	2.46837071915769	0.000000000000000103856756200157	0.00000000000000121051583385613	UP
KARS	0.693673457632967	0.000000000000000104219332262422	0.00000000000000121412338195733	UP
RARA	1.04208486650509	0.000000000000000107319888599831	0.00000000000000124960765962551	UP
FANCE	1.90090926950862	0.000000000000000108771916671873	0.00000000000000126587052566249	UP
SMC5	1.06452999725146	0.000000000000000110116418778795	0.00000000000000128086612183977	UP
RPH3A	-2.38562318820283	0.000000000000000111757470130858	0.00000000000000129929416493599	DOWN
UBE2L6	0.828111118030865	0.000000000000000112402298851611	0.00000000000000130612727157179	UP
MEF2A	-0.765832453258636	0.000000000000000112531099609104	0.00000000000000130696018226208	DOWN
PBDC1	0.759980360852893	0.000000000000000112917380648372	0.00000000000000131078116145852	UP
SHISA8	-1.24191833487355	0.000000000000000114755686587352	0.0000000000000013314452885997	DOWN
OLFM1	-3.13322123118519	0.000000000000000115206389989781	0.00000000000000133599706181763	DOWN
FERMT3	1.76445095084578	0.0000000000000001159941097138	0.00000000000000134445047125215	UP
MLEC	0.772082829166896	0.000000000000000119212704801116	0.00000000000000138105654979724	UP
BEX2	-1.86876040503346	0.000000000000000119765618856437	0.00000000000000138675979728506	DOWN
LINGO1	-1.92881797124377	0.000000000000000121242057375315	0.0000000000000014031453074088	DOWN
LOC100131541	1.47690528335214	0.000000000000000121392436967251	0.00000000000000140417540839773	UP
DNASE2	0.558875629897768	0.00000000000000012160085268088	0.00000000000000140587544686131	UP
FRMD8	0.946381160978563	0.000000000000000121998435298233	0.00000000000000140975969677958	UP
ACOT4	-1.3045462024672	0.000000000000000123265071266867	0.00000000000000142367735011909	DOWN
ISY1	0.518173397738112	0.000000000000000126972030828739	0.00000000000000146575179887061	UP
CMTM4	-1.31241173188523	0.000000000000000129091510845538	0.00000000000000148918722872049	DOWN
CHD5	-2.91276799245872	0.000000000000000129132319133804	0.00000000000000148918722872049	DOWN
WBP5	0.737300141676398	0.000000000000000131449648844297	0.00000000000000151514758970152	UP
CC2D2A	0.822211835900495	0.000000000000000133124919703809	0.00000000000000153368487554036	UP
HSPA6	2.13432505506325	0.000000000000000133219894541359	0.00000000000000153400663669164	UP
MTMR11	1.04504413486338	0.000000000000000133845312112887	0.00000000000000154043296838171	UP
LOC375196	-1.51851562495755	0.000000000000000133963411106516	0.00000000000000154101701665012	DOWN
TRIP10	0.953897042739779	0.000000000000000134300442456841	0.00000000000000154411764995605	UP
SNRPC	0.760268041989459	0.00000000000000013542784383304	0.00000000000000155629787388244	UP
TMEM133	1.19499890808606	0.000000000000000135628886248887	0.00000000000000155782576173421	UP
GRAMD1B	-1.25372906095354	0.000000000000000136164895244596	0.00000000000000156319759317429	DOWN
STAG3L3	0.946574905732112	0.000000000000000136436238485065	0.00000000000000156552714971829	UP
INA	-2.6704352688915	0.000000000000000136570913148416	0.00000000000000156628696382744	DOWN
TXLNA	0.916345004084887	0.000000000000000138706030819684	0.00000000000000158997694647012	UP
ISG20	1.29682145595718	0.000000000000000139072420534579	0.00000000000000159337855875371	UP
DNMT1	0.946801044970055	0.000000000000000139495583620271	0.00000000000000159742690351942	UP
FIGN	1.35458088985629	0.000000000000000139999459238188	0.00000000000000160239501119047	UP
DTL	2.48297410210185	0.000000000000000140867807453042	0.0000000000000016115277172628	UP
MTA3	-1.19866635950448	0.000000000000000141808502835464	0.00000000000000162147853317113	DOWN
CLK2	0.827871697972654	0.000000000000000145538855927337	0.00000000000000166330121059814	UP
[truncated: 6,438 more rows]
