# Supplementary material for: Identification of Prognostic Genes Related to Cell Senescence and Lipid Metabolism in Glioblastoma Based on Transcriptome and Single-Cell RNA-Seq Data
Source: Int J Mol Sci. 2025 Feb 21;26(5):1875. doi: 10.3390/ijms26051875 (PMC11899969; doi:10.3390/ijms26051875)
Supplement: Supplementary file 1 [file ijms-26-01875-s001.zip › Supplementary_Table_0221/Supplementary Table 3.xlsx]

## Sheet: 02.gene
Supplementary Table S3. List of 15 candidate genes
gene
UBE2I
SP1
SOCS1
PRKD2
PRKD1
PRKAA2
PHB2
ME1
MDH1
LBR
CAV1
ALDH2
AKT3
AKR1B1
ACLY
