# Supplementary material for: Identification of Prognostic Genes Related to Cell Senescence and Lipid Metabolism in Glioblastoma Based on Transcriptome and Single-Cell RNA-Seq Data
Source: Int J Mol Sci. 2025 Feb 21;26(5):1875. doi: 10.3390/ijms26051875 (PMC11899969; doi:10.3390/ijms26051875)
Supplement: Supplementary file 1 [file ijms-26-01875-s001.zip › Supplementary_Table_0221/Supplementary Table 4.xlsx]

## Sheet: 00.go_ALL
ONTOLOGY	ID	Description	BgRatio	pvalue	p.adjust	qvalue	geneID	Count	richFactor
BP	GO:0001936	regulation of endothelial cell proliferation	183/18903	2.23492624645741e-07	0.000110412363037523	5.62142428354308e-05	SP1/PRKD2/PRKD1/CAV1/AKT3	5	0.0273224043715847
BP	GO:0043536	positive regulation of blood vessel endothelial cell migration	75/18903	3.01802221909549e-07	0.000110412363037523	5.62142428354308e-05	SP1/PRKD2/PRKD1/AKT3	4	0.0533333333333333
BP	GO:0001935	endothelial cell proliferation	199/18903	3.38944312824482e-07	0.000110412363037523	5.62142428354308e-05	SP1/PRKD2/PRKD1/CAV1/AKT3	5	0.0251256281407035
BP	GO:0050678	regulation of epithelial cell proliferation	414/18903	4.50662706275606e-07	0.000110412363037523	5.62142428354308e-05	SP1/PRKD2/PRKD1/PHB2/CAV1/AKT3	6	0.0144927536231884
BP	GO:0050673	epithelial cell proliferation	481/18903	1.08355076085893e-06	0.00021237594912835	0.000108126960136239	SP1/PRKD2/PRKD1/PHB2/CAV1/AKT3	6	0.0124740124740125
BP	GO:0001938	positive regulation of endothelial cell proliferation	115/18903	1.6848626197891e-06	0.000275194227898887	0.000140109628382462	SP1/PRKD2/PRKD1/AKT3	4	0.0347826086956522
BP	GO:0010595	positive regulation of endothelial cell migration	131/18903	2.83422254412966e-06	0.000396791156178153	0.000202018268559017	SP1/PRKD2/PRKD1/AKT3	4	0.0305343511450382
BP	GO:0043535	regulation of blood vessel endothelial cell migration	150/18903	4.85758344042811e-06	0.000595053971452444	0.000302959809310911	SP1/PRKD2/PRKD1/AKT3	4	0.0266666666666667
BP	GO:0006066	alcohol metabolic process	367/18903	6.86796682425779e-06	0.000744225920012887	0.00037890771867466	PRKAA2/LBR/ALDH2/AKR1B1/ACLY	5	0.0136239782016349
BP	GO:0010634	positive regulation of epithelial cell migration	176/18903	9.1501949560332e-06	0.000744225920012887	0.00037890771867466	SP1/PRKD2/PRKD1/AKT3	4	0.0227272727272727
BP	GO:0043534	blood vessel endothelial cell migration	177/18903	9.35738266189024e-06	0.000744225920012887	0.00037890771867466	SP1/PRKD2/PRKD1/AKT3	4	0.0225988700564972
BP	GO:0006694	steroid biosynthetic process	178/18903	9.56801876529042e-06	0.000744225920012887	0.00037890771867466	PRKAA2/LBR/AKR1B1/ACLY	4	0.0224719101123595
BP	GO:0045766	positive regulation of angiogenesis	187/18903	1.16250220332058e-05	0.000744225920012887	0.00037890771867466	SP1/PRKD2/PRKD1/AKT3	4	0.0213903743315508
BP	GO:1904018	positive regulation of vasculature development	187/18903	1.16250220332058e-05	0.000744225920012887	0.00037890771867466	SP1/PRKD2/PRKD1/AKT3	4	0.0213903743315508
BP	GO:0006695	cholesterol biosynthetic process	58/18903	1.21506272655165e-05	0.000744225920012887	0.00037890771867466	PRKAA2/LBR/ACLY	3	0.0517241379310345
BP	GO:1902653	secondary alcohol biosynthetic process	58/18903	1.21506272655165e-05	0.000744225920012887	0.00037890771867466	PRKAA2/LBR/ACLY	3	0.0517241379310345
BP	GO:0090311	regulation of protein deacetylation	61/18903	1.41520707117613e-05	0.000815825252795651	0.000415361084667174	PRKD2/PRKD1/PRKAA2	3	0.0491803278688525
BP	GO:0016126	sterol biosynthetic process	65/18903	1.71432373253583e-05	0.000933354032158395	0.000475198508316949	PRKAA2/LBR/ACLY	3	0.0461538461538462
BP	GO:0050679	positive regulation of epithelial cell proliferation	224/18903	2.36497792426565e-05	0.00121983071883176	0.0006210523745717	SP1/PRKD2/PRKD1/AKT3	4	0.0178571428571429
BP	GO:0010594	regulation of endothelial cell migration	230/18903	2.62320829674554e-05	0.00122972141151389	0.000626088022618241	SP1/PRKD2/PRKD1/AKT3	4	0.0173913043478261
BP	GO:1901725	regulation of histone deacetylase activity	10/18903	2.6351173103869e-05	0.00122972141151389	0.000626088022618241	PRKD2/PRKD1	2	0.2
BP	GO:1901617	organic hydroxy compound biosynthetic process	245/18903	3.3591934843096e-05	0.001496368006647	0.000761845795006101	PRKAA2/LBR/ALDH2/ACLY	4	0.0163265306122449
BP	GO:0150065	regulation of deacetylase activity	12/18903	3.86129578262255e-05	0.00164524776824787	0.000837644943232535	PRKD2/PRKD1	2	0.166666666666667
BP	GO:0051091	positive regulation of DNA-binding transcription factor activity	266/18903	4.6309598290288e-05	0.00189097526352009	0.000962752174982303	PRKD2/PRKD1/PHB2/CAV1	4	0.0150375939849624
BP	GO:0043648	dicarboxylic acid metabolic process	95/18903	5.35528737737011e-05	0.00209927265192908	0.00106880261763092	ME1/MDH1/ACLY	3	0.0315789473684211
BP	GO:0043542	endothelial cell migration	281/18903	5.73380956616079e-05	0.00214708405938863	0.00109314483797015	SP1/PRKD2/PRKD1/AKT3	4	0.0142348754448399
BP	GO:0042532	negative regulation of tyrosine phosphorylation of STAT protein	15/18903	6.13452588396751e-05	0.00214708405938863	0.00109314483797015	SOCS1/CAV1	2	0.133333333333333
BP	GO:2001028	positive regulation of endothelial cell chemotaxis	15/18903	6.13452588396751e-05	0.00214708405938863	0.00109314483797015	PRKD2/PRKD1	2	0.133333333333333
BP	GO:0010632	regulation of epithelial cell migration	292/18903	6.65673648287904e-05	0.00224951784593843	0.00114529694841549	SP1/PRKD2/PRKD1/AKT3	4	0.0136986301369863
BP	GO:0033138	positive regulation of peptidyl-serine phosphorylation	108/18903	7.85000512167038e-05	0.00250955503839116	0.00127768967582966	PRKD2/PRKD1/CAV1	3	0.0277777777777778
BP	GO:0033194	response to hydroperoxide	17/18903	7.93838838674756e-05	0.00250955503839116	0.00127768967582966	SP1/PRKD1	2	0.117647058823529
BP	GO:0018105	peptidyl-serine phosphorylation	313/18903	8.71429518956653e-05	0.00266875290180475	0.00135874207889952	PRKD2/PRKD1/CAV1/AKT3	4	0.012779552715655
BP	GO:0008202	steroid metabolic process	323/18903	9.84207249663916e-05	0.00292279728688072	0.00148808368848707	PRKAA2/LBR/AKR1B1/ACLY	4	0.0123839009287926
BP	GO:0018209	peptidyl-serine modification	332/18903	0.000109449648048666	0.00306978020302136	0.00156291709584546	PRKD2/PRKD1/CAV1/AKT3	4	0.0120481927710843
BP	GO:0032793	positive regulation of CREB transcription factor activity	20/18903	0.000110751510453658	0.00306978020302136	0.00156291709584546	PRKD2/PRKD1	2	0.1
BP	GO:0006476	protein deacetylation	122/18903	0.000112767436029356	0.00306978020302136	0.00156291709584546	PRKD2/PRKD1/PRKAA2	3	0.0245901639344262
BP	GO:0062197	cellular response to chemical stress	345/18903	0.000126936174163732	0.00336209326163398	0.00171174243395758	PRKD1/PRKAA2/CAV1/AKR1B1	4	0.0115942028985507
BP	GO:0045765	regulation of angiogenesis	349/18903	0.00013270341119235	0.00342235113075009	0.00174242152091895	SP1/PRKD2/PRKD1/AKT3	4	0.0114613180515759
BP	GO:1901342	regulation of vasculature development	355/18903	0.00014170885331462	0.00352015228254806	0.00179221501818236	SP1/PRKD2/PRKD1/AKT3	4	0.0112676056338028
BP	GO:0035601	protein deacylation	133/18903	0.000145638380244028	0.00352015228254806	0.00179221501818236	PRKD2/PRKD1/PRKAA2	3	0.0225563909774436
BP	GO:0031065	positive regulation of histone deacetylation	23/18903	0.000147271677127011	0.00352015228254806	0.00179221501818236	PRKD2/PRKD1	2	0.0869565217391304
BP	GO:0098732	macromolecule deacylation	137/18903	0.000158980437580273	0.00353523969976048	0.00179989647442155	PRKD2/PRKD1/PRKAA2	3	0.0218978102189781
BP	GO:0010631	epithelial cell migration	366/18903	0.000159362376550691	0.00353523969976048	0.00179989647442155	SP1/PRKD2/PRKD1/AKT3	4	0.0109289617486339
BP	GO:2001026	regulation of endothelial cell chemotaxis	24/18903	0.000160586371584479	0.00353523969976048	0.00179989647442155	PRKD2/PRKD1	2	0.0833333333333333
BP	GO:0090132	epithelium migration	369/18903	0.000164442105537072	0.00353523969976048	0.00179989647442155	SP1/PRKD2/PRKD1/AKT3	4	0.010840108401084
BP	GO:0008203	cholesterol metabolic process	139/18903	0.000165939822641818	0.00353523969976048	0.00179989647442155	PRKAA2/LBR/ACLY	3	0.0215827338129496
BP	GO:0090130	tissue migration	374/18903	0.000173168398553658	0.00360895179712257	0.00183742551217626	SP1/PRKD2/PRKD1/AKT3	4	0.0106951871657754
BP	GO:0033135	regulation of peptidyl-serine phosphorylation	143/18903	0.000180447589856128	0.00360895179712257	0.00183742551217626	PRKD2/PRKD1/CAV1	3	0.020979020979021
BP	GO:0046165	alcohol biosynthetic process	143/18903	0.000180447589856128	0.00360895179712257	0.00183742551217626	PRKAA2/LBR/ACLY	3	0.020979020979021
BP	GO:0046426	negative regulation of receptor signaling pathway via JAK-STAT	26/18903	0.000188922967643766	0.00370289016581782	0.00188525235080306	SOCS1/CAV1	2	0.0769230769230769
BP	GO:1902652	secondary alcohol metabolic process	149/18903	0.000203718272702561	0.00384354658454945	0.00195686474873946	PRKAA2/LBR/ACLY	3	0.0201342281879195
BP	GO:1905564	positive regulation of vascular endothelial cell proliferation	27/18903	0.000203943288159767	0.00384354658454945	0.00195686474873946	SP1/AKT3	2	0.0740740740740741
BP	GO:0006631	fatty acid metabolic process	400/18903	0.000224062994875378	0.00400081036948676	0.00203693245449702	PRKAA2/CAV1/AKR1B1/ACLY	4	0.01
BP	GO:0016125	sterol metabolic process	154/18903	0.000224535275838543	0.00400081036948676	0.00203693245449702	PRKAA2/LBR/ACLY	3	0.0194805194805195
BP	GO:0051092	positive regulation of NF-kappaB transcription factor activity	154/18903	0.000224535275838543	0.00400081036948676	0.00203693245449702	PRKD2/PRKD1/CAV1	3	0.0194805194805195
BP	GO:0090312	positive regulation of protein deacetylation	29/18903	0.000235684027118937	0.0041244704745814	0.0020998915198191	PRKD2/PRKD1	2	0.0689655172413793
BP	GO:0035767	endothelial cell chemotaxis	31/18903	0.000269686309394401	0.00463671198607917	0.00236068902406179	PRKD2/PRKD1	2	0.0645161290322581
BP	GO:1904893	negative regulation of receptor signaling pathway via STAT	33/18903	0.000305943840836395	0.00516939593137357	0.00263189438396463	SOCS1/CAV1	2	0.0606060606060606
BP	GO:0009267	cellular response to starvation	175/18903	0.000326972506031861	0.00543056996793878	0.00276486591278516	SP1/PRKD1/PRKAA2	3	0.0171428571428571
BP	GO:0022900	electron transport chain	176/18903	0.000332483875588088	0.00543056996793878	0.00276486591278516	ME1/ALDH2/AKR1B1	3	0.0170454545454545
BP	GO:0051090	regulation of DNA-binding transcription factor activity	454/18903	0.000363160598751161	0.00583438338977275	0.00297045942723124	PRKD2/PRKD1/PHB2/CAV1	4	0.00881057268722467
BP	GO:0006734	NADH metabolic process	37/18903	0.000385199534827131	0.00608863780855788	0.00309990797127437	ME1/MDH1	2	0.0540540540540541
BP	GO:0001667	ameboidal-type cell migration	492/18903	0.000492502298528329	0.00766114686599624	0.00390051945701634	SP1/PRKD2/PRKD1/AKT3	4	0.00813008130081301
BP	GO:0006739	NADP metabolic process	43/18903	0.000520840782402704	0.0079753744805414	0.00406050215228424	ME1/MDH1	2	0.0465116279069767
BP	GO:0031063	regulation of histone deacetylation	44/18903	0.000545392715003989	0.00822284401082938	0.00418649630626544	PRKD2/PRKD1	2	0.0454545454545455
BP	GO:0042594	response to starvation	211/18903	0.000565021543920859	0.00838971383397638	0.00427145473394716	SP1/PRKD1/PRKAA2	3	0.014218009478673
BP	GO:0060443	mammary gland morphogenesis	46/18903	0.000596156776206731	0.00871990508481487	0.00443956499484667	PHB2/CAV1	2	0.0434782608695652
BP	GO:0046777	protein autophosphorylation	226/18903	0.000689995918079666	0.00994405881938342	0.00506281834628114	PRKD2/PRKD1/CAV1	3	0.0132743362831858
BP	GO:0038084	vascular endothelial growth factor signaling pathway	50/18903	0.000704303983303271	0.0100031580237276	0.00509290752228452	PRKD2/PRKD1	2	0.04
BP	GO:0101023	vascular endothelial cell proliferation	51/18903	0.000732715249040489	0.010007828488464	0.00509528539584524	SP1/AKT3	2	0.0392156862745098
BP	GO:1905562	regulation of vascular endothelial cell proliferation	51/18903	0.000732715249040489	0.010007828488464	0.00509528539584524	SP1/AKT3	2	0.0392156862745098
BP	GO:0031669	cellular response to nutrient levels	231/18903	0.000735269031805515	0.010007828488464	0.00509528539584524	SP1/PRKD1/PRKAA2	3	0.012987012987013
BP	GO:0043551	regulation of phosphatidylinositol 3-kinase activity	56/18903	0.000882979798410772	0.0116935162492237	0.00595351955116225	SOCS1/PRKD1	2	0.0357142857142857
BP	GO:0045806	negative regulation of endocytosis	56/18903	0.000882979798410772	0.0116935162492237	0.00595351955116225	PRKD1/CAV1	2	0.0357142857142857
BP	GO:0048010	vascular endothelial growth factor receptor signaling pathway	58/18903	0.000946901765722537	0.0122100490843169	0.00621650189684879	PRKD2/PRKD1	2	0.0344827586206897
BP	GO:0050732	negative regulation of peptidyl-tyrosine phosphorylation	58/18903	0.000946901765722537	0.0122100490843169	0.00621650189684879	SOCS1/CAV1	2	0.0344827586206897
BP	GO:0071709	membrane assembly	59/18903	0.000979677425773688	0.0124686217825742	0.00634814900638042	UBE2I/CAV1	2	0.0338983050847458
BP	GO:0031668	cellular response to extracellular stimulus	262/18903	0.00105866450537383	0.0133011694264917	0.00677202396150062	SP1/PRKD1/PRKAA2	3	0.0114503816793893
BP	GO:0044091	membrane biogenesis	63/18903	0.00111619338808729	0.0138464496243739	0.00704964245107761	UBE2I/CAV1	2	0.0317460317460317
BP	GO:0043550	regulation of lipid kinase activity	68/18903	0.00129896109380888	0.0159122733991588	0.00810141524296591	SOCS1/PRKD1	2	0.0294117647058824
BP	GO:0019362	pyridine nucleotide metabolic process	73/18903	0.00149510983395967	0.0178683858204937	0.00909733069700751	ME1/MDH1	2	0.0273972602739726
BP	GO:0046496	nicotinamide nucleotide metabolic process	73/18903	0.00149510983395967	0.0178683858204937	0.00909733069700751	ME1/MDH1	2	0.0273972602739726
BP	GO:0035924	cellular response to vascular endothelial growth factor stimulus	74/18903	0.00153593697401664	0.0181351594522446	0.00923315314754452	PRKD2/PRKD1	2	0.027027027027027
BP	GO:0071375	cellular response to peptide hormone stimulus	306/18903	0.00165429042658527	0.0193000549768281	0.0098262363684388	SP1/SOCS1/CAV1	3	0.00980392156862745
BP	GO:0072524	pyridine-containing compound metabolic process	79/18903	0.00174801813438842	0.0201536208435371	0.0102608123306516	ME1/MDH1	2	0.0253164556962025
BP	GO:0042509	regulation of tyrosine phosphorylation of STAT protein	82/18903	0.00188159612665014	0.0214414442339202	0.0109164818118992	SOCS1/CAV1	2	0.024390243902439
BP	GO:0071496	cellular response to external stimulus	328/18903	0.00201739835751789	0.0224077646894854	0.011408464514303	SP1/PRKD1/PRKAA2	3	0.00914634146341463
BP	GO:0006913	nucleocytoplasmic transport	329/18903	0.00203499087486143	0.0224077646894854	0.011408464514303	UBE2I/PRKD1/PHB2	3	0.00911854103343465
BP	GO:0051169	nuclear transport	329/18903	0.00203499087486143	0.0224077646894854	0.011408464514303	UBE2I/PRKD1/PHB2	3	0.00911854103343465
BP	GO:0007260	tyrosine phosphorylation of STAT protein	86/18903	0.00206704231498689	0.0225077940965239	0.0114593924830852	SOCS1/CAV1	2	0.0232558139534884
BP	GO:0062012	regulation of small molecule metabolic process	339/18903	0.00221623714475174	0.0238671692511726	0.0121514911117678	PRKAA2/ME1/CAV1	3	0.00884955752212389
BP	GO:0019216	regulation of lipid metabolic process	347/18903	0.00236828760264811	0.0252274114195125	0.012844031163103	PRKD1/PHB2/CAV1	3	0.00864553314121038
BP	GO:0006140	regulation of nucleotide metabolic process	99/18903	0.00272714444000152	0.028737651088188	0.0146311993725039	PRKAA2/ME1	2	0.0202020202020202
BP	GO:0016575	histone deacetylation	102/18903	0.00289182454598219	0.0296752259796082	0.0151085468467608	PRKD2/PRKD1	2	0.0196078431372549
BP	GO:0031058	positive regulation of histone modification	102/18903	0.00289182454598219	0.0296752259796082	0.0151085468467608	PRKD2/PRKD1	2	0.0196078431372549
BP	GO:1901653	cellular response to peptide	373/18903	0.00290696091228815	0.0296752259796082	0.0151085468467608	SP1/SOCS1/CAV1	3	0.00804289544235925
BP	GO:0046425	regulation of receptor signaling pathway via JAK-STAT	104/18903	0.00300416184797488	0.0303513258867566	0.015452769570701	SOCS1/CAV1	2	0.0192307692307692
BP	GO:0006090	pyruvate metabolic process	108/18903	0.00323493141443911	0.031388443427231	0.0159807971906633	PRKAA2/ME1	2	0.0185185185185185
BP	GO:0032006	regulation of TOR signaling	108/18903	0.00323493141443911	0.031388443427231	0.0159807971906633	PRKAA2/AKT3	2	0.0185185185185185
BP	GO:0034308	primary alcohol metabolic process	108/18903	0.00323493141443911	0.031388443427231	0.0159807971906633	ALDH2/AKR1B1	2	0.0185185185185185
BP	GO:0051341	regulation of oxidoreductase activity	108/18903	0.00323493141443911	0.031388443427231	0.0159807971906633	PHB2/CAV1	2	0.0185185185185185
BP	GO:1904062	regulation of cation transmembrane transport	394/18903	0.00339335272864861	0.0321639642486951	0.0163756380815054	PRKD1/PHB2/CAV1	3	0.00761421319796954
BP	GO:0018107	peptidyl-threonine phosphorylation	111/18903	0.00341331865496357	0.0321639642486951	0.0163756380815054	PRKD2/PRKD1	2	0.018018018018018
BP	GO:0030148	sphingolipid biosynthetic process	111/18903	0.00341331865496357	0.0321639642486951	0.0163756380815054	PRKD2/PRKD1	2	0.018018018018018
BP	GO:0046486	glycerolipid metabolic process	399/18903	0.00351611114449112	0.0328170373485838	0.0167081371678074	SOCS1/PHB2/CAV1	3	0.0075187969924812
BP	GO:1904892	regulation of receptor signaling pathway via STAT	115/18903	0.00365821099016092	0.0338211959467708	0.017219384402545	SOCS1/CAV1	2	0.0173913043478261
BP	GO:0018210	peptidyl-threonine modification	120/18903	0.00397557967567734	0.0364118512351757	0.0185383646460508	PRKD2/PRKD1	2	0.0166666666666667
BP	GO:0043434	response to peptide hormone	421/18903	0.00408877906477545	0.0371018841062958	0.0188896810594889	SP1/SOCS1/CAV1	3	0.00712589073634204
BP	GO:0022612	gland morphogenesis	123/18903	0.00417196791426294	0.0375094362933732	0.0190971780913629	PHB2/CAV1	2	0.016260162601626
BP	GO:0031331	positive regulation of cellular catabolic process	429/18903	0.00431038367887085	0.0384016000481221	0.0195514053950697	PRKD1/PRKAA2/CAV1	3	0.00699300699300699
BP	GO:0006979	response to oxidative stress	434/18903	0.00445256264447842	0.0393109134377374	0.0200143640918233	SP1/PRKD1/PRKAA2	3	0.00691244239631336
BP	GO:0031929	TOR signaling	130/18903	0.00464748498630646	0.0406654936301815	0.0207040214615532	PRKAA2/AKT3	2	0.0153846153846154
BP	GO:0043467	regulation of generation of precursor metabolites and energy	134/18903	0.00492999582194523	0.0427557159779321	0.0217682162981093	PRKAA2/PHB2	2	0.0149253731343284
BP	GO:0030879	mammary gland development	138/18903	0.00522029452463578	0.0448762160889743	0.0228478264513145	PHB2/CAV1	2	0.0144927536231884
BP	GO:1903008	organelle disassembly	139/18903	0.00529408072466489	0.0451147748710573	0.0229692838763493	PRKAA2/PHB2	2	0.0143884892086331
BP	GO:0010508	positive regulation of autophagy	144/18903	0.00567024545971986	0.0472896597525062	0.0240765829459591	PRKD1/PRKAA2	2	0.0138888888888889
BP	GO:0050921	positive regulation of chemotaxis	144/18903	0.00567024545971986	0.0472896597525062	0.0240765829459591	PRKD2/PRKD1	2	0.0138888888888889
BP	GO:0031667	response to nutrient levels	474/18903	0.00569406107224054	0.0472896597525062	0.0240765829459591	SP1/PRKD1/PRKAA2	3	0.00632911392405063
BP	GO:0051592	response to calcium ion	147/18903	0.00590170587343555	0.0482701926971054	0.0245758016524468	PRKAA2/CAV1	2	0.0136054421768707
BP	GO:0032147	activation of protein kinase activity	148/18903	0.00597981538125504	0.0482701926971054	0.0245758016524468	SOCS1/PHB2	2	0.0135135135135135
BP	GO:0044272	sulfur compound biosynthetic process	148/18903	0.00597981538125504	0.0482701926971054	0.0245758016524468	SP1/ACLY	2	0.0135135135135135
BP	GO:0045785	positive regulation of cell adhesion	484/18903	0.00603396491830938	0.0482701926971054	0.0245758016524468	SOCS1/PRKD2/CAV1	3	0.00619834710743802
BP	GO:0046467	membrane lipid biosynthetic process	149/18903	0.00605840173647344	0.0482701926971054	0.0245758016524468	PRKD2/PRKD1	2	0.0134228187919463
BP	GO:0033674	positive regulation of kinase activity	496/18903	0.00645779134828153	0.0510373832364186	0.025984661282559	SOCS1/PRKD1/PHB2	3	0.00604838709677419
BP	GO:0006665	sphingolipid metabolic process	163/18903	0.00720828809060683	0.0560696326806513	0.0285467302799449	PRKD2/PRKD1	2	0.0122699386503067
BP	GO:0006633	fatty acid biosynthetic process	164/18903	0.00729394335960853	0.0560696326806513	0.0285467302799449	PRKAA2/ACLY	2	0.0121951219512195
BP	GO:0006606	protein import into nucleus	165/18903	0.00738006433398843	0.0560696326806513	0.0285467302799449	PRKD1/PHB2	2	0.0121212121212121
BP	GO:0001959	regulation of cytokine-mediated signaling pathway	167/18903	0.00755370063720472	0.0560696326806513	0.0285467302799449	SOCS1/CAV1	2	0.0119760479041916
BP	GO:0051170	import into nucleus	169/18903	0.00772919148367291	0.0560696326806513	0.0285467302799449	PRKD1/PHB2	2	0.0118343195266272
BP	GO:0001765	membrane raft assembly	10/18903	0.0079088487990453	0.0560696326806513	0.0285467302799449	CAV1	1	0.1
BP	GO:0030223	neutrophil differentiation	10/18903	0.0079088487990453	0.0560696326806513	0.0285467302799449	LBR	1	0.1
BP	GO:0030638	polyketide metabolic process	10/18903	0.0079088487990453	0.0560696326806513	0.0285467302799449	AKR1B1	1	0.1
BP	GO:0030647	aminoglycoside antibiotic metabolic process	10/18903	0.0079088487990453	0.0560696326806513	0.0285467302799449	AKR1B1	1	0.1
BP	GO:0033483	gas homeostasis	10/18903	0.0079088487990453	0.0560696326806513	0.0285467302799449	CAV1	1	0.1
BP	GO:0044598	doxorubicin metabolic process	10/18903	0.0079088487990453	0.0560696326806513	0.0285467302799449	AKR1B1	1	0.1
BP	GO:0098903	regulation of membrane repolarization during action potential	10/18903	0.0079088487990453	0.0560696326806513	0.0285467302799449	CAV1	1	0.1
BP	GO:1903596	regulation of gap junction assembly	10/18903	0.0079088487990453	0.0560696326806513	0.0285467302799449	CAV1	1	0.1
BP	GO:0007259	receptor signaling pathway via JAK-STAT	172/18903	0.00799589298108338	0.0560696326806513	0.0285467302799449	SOCS1/CAV1	2	0.0116279069767442
BP	GO:0055088	lipid homeostasis	174/18903	0.00817599612162937	0.0560696326806513	0.0285467302799449	PRKAA2/CAV1	2	0.0114942528735632
BP	GO:0031056	regulation of histone modification	175/18903	0.0082667362790351	0.0560696326806513	0.0285467302799449	PRKD2/PRKD1	2	0.0114285714285714
BP	GO:0071453	cellular response to oxygen levels	175/18903	0.0082667362790351	0.0560696326806513	0.0285467302799449	PHB2/CAV1	2	0.0114285714285714
BP	GO:0050680	negative regulation of epithelial cell proliferation	176/18903	0.008357934582523	0.0560696326806513	0.0285467302799449	PHB2/CAV1	2	0.0113636363636364
BP	GO:0060759	regulation of response to cytokine stimulus	179/18903	0.00863427154119516	0.0560696326806513	0.0285467302799449	SOCS1/CAV1	2	0.0111731843575419
BP	GO:0019065	receptor-mediated endocytosis of virus by host cell	11/18903	0.00869651445659081	0.0560696326806513	0.0285467302799449	CAV1	1	0.0909090909090909
BP	GO:0042428	serotonin metabolic process	11/18903	0.00869651445659081	0.0560696326806513	0.0285467302799449	ALDH2	1	0.0909090909090909
BP	GO:0042762	regulation of sulfur metabolic process	11/18903	0.00869651445659081	0.0560696326806513	0.0285467302799449	SP1	1	0.0909090909090909
BP	GO:0044857	plasma membrane raft organization	11/18903	0.00869651445659081	0.0560696326806513	0.0285467302799449	CAV1	1	0.0909090909090909
BP	GO:0045793	positive regulation of cell size	11/18903	0.00869651445659081	0.0560696326806513	0.0285467302799449	AKT3	1	0.0909090909090909
BP	GO:0072205	metanephric collecting duct development	11/18903	0.00869651445659081	0.0560696326806513	0.0285467302799449	AKR1B1	1	0.0909090909090909
BP	GO:0072584	caveolin-mediated endocytosis	11/18903	0.00869651445659081	0.0560696326806513	0.0285467302799449	CAV1	1	0.0909090909090909
BP	GO:1901844	regulation of cell communication by electrical coupling involved in cardiac conduction	11/18903	0.00869651445659081	0.0560696326806513	0.0285467302799449	CAV1	1	0.0909090909090909
BP	GO:1905651	regulation of artery morphogenesis	11/18903	0.00869651445659081	0.0560696326806513	0.0285467302799449	AKT3	1	0.0909090909090909
BP	GO:0097553	calcium ion transmembrane import into cytosol	182/18903	0.0089147072609702	0.0566953999146175	0.0288653271316098	PRKD1/CAV1	2	0.010989010989011
BP	GO:0097696	receptor signaling pathway via STAT	183/18903	0.00900909349601524	0.0566953999146175	0.0288653271316098	SOCS1/CAV1	2	0.0109289617486339
BP	GO:0002221	pattern recognition receptor signaling pathway	187/18903	0.00939115865695889	0.0566953999146175	0.0288653271316098	PHB2/CAV1	2	0.0106951871657754
BP	GO:0006068	ethanol catabolic process	12/18903	0.00948359641102403	0.0566953999146175	0.0288653271316098	ALDH2	1	0.0833333333333333
BP	GO:0031953	negative regulation of protein autophosphorylation	12/18903	0.00948359641102403	0.0566953999146175	0.0288653271316098	CAV1	1	0.0833333333333333
BP	GO:0036295	cellular response to increased oxygen levels	12/18903	0.00948359641102403	0.0566953999146175	0.0288653271316098	CAV1	1	0.0833333333333333
BP	GO:0042416	dopamine biosynthetic process	12/18903	0.00948359641102403	0.0566953999146175	0.0288653271316098	ALDH2	1	0.0833333333333333
BP	GO:0048548	regulation of pinocytosis	12/18903	0.00948359641102403	0.0566953999146175	0.0288653271316098	CAV1	1	0.0833333333333333
BP	GO:0051001	negative regulation of nitric-oxide synthase activity	12/18903	0.00948359641102403	0.0566953999146175	0.0288653271316098	CAV1	1	0.0833333333333333
BP	GO:0071472	cellular response to salt stress	12/18903	0.00948359641102403	0.0566953999146175	0.0288653271316098	AKR1B1	1	0.0833333333333333
BP	GO:0098911	regulation of ventricular cardiac muscle cell action potential	12/18903	0.00948359641102403	0.0566953999146175	0.0288653271316098	CAV1	1	0.0833333333333333
BP	GO:1903169	regulation of calcium ion transmembrane transport	188/18903	0.00948780161836456	0.0566953999146175	0.0288653271316098	PRKD1/CAV1	2	0.0106382978723404
BP	GO:0043123	positive regulation of I-kappaB kinase/NF-kappaB signaling	189/18903	0.00958489389696271	0.0569284607213543	0.0289839853726336	UBE2I/PRKD1	2	0.0105820105820106
BP	GO:0010524	positive regulation of calcium ion transport into cytosol	13/18903	0.0102700950640242	0.0602676237290043	0.0306840533271193	CAV1	1	0.0769230769230769
BP	GO:0075509	endocytosis involved in viral entry into host cell	13/18903	0.0102700950640242	0.0602676237290043	0.0306840533271193	CAV1	1	0.0769230769230769
BP	GO:0006000	fructose metabolic process	14/18903	0.0110560108170175	0.0617261552646286	0.0314266354408528	AKR1B1	1	0.0714285714285714
BP	GO:0042538	hyperosmotic salinity response	14/18903	0.0110560108170175	0.0617261552646286	0.0314266354408528	AKR1B1	1	0.0714285714285714
BP	GO:0043374	CD8-positive, alpha-beta T cell differentiation	14/18903	0.0110560108170175	0.0617261552646286	0.0314266354408528	SOCS1	1	0.0714285714285714
BP	GO:0046185	aldehyde catabolic process	14/18903	0.0110560108170175	0.0617261552646286	0.0314266354408528	ALDH2	1	0.0714285714285714
BP	GO:0072350	tricarboxylic acid metabolic process	14/18903	0.0110560108170175	0.0617261552646286	0.0314266354408528	ACLY	1	0.0714285714285714
BP	GO:1901160	primary amino compound metabolic process	14/18903	0.0110560108170175	0.0617261552646286	0.0314266354408528	ALDH2	1	0.0714285714285714
BP	GO:1904294	positive regulation of ERAD pathway	14/18903	0.0110560108170175	0.0617261552646286	0.0314266354408528	CAV1	1	0.0714285714285714
BP	GO:1901654	response to ketone	205/18903	0.0111989291529822	0.0617261552646286	0.0314266354408528	PRKAA2/CAV1	2	0.00975609756097561
BP	GO:0032869	cellular response to insulin stimulus	208/18903	0.0115141243767569	0.0617261552646286	0.0314266354408528	SP1/SOCS1	2	0.00961538461538462
BP	GO:0006643	membrane lipid metabolic process	209/18903	0.0116200622410704	0.0617261552646286	0.0314266354408528	PRKD2/PRKD1	2	0.00956937799043062
BP	GO:0030100	regulation of endocytosis	209/18903	0.0116200622410704	0.0617261552646286	0.0314266354408528	PRKD1/CAV1	2	0.00956937799043062
BP	GO:0010649	regulation of cell communication by electrical coupling	15/18903	0.0118413440711737	0.0617261552646286	0.0314266354408528	CAV1	1	0.0666666666666667
BP	GO:0033147	negative regulation of intracellular estrogen receptor signaling pathway	15/18903	0.0118413440711737	0.0617261552646286	0.0314266354408528	PHB2	1	0.0666666666666667
BP	GO:0033599	regulation of mammary gland epithelial cell proliferation	15/18903	0.0118413440711737	0.0617261552646286	0.0314266354408528	PHB2	1	0.0666666666666667
BP	GO:0034310	primary alcohol catabolic process	15/18903	0.0118413440711737	0.0617261552646286	0.0314266354408528	ALDH2	1	0.0666666666666667
BP	GO:0038166	angiotensin-activated signaling pathway	15/18903	0.0118413440711737	0.0617261552646286	0.0314266354408528	CAV1	1	0.0666666666666667
BP	GO:0042976	activation of Janus kinase activity	15/18903	0.0118413440711737	0.0617261552646286	0.0314266354408528	SOCS1	1	0.0666666666666667
BP	GO:0060330	regulation of response to interferon-gamma	15/18903	0.0118413440711737	0.0617261552646286	0.0314266354408528	SOCS1	1	0.0666666666666667
BP	GO:0060334	regulation of interferon-gamma-mediated signaling pathway	15/18903	0.0118413440711737	0.0617261552646286	0.0314266354408528	SOCS1	1	0.0666666666666667
BP	GO:0071380	cellular response to prostaglandin E stimulus	15/18903	0.0118413440711737	0.0617261552646286	0.0314266354408528	PRKAA2	1	0.0666666666666667
BP	GO:0071474	cellular hyperosmotic response	15/18903	0.0118413440711737	0.0617261552646286	0.0314266354408528	AKR1B1	1	0.0666666666666667
BP	GO:0002573	myeloid leukocyte differentiation	218/18903	0.0125930120311595	0.06378130578793	0.0324729741605572	SOCS1/LBR	2	0.00917431192660551
BP	GO:0042180	cellular ketone metabolic process	218/18903	0.0125930120311595	0.06378130578793	0.0324729741605572	CAV1/AKR1B1	2	0.00917431192660551
BP	GO:0072330	monocarboxylic acid biosynthetic process	218/18903	0.0125930120311595	0.06378130578793	0.0324729741605572	PRKAA2/ACLY	2	0.00917431192660551
BP	GO:0023035	CD40 signaling pathway	16/18903	0.0126260952274065	0.06378130578793	0.0324729741605572	PHB2	1	0.0625
BP	GO:0050862	positive regulation of T cell receptor signaling pathway	16/18903	0.0126260952274065	0.06378130578793	0.0324729741605572	PRKD2	1	0.0625
BP	GO:0072044	collecting duct development	16/18903	0.0126260952274065	0.06378130578793	0.0324729741605572	AKR1B1	1	0.0625
BP	GO:0070374	positive regulation of ERK1 and ERK2 cascade	223/18903	0.0131485983300309	0.0646975618210346	0.0329394675651669	PRKD2/PHB2	2	0.00896860986547085
BP	GO:0007096	regulation of exit from mitosis	17/18903	0.0134102646863777	0.0646975618210346	0.0329394675651669	PHB2	1	0.0588235294117647
BP	GO:0030949	positive regulation of vascular endothelial growth factor receptor signaling pathway	17/18903	0.0134102646863777	0.0646975618210346	0.0329394675651669	PRKD2	1	0.0588235294117647
BP	GO:0032048	cardiolipin metabolic process	17/18903	0.0134102646863777	0.0646975618210346	0.0329394675651669	PHB2	1	0.0588235294117647
BP	GO:0043923	positive regulation by host of viral transcription	17/18903	0.0134102646863777	0.0646975618210346	0.0329394675651669	SP1	1	0.0588235294117647
BP	GO:0045019	negative regulation of nitric oxide biosynthetic process	17/18903	0.0134102646863777	0.0646975618210346	0.0329394675651669	CAV1	1	0.0588235294117647
BP	GO:0055089	fatty acid homeostasis	17/18903	0.0134102646863777	0.0646975618210346	0.0329394675651669	PRKAA2	1	0.0588235294117647
BP	GO:1904406	negative regulation of nitric oxide metabolic process	17/18903	0.0134102646863777	0.0646975618210346	0.0329394675651669	CAV1	1	0.0588235294117647
BP	GO:0051651	maintenance of location in cell	226/18903	0.0134870685694897	0.0646975618210346	0.0329394675651669	PRKD1/CAV1	2	0.00884955752212389
BP	GO:0050920	regulation of chemotaxis	230/18903	0.0139442973012768	0.0646975618210346	0.0329394675651669	PRKD2/PRKD1	2	0.00869565217391304
BP	GO:0003159	morphogenesis of an endothelium	18/18903	0.0141938528484923	0.0646975618210346	0.0329394675651669	PRKD2	1	0.0555555555555556
BP	GO:0006085	acetyl-CoA biosynthetic process	18/18903	0.0141938528484923	0.0646975618210346	0.0329394675651669	ACLY	1	0.0555555555555556
BP	GO:0010522	regulation of calcium ion transport into cytosol	18/18903	0.0141938528484923	0.0646975618210346	0.0329394675651669	CAV1	1	0.0555555555555556
BP	GO:0015936	coenzyme A metabolic process	18/18903	0.0141938528484923	0.0646975618210346	0.0329394675651669	ACLY	1	0.0555555555555556
BP	GO:0016264	gap junction assembly	18/18903	0.0141938528484923	0.0646975618210346	0.0329394675651669	CAV1	1	0.0555555555555556
BP	GO:0032769	negative regulation of monooxygenase activity	18/18903	0.0141938528484923	0.0646975618210346	0.0329394675651669	CAV1	1	0.0555555555555556
BP	GO:0034138	toll-like receptor 3 signaling pathway	18/18903	0.0141938528484923	0.0646975618210346	0.0329394675651669	CAV1	1	0.0555555555555556
BP	GO:0061154	endothelial tube morphogenesis	18/18903	0.0141938528484923	0.0646975618210346	0.0329394675651669	PRKD2	1	0.0555555555555556
BP	GO:0071360	cellular response to exogenous dsRNA	18/18903	0.0141938528484923	0.0646975618210346	0.0329394675651669	CAV1	1	0.0555555555555556
BP	GO:0086103	G protein-coupled receptor signaling pathway involved in heart process	18/18903	0.0141938528484923	0.0646975618210346	0.0329394675651669	CAV1	1	0.0555555555555556
BP	GO:2000811	negative regulation of anoikis	18/18903	0.0141938528484923	0.0646975618210346	0.0329394675651669	CAV1	1	0.0555555555555556
BP	GO:0009743	response to carbohydrate	234/18903	0.0144082709384404	0.0653708588873686	0.0332822632788536	PRKAA2/ME1	2	0.00854700854700855
BP	GO:0090043	regulation of tubulin deacetylation	19/18903	0.0149768601139031	0.0673271693193809	0.034278279546065	PRKAA2	1	0.0526315789473684
BP	GO:2001185	regulation of CD8-positive, alpha-beta T cell activation	19/18903	0.0149768601139031	0.0673271693193809	0.034278279546065	SOCS1	1	0.0526315789473684
BP	GO:0006700	C21-steroid hormone biosynthetic process	20/18903	0.0157592868825055	0.0680356878627991	0.0346390075692446	AKR1B1	1	0.05
BP	GO:0042053	regulation of dopamine metabolic process	20/18903	0.0157592868825055	0.0680356878627991	0.0346390075692446	ALDH2	1	0.05
BP	GO:0042069	regulation of catecholamine metabolic process	20/18903	0.0157592868825055	0.0680356878627991	0.0346390075692446	ALDH2	1	0.05
BP	GO:0055093	response to hyperoxia	20/18903	0.0157592868825055	0.0680356878627991	0.0346390075692446	CAV1	1	0.05
BP	GO:0060749	mammary gland alveolus development	20/18903	0.0157592868825055	0.0680356878627991	0.0346390075692446	PHB2	1	0.05
BP	GO:0061377	mammary gland lobule development	20/18903	0.0157592868825055	0.0680356878627991	0.0346390075692446	PHB2	1	0.05
BP	GO:0071379	cellular response to prostaglandin stimulus	20/18903	0.0157592868825055	0.0680356878627991	0.0346390075692446	PRKAA2	1	0.05
BP	GO:1902004	positive regulation of amyloid-beta formation	20/18903	0.0157592868825055	0.0680356878627991	0.0346390075692446	SP1	1	0.05
BP	GO:1904292	regulation of ERAD pathway	20/18903	0.0157592868825055	0.0680356878627991	0.0346390075692446	CAV1	1	0.05
BP	GO:0050870	positive regulation of T cell activation	251/18903	0.0164544488672947	0.0687285527006218	0.0349917658217989	SOCS1/CAV1	2	0.00796812749003984
BP	GO:0006067	ethanol metabolic process	21/18903	0.0165411335539436	0.0687285527006218	0.0349917658217989	ALDH2	1	0.0476190476190476
BP	GO:0016137	glycoside metabolic process	21/18903	0.0165411335539436	0.0687285527006218	0.0349917658217989	AKR1B1	1	0.0476190476190476
BP	GO:0038083	peptidyl-tyrosine autophosphorylation	21/18903	0.0165411335539436	0.0687285527006218	0.0349917658217989	CAV1	1	0.0476190476190476
BP	GO:0045821	positive regulation of glycolytic process	21/18903	0.0165411335539436	0.0687285527006218	0.0349917658217989	PRKAA2	1	0.0476190476190476
BP	GO:0060353	regulation of cell adhesion molecule production	21/18903	0.0165411335539436	0.0687285527006218	0.0349917658217989	CAV1	1	0.0476190476190476
BP	GO:0060546	negative regulation of necroptotic process	21/18903	0.0165411335539436	0.0687285527006218	0.0349917658217989	CAV1	1	0.0476190476190476
BP	GO:1903817	negative regulation of voltage-gated potassium channel activity	21/18903	0.0165411335539436	0.0687285527006218	0.0349917658217989	CAV1	1	0.0476190476190476
BP	GO:1903320	regulation of protein modification by small protein conjugation or removal	252/18903	0.0165785157610046	0.0687285527006218	0.0349917658217989	UBE2I/CAV1	2	0.00793650793650794
BP	GO:0043122	regulation of I-kappaB kinase/NF-kappaB signaling	255/18903	0.0169531587283582	0.0687285527006218	0.0349917658217989	UBE2I/PRKD1	2	0.00784313725490196
BP	GO:0002070	epithelial cell maturation	22/18903	0.0173224005276057	0.0687285527006218	0.0349917658217989	AKR1B1	1	0.0454545454545455
BP	GO:0006907	pinocytosis	22/18903	0.0173224005276057	0.0687285527006218	0.0349917658217989	CAV1	1	0.0454545454545455
BP	GO:0009713	catechol-containing compound biosynthetic process	22/18903	0.0173224005276057	0.0687285527006218	0.0349917658217989	ALDH2	1	0.0454545454545455
BP	GO:0035809	regulation of urine volume	22/18903	0.0173224005276057	0.0687285527006218	0.0349917658217989	AKR1B1	1	0.0454545454545455
BP	GO:0042423	catecholamine biosynthetic process	22/18903	0.0173224005276057	0.0687285527006218	0.0349917658217989	ALDH2	1	0.0454545454545455
BP	GO:0062099	negative regulation of programmed necrotic cell death	22/18903	0.0173224005276057	0.0687285527006218	0.0349917658217989	CAV1	1	0.0454545454545455
BP	GO:0090042	tubulin deacetylation	22/18903	0.0173224005276057	0.0687285527006218	0.0349917658217989	PRKAA2	1	0.0454545454545455
BP	GO:0140374	antiviral innate immune response	22/18903	0.0173224005276057	0.0687285527006218	0.0349917658217989	PHB2	1	0.0454545454545455
BP	GO:1902644	tertiary alcohol metabolic process	22/18903	0.0173224005276057	0.0687285527006218	0.0349917658217989	AKR1B1	1	0.0454545454545455
BP	GO:2001044	regulation of integrin-mediated signaling pathway	22/18903	0.0173224005276057	0.0687285527006218	0.0349917658217989	PRKD1	1	0.0454545454545455
BP	GO:0010155	regulation of proton transport	23/18903	0.0181030882026276	0.0698465607817916	0.0355609772401388	PHB2	1	0.0434782608695652
BP	GO:0034695	response to prostaglandin E	23/18903	0.0181030882026276	0.0698465607817916	0.0355609772401388	PRKAA2	1	0.0434782608695652
BP	GO:0045591	positive regulation of regulatory T cell differentiation	23/18903	0.0181030882026276	0.0698465607817916	0.0355609772401388	SOCS1	1	0.0434782608695652
BP	GO:0046794	transport of virus	23/18903	0.0181030882026276	0.0698465607817916	0.0355609772401388	CAV1	1	0.0434782608695652
BP	GO:0060444	branching involved in mammary gland duct morphogenesis	23/18903	0.0181030882026276	0.0698465607817916	0.0355609772401388	PHB2	1	0.0434782608695652
BP	GO:0071359	cellular response to dsRNA	23/18903	0.0181030882026276	0.0698465607817916	0.0355609772401388	CAV1	1	0.0434782608695652
BP	GO:0097164	ammonium ion metabolic process	23/18903	0.0181030882026276	0.0698465607817916	0.0355609772401388	ALDH2	1	0.0434782608695652
BP	GO:0050730	regulation of peptidyl-tyrosine phosphorylation	266/18903	0.0183579494385526	0.070552119410908	0.0359201982822453	SOCS1/CAV1	2	0.0075187969924812
BP	GO:0051924	regulation of calcium ion transport	268/18903	0.0186185730045028	0.0709024254342242	0.0360985495766082	PRKD1/CAV1	2	0.00746268656716418
BP	GO:0032868	response to insulin	269/18903	0.01874948122566	0.0709024254342242	0.0360985495766082	SP1/SOCS1	2	0.00743494423791822
BP	GO:0003091	renal water homeostasis	24/18903	0.0188831969778903	0.0709024254342242	0.0360985495766082	AKR1B1	1	0.0416666666666667
BP	GO:0014850	response to muscle activity	24/18903	0.0188831969778903	0.0709024254342242	0.0360985495766082	PRKAA2	1	0.0416666666666667
BP	GO:0042430	indole-containing compound metabolic process	24/18903	0.0188831969778903	0.0709024254342242	0.0360985495766082	ALDH2	1	0.0416666666666667
BP	GO:0060352	cell adhesion molecule production	24/18903	0.0188831969778903	0.0709024254342242	0.0360985495766082	CAV1	1	0.0416666666666667
BP	GO:1903039	positive regulation of leukocyte cell-cell adhesion	275/18903	0.0195432414824274	0.0716337275352475	0.0364708773917372	SOCS1/CAV1	2	0.00727272727272727
BP	GO:0031468	nuclear membrane reassembly	25/18903	0.019662727252022	0.0716337275352475	0.0364708773917372	UBE2I	1	0.04
BP	GO:0031579	membrane raft organization	25/18903	0.019662727252022	0.0716337275352475	0.0364708773917372	CAV1	1	0.04
BP	GO:0033233	regulation of protein sumoylation	25/18903	0.019662727252022	0.0716337275352475	0.0364708773917372	UBE2I	1	0.04
BP	GO:0046716	muscle cell cellular homeostasis	25/18903	0.019662727252022	0.0716337275352475	0.0364708773917372	CAV1	1	0.04
BP	GO:0086064	cell communication by electrical coupling involved in cardiac conduction	25/18903	0.019662727252022	0.0716337275352475	0.0364708773917372	CAV1	1	0.04
BP	GO:1902993	positive regulation of amyloid precursor protein catabolic process	25/18903	0.019662727252022	0.0716337275352475	0.0364708773917372	SP1	1	0.04
BP	GO:2000209	regulation of anoikis	25/18903	0.019662727252022	0.0716337275352475	0.0364708773917372	CAV1	1	0.04
BP	GO:0032412	regulation of ion transmembrane transporter activity	281/18903	0.0203511523331983	0.072582774764237	0.0369540657768511	PHB2/CAV1	2	0.00711743772241993
BP	GO:0002026	regulation of the force of heart contraction	26/18903	0.0204416794233974	0.072582774764237	0.0369540657768511	CAV1	1	0.0384615384615385
BP	GO:0033598	mammary gland epithelial cell proliferation	26/18903	0.0204416794233974	0.072582774764237	0.0369540657768511	PHB2	1	0.0384615384615385
BP	GO:0046639	negative regulation of alpha-beta T cell differentiation	26/18903	0.0204416794233974	0.072582774764237	0.0369540657768511	SOCS1	1	0.0384615384615385
BP	GO:0050857	positive regulation of antigen receptor-mediated signaling pathway	26/18903	0.0204416794233974	0.072582774764237	0.0369540657768511	PRKD2	1	0.0384615384615385
BP	GO:0060333	interferon-gamma-mediated signaling pathway	26/18903	0.0204416794233974	0.072582774764237	0.0369540657768511	SOCS1	1	0.0384615384615385
BP	GO:2000773	negative regulation of cellular senescence	26/18903	0.0204416794233974	0.072582774764237	0.0369540657768511	AKT3	1	0.0384615384615385
BP	GO:0006874	cellular calcium ion homeostasis	284/18903	0.0207603725513761	0.0734482494597422	0.0373947048806851	PRKD1/CAV1	2	0.00704225352112676
BP	GO:0010875	positive regulation of cholesterol efflux	27/18903	0.0212200538901368	0.073799270570966	0.0375734202477313	CAV1	1	0.037037037037037
BP	GO:0036037	CD8-positive, alpha-beta T cell activation	27/18903	0.0212200538901368	0.073799270570966	0.0375734202477313	SOCS1	1	0.037037037037037
BP	GO:0036296	response to increased oxygen levels	27/18903	0.0212200538901368	0.073799270570966	0.0375734202477313	CAV1	1	0.037037037037037
BP	GO:0039529	RIG-I signaling pathway	27/18903	0.0212200538901368	0.073799270570966	0.0375734202477313	PHB2	1	0.037037037037037
BP	GO:0007249	I-kappaB kinase/NF-kappaB signaling	288/18903	0.0213114220118198	0.073799270570966	0.0375734202477313	UBE2I/PRKD1	2	0.00694444444444444
BP	GO:0034599	cellular response to oxidative stress	288/18903	0.0213114220118198	0.073799270570966	0.0375734202477313	PRKD1/PRKAA2	2	0.00694444444444444
BP	GO:0022898	regulation of transmembrane transporter activity	291/18903	0.0217287545616197	0.0748537987121794	0.0381103121262868	PHB2/CAV1	2	0.00687285223367698
BP	GO:0006972	hyperosmotic response	28/18903	0.0219978510501099	0.0748537987121794	0.0381103121262868	AKR1B1	1	0.0357142857142857
BP	GO:0034063	stress granule assembly	28/18903	0.0219978510501099	0.0748537987121794	0.0381103121262868	PRKAA2	1	0.0357142857142857
BP	GO:0060547	negative regulation of necrotic cell death	28/18903	0.0219978510501099	0.0748537987121794	0.0381103121262868	CAV1	1	0.0357142857142857
BP	GO:1904385	cellular response to angiotensin	28/18903	0.0219978510501099	0.0748537987121794	0.0381103121262868	CAV1	1	0.0357142857142857
BP	GO:0001666	response to hypoxia	296/18903	0.0224319656570042	0.0759169043364357	0.0386515710585075	PHB2/CAV1	2	0.00675675675675676
BP	GO:0010458	exit from mitosis	29/18903	0.0227750713009307	0.0759169043364357	0.0386515710585075	PHB2	1	0.0344827586206897
BP	GO:0034123	positive regulation of toll-like receptor signaling pathway	29/18903	0.0227750713009307	0.0759169043364357	0.0386515710585075	CAV1	1	0.0344827586206897
BP	GO:0048873	homeostasis of number of cells within a tissue	29/18903	0.0227750713009307	0.0759169043364357	0.0386515710585075	AKT3	1	0.0344827586206897
BP	GO:0060402	calcium ion transport into cytosol	29/18903	0.0227750713009307	0.0759169043364357	0.0386515710585075	CAV1	1	0.0344827586206897
BP	GO:1901017	negative regulation of potassium ion transmembrane transporter activity	29/18903	0.0227750713009307	0.0759169043364357	0.0386515710585075	CAV1	1	0.0344827586206897
BP	GO:0048511	rhythmic process	302/18903	0.0232883592861712	0.0766598939261373	0.0390298493243707	SP1/PRKAA2	2	0.00662251655629139
BP	GO:0007202	activation of phospholipase C activity	30/18903	0.023551715039963	0.0766598939261373	0.0390298493243707	PHB2	1	0.0333333333333333
BP	GO:0009651	response to salt stress	30/18903	0.023551715039963	0.0766598939261373	0.0390298493243707	AKR1B1	1	0.0333333333333333
BP	GO:0009165	nucleotide biosynthetic process	304/18903	0.0235768429468685	0.0766598939261373	0.0390298493243707	ME1/ACLY	2	0.00657894736842105
BP	GO:0034504	protein localization to nucleus	306/18903	0.0238668281357945	0.0766598939261373	0.0390298493243707	PRKD1/PHB2	2	0.0065359477124183
BP	GO:1901293	nucleoside phosphate biosynthetic process	306/18903	0.0238668281357945	0.0766598939261373	0.0390298493243707	ME1/ACLY	2	0.0065359477124183
BP	GO:0044403	biological process involved in symbiotic interaction	307/18903	0.0240123823017804	0.0766598939261373	0.0390298493243707	SP1/CAV1	2	0.00651465798045603
BP	GO:0036293	response to decreased oxygen levels	309/18903	0.0243046107789718	0.0766598939261373	0.0390298493243707	PHB2/CAV1	2	0.00647249190938511
BP	GO:0055074	calcium ion homeostasis	309/18903	0.0243046107789718	0.0766598939261373	0.0390298493243707	PRKD1/CAV1	2	0.00647249190938511
BP	GO:0000002	mitochondrial genome maintenance	31/18903	0.024327782664315	0.0766598939261373	0.0390298493243707	AKT3	1	0.032258064516129
BP	GO:0006099	tricarboxylic acid cycle	31/18903	0.024327782664315	0.0766598939261373	0.0390298493243707	MDH1	1	0.032258064516129
BP	GO:0033137	negative regulation of peptidyl-serine phosphorylation	31/18903	0.024327782664315	0.0766598939261373	0.0390298493243707	CAV1	1	0.032258064516129
BP	GO:0034694	response to prostaglandin	31/18903	0.024327782664315	0.0766598939261373	0.0390298493243707	PRKAA2	1	0.032258064516129
BP	GO:0060603	mammary gland duct morphogenesis	31/18903	0.024327782664315	0.0766598939261373	0.0390298493243707	PHB2	1	0.032258064516129
BP	GO:0086011	membrane repolarization during action potential	31/18903	0.024327782664315	0.0766598939261373	0.0390298493243707	CAV1	1	0.032258064516129
BP	GO:0098901	regulation of cardiac muscle cell action potential	31/18903	0.024327782664315	0.0766598939261373	0.0390298493243707	CAV1	1	0.032258064516129
BP	GO:1900027	regulation of ruffle assembly	31/18903	0.024327782664315	0.0766598939261373	0.0390298493243707	CAV1	1	0.032258064516129
BP	GO:0006650	glycerophospholipid metabolic process	311/18903	0.0245983287930781	0.0772639814654375	0.0393374083937888	SOCS1/PHB2	2	0.00643086816720257
BP	GO:0010644	cell communication by electrical coupling	32/18903	0.0251032745708453	0.0773622927026049	0.0393874615907999	CAV1	1	0.03125
BP	GO:0034389	lipid droplet organization	32/18903	0.0251032745708453	0.0773622927026049	0.0393874615907999	PRKAA2	1	0.03125
BP	GO:0043552	positive regulation of phosphatidylinositol 3-kinase activity	32/18903	0.0251032745708453	0.0773622927026049	0.0393874615907999	PRKD1	1	0.03125
BP	GO:0060544	regulation of necroptotic process	32/18903	0.0251032745708453	0.0773622927026049	0.0393874615907999	CAV1	1	0.03125
BP	GO:0061099	negative regulation of protein tyrosine kinase activity	32/18903	0.0251032745708453	0.0773622927026049	0.0393874615907999	CAV1	1	0.03125
BP	GO:1990776	response to angiotensin	32/18903	0.0251032745708453	0.0773622927026049	0.0393874615907999	CAV1	1	0.03125
BP	GO:0070372	regulation of ERK1 and ERK2 cascade	315/18903	0.0251902143232912	0.0773868653192018	0.0393999722462961	PRKD2/PHB2	2	0.00634920634920635
BP	GO:0016236	macroautophagy	317/18903	0.0254883723091342	0.0777933353774084	0.039606918333933	PRKAA2/PHB2	2	0.00630914826498423
BP	GO:0060326	cell chemotaxis	319/18903	0.0257880007713331	0.0777933353774084	0.039606918333933	PRKD2/PRKD1	2	0.00626959247648903
BP	GO:0006084	acetyl-CoA metabolic process	33/18903	0.0258781911561583	0.0777933353774084	0.039606918333933	ACLY	1	0.0303030303030303
BP	GO:0030947	regulation of vascular endothelial growth factor receptor signaling pathway	33/18903	0.0258781911561583	0.0777933353774084	0.039606918333933	PRKD2	1	0.0303030303030303
BP	GO:0045907	positive regulation of vasoconstriction	33/18903	0.0258781911561583	0.0777933353774084	0.039606918333933	CAV1	1	0.0303030303030303
BP	GO:0048147	negative regulation of fibroblast proliferation	33/18903	0.0258781911561583	0.0777933353774084	0.039606918333933	CAV1	1	0.0303030303030303
BP	GO:1901380	negative regulation of potassium ion transmembrane transport	33/18903	0.0258781911561583	0.0777933353774084	0.039606918333933	CAV1	1	0.0303030303030303
BP	GO:0022409	positive regulation of cell-cell adhesion	322/18903	0.0262401902392782	0.0781330638061764	0.0397798842579244	SOCS1/CAV1	2	0.0062111801242236
BP	GO:0072503	cellular divalent inorganic cation homeostasis	323/18903	0.026391650170011	0.0781330638061764	0.0397798842579244	PRKD1/CAV1	2	0.00619195046439629
BP	GO:0032743	positive regulation of interleukin-2 production	34/18903	0.0266525328166062	0.0781330638061764	0.0397798842579244	PRKD2	1	0.0294117647058824
BP	GO:0033238	regulation of cellular amine metabolic process	34/18903	0.0266525328166062	0.0781330638061764	0.0397798842579244	ALDH2	1	0.0294117647058824
BP	GO:0039528	cytoplasmic pattern recognition receptor signaling pathway in response to virus	34/18903	0.0266525328166062	0.0781330638061764	0.0397798842579244	PHB2	1	0.0294117647058824
BP	GO:0086004	regulation of cardiac muscle cell contraction	34/18903	0.0266525328166062	0.0781330638061764	0.0397798842579244	CAV1	1	0.0294117647058824
BP	GO:0031647	regulation of protein stability	325/18903	0.026695661653049	0.0781330638061764	0.0397798842579244	PRKD1/PHB2	2	0.00615384615384615
BP	GO:0140014	mitotic nuclear division	325/18903	0.026695661653049	0.0781330638061764	0.0397798842579244	UBE2I/PHB2	2	0.00615384615384615
BP	GO:0032409	regulation of transporter activity	326/18903	0.02684821202726	0.0781330638061764	0.0397798842579244	PHB2/CAV1	2	0.00613496932515337
BP	GO:0046394	carboxylic acid biosynthetic process	326/18903	0.02684821202726	0.0781330638061764	0.0397798842579244	PRKAA2/ACLY	2	0.00613496932515337
BP	GO:0016053	organic acid biosynthetic process	328/18903	0.0271543991003034	0.0781330638061764	0.0397798842579244	PRKAA2/ACLY	2	0.00609756097560976
BP	GO:0033146	regulation of intracellular estrogen receptor signaling pathway	35/18903	0.0274262999482905	0.0781330638061764	0.0397798842579244	PHB2	1	0.0285714285714286
BP	GO:0043276	anoikis	35/18903	0.0274262999482905	0.0781330638061764	0.0397798842579244	CAV1	1	0.0285714285714286
BP	GO:0043372	positive regulation of CD4-positive, alpha-beta T cell differentiation	35/18903	0.0274262999482905	0.0781330638061764	0.0397798842579244	SOCS1	1	0.0285714285714286
BP	GO:0051354	negative regulation of oxidoreductase activity	35/18903	0.0274262999482905	0.0781330638061764	0.0397798842579244	CAV1	1	0.0285714285714286
BP	GO:0062098	regulation of programmed necrotic cell death	35/18903	0.0274262999482905	0.0781330638061764	0.0397798842579244	CAV1	1	0.0285714285714286
BP	GO:0090050	positive regulation of cell migration involved in sprouting angiogenesis	35/18903	0.0274262999482905	0.0781330638061764	0.0397798842579244	AKT3	1	0.0285714285714286
BP	GO:1905898	positive regulation of response to endoplasmic reticulum stress	35/18903	0.0274262999482905	0.0781330638061764	0.0397798842579244	CAV1	1	0.0285714285714286
BP	GO:0060249	anatomical structure homeostasis	333/18903	0.0279261762988784	0.0783505752399912	0.0398906258472135	CAV1/AKT3	2	0.00600600600600601
BP	GO:0000423	mitophagy	36/18903	0.0281994929470595	0.0783505752399912	0.0398906258472135	PHB2	1	0.0277777777777778
BP	GO:0045589	regulation of regulatory T cell differentiation	36/18903	0.0281994929470595	0.0783505752399912	0.0398906258472135	SOCS1	1	0.0277777777777778
BP	GO:0046471	phosphatidylglycerol metabolic process	36/18903	0.0281994929470595	0.0783505752399912	0.0398906258472135	PHB2	1	0.0277777777777778
BP	GO:0071711	basement membrane organization	36/18903	0.0281994929470595	0.0783505752399912	0.0398906258472135	CAV1	1	0.0277777777777778
BP	GO:0086005	ventricular cardiac muscle cell action potential	36/18903	0.0281994929470595	0.0783505752399912	0.0398906258472135	CAV1	1	0.0277777777777778
BP	GO:0090218	positive regulation of lipid kinase activity	36/18903	0.0281994929470595	0.0783505752399912	0.0398906258472135	PRKD1	1	0.0277777777777778
BP	GO:1903580	positive regulation of ATP metabolic process	36/18903	0.0281994929470595	0.0783505752399912	0.0398906258472135	PRKAA2	1	0.0277777777777778
BP	GO:0060562	epithelial tube morphogenesis	335/18903	0.0282373986959443	0.0783505752399912	0.0398906258472135	PRKD2/PHB2	2	0.00597014925373134
BP	GO:0070482	response to oxygen levels	337/18903	0.0285500492433728	0.0783505752399912	0.0398906258472135	PHB2/CAV1	2	0.00593471810089021
BP	GO:0001933	negative regulation of protein phosphorylation	338/18903	0.0287069086183031	0.0783505752399912	0.0398906258472135	SOCS1/CAV1	2	0.00591715976331361
BP	GO:0006790	sulfur compound metabolic process	338/18903	0.0287069086183031	0.0783505752399912	0.0398906258472135	SP1/ACLY	2	0.00591715976331361
BP	GO:0090287	regulation of cellular response to growth factor stimulus	338/18903	0.0287069086183031	0.0783505752399912	0.0398906258472135	PRKD2/CAV1	2	0.00591715976331361
BP	GO:0048545	response to steroid hormone	339/18903	0.0288641232858019	0.0783505752399912	0.0398906258472135	PHB2/CAV1	2	0.00589970501474926
BP	GO:0008207	C21-steroid hormone metabolic process	37/18903	0.0289721122085105	0.0783505752399912	0.0398906258472135	AKR1B1	1	0.027027027027027
BP	GO:0033144	negative regulation of intracellular steroid hormone receptor signaling pathway	37/18903	0.0289721122085105	0.0783505752399912	0.0398906258472135	PHB2	1	0.027027027027027
BP	GO:0048854	brain morphogenesis	37/18903	0.0289721122085105	0.0783505752399912	0.0398906258472135	AKT3	1	0.027027027027027
BP	GO:1903725	regulation of phospholipid metabolic process	37/18903	0.0289721122085105	0.0783505752399912	0.0398906258472135	PHB2	1	0.027027027027027
BP	GO:0070371	ERK1 and ERK2 cascade	340/18903	0.0290216926654253	0.0783505752399912	0.0398906258472135	PRKD2/PHB2	2	0.00588235294117647
BP	GO:0051235	maintenance of location	342/18903	0.0293378932422178	0.078986635652125	0.0402144632643472	PRKD1/CAV1	2	0.00584795321637427
BP	GO:0010506	regulation of autophagy	344/18903	0.029655505716913	0.0791830438257398	0.0403144605514508	PRKD1/PRKAA2	2	0.00581395348837209
BP	GO:0030851	granulocyte differentiation	38/18903	0.0297441581279883	0.0791830438257398	0.0403144605514508	LBR	1	0.0263157894736842
BP	GO:0040036	regulation of fibroblast growth factor receptor signaling pathway	38/18903	0.0297441581279883	0.0791830438257398	0.0403144605514508	PRKD2	1	0.0263157894736842
BP	GO:0060306	regulation of membrane repolarization	38/18903	0.0297441581279883	0.0791830438257398	0.0403144605514508	CAV1	1	0.0263157894736842
BP	GO:0070588	calcium ion transmembrane transport	345/18903	0.0298148399711204	0.0791830438257398	0.0403144605514508	PRKD1/CAV1	2	0.00579710144927536
BP	GO:0032373	positive regulation of sterol transport	39/18903	0.0305156311005876	0.079747515942869	0.0406018502222556	CAV1	1	0.0256410256410256
BP	GO:0032376	positive regulation of cholesterol transport	39/18903	0.0305156311005876	0.079747515942869	0.0406018502222556	CAV1	1	0.0256410256410256
BP	GO:0032570	response to progesterone	39/18903	0.0305156311005876	0.079747515942869	0.0406018502222556	CAV1	1	0.0256410256410256
BP	GO:0042401	cellular biogenic amine biosynthetic process	39/18903	0.0305156311005876	0.079747515942869	0.0406018502222556	ALDH2	1	0.0256410256410256
BP	GO:0045066	regulatory T cell differentiation	39/18903	0.0305156311005876	0.079747515942869	0.0406018502222556	SOCS1	1	0.0256410256410256
BP	GO:1901661	quinone metabolic process	39/18903	0.0305156311005876	0.079747515942869	0.0406018502222556	AKR1B1	1	0.0256410256410256
BP	GO:0009309	amine biosynthetic process	40/18903	0.0312865315211498	0.0802638766772953	0.0408647449463351	ALDH2	1	0.025
BP	GO:0010863	positive regulation of phospholipase C activity	40/18903	0.0312865315211498	0.0802638766772953	0.0408647449463351	PHB2	1	0.025
BP	GO:0042307	positive regulation of protein import into nucleus	40/18903	0.0312865315211498	0.0802638766772953	0.0408647449463351	PRKD1	1	0.025
BP	GO:0043267	negative regulation of potassium ion transport	40/18903	0.0312865315211498	0.0802638766772953	0.0408647449463351	CAV1	1	0.025
BP	GO:0046627	negative regulation of insulin receptor signaling pathway	40/18903	0.0312865315211498	0.0802638766772953	0.0408647449463351	SOCS1	1	0.025
BP	GO:1903115	regulation of actin filament-based movement	40/18903	0.0312865315211498	0.0802638766772953	0.0408647449463351	CAV1	1	0.025
BP	GO:2000758	positive regulation of peptidyl-lysine acetylation	40/18903	0.0312865315211498	0.0802638766772953	0.0408647449463351	PRKAA2	1	0.025
BP	GO:0072507	divalent inorganic cation homeostasis	356/18903	0.0315905722259172	0.0808322735806759	0.0411541328434376	PRKD1/CAV1	2	0.00561797752808989
BP	GO:0042417	dopamine metabolic process	41/18903	0.0320568597842675	0.0813878823538399	0.0414370099202149	ALDH2	1	0.024390243902439
BP	GO:0070232	regulation of T cell apoptotic process	41/18903	0.0320568597842675	0.0813878823538399	0.0414370099202149	PRKD2	1	0.024390243902439
BP	GO:0120178	steroid hormone biosynthetic process	41/18903	0.0320568597842675	0.0813878823538399	0.0414370099202149	AKR1B1	1	0.024390243902439
BP	GO:0010038	response to metal ion	360/18903	0.0322466811254514	0.0816582622815047	0.0415746684440744	PRKAA2/CAV1	2	0.00555555555555556
BP	GO:0050999	regulation of nitric-oxide synthase activity	42/18903	0.03282661628428	0.0822764295616224	0.0418893959314812	CAV1	1	0.0238095238095238
BP	GO:0086091	regulation of heart rate by cardiac conduction	42/18903	0.03282661628428	0.0822764295616224	0.0418893959314812	CAV1	1	0.0238095238095238
BP	GO:1900077	negative regulation of cellular response to insulin stimulus	42/18903	0.03282661628428	0.0822764295616224	0.0418893959314812	SOCS1	1	0.0238095238095238
BP	GO:1900274	regulation of phospholipase C activity	42/18903	0.03282661628428	0.0822764295616224	0.0418893959314812	PHB2	1	0.0238095238095238
BP	GO:0007595	lactation	43/18903	0.0335958014152771	0.0835631608806384	0.042544509406469	CAV1	1	0.0232558139534884
BP	GO:0031952	regulation of protein autophosphorylation	43/18903	0.0335958014152771	0.0835631608806384	0.042544509406469	CAV1	1	0.0232558139534884
BP	GO:0097009	energy homeostasis	43/18903	0.0335958014152771	0.0835631608806384	0.042544509406469	PRKAA2	1	0.0232558139534884
BP	GO:0050856	regulation of T cell receptor signaling pathway	44/18903	0.0343644155710974	0.085011876450425	0.0432820939178319	PRKD2	1	0.0227272727272727
BP	GO:0071763	nuclear membrane organization	44/18903	0.0343644155710974	0.085011876450425	0.0432820939178319	UBE2I	1	0.0227272727272727
BP	GO:0050863	regulation of T cell activation	376/18903	0.0349255802049936	0.085011876450425	0.0432820939178319	SOCS1/CAV1	2	0.00531914893617021
BP	GO:1903037	regulation of leukocyte cell-cell adhesion	377/18903	0.035095871230629	0.085011876450425	0.0432820939178319	SOCS1/CAV1	2	0.00530503978779841
BP	GO:0031295	T cell costimulation	45/18903	0.0351324591453287	0.085011876450425	0.0432820939178319	CAV1	1	0.0222222222222222
BP	GO:0035384	thioester biosynthetic process	45/18903	0.0351324591453287	0.085011876450425	0.0432820939178319	ACLY	1	0.0222222222222222
BP	GO:0046427	positive regulation of receptor signaling pathway via JAK-STAT	45/18903	0.0351324591453287	0.085011876450425	0.0432820939178319	SOCS1	1	0.0222222222222222
BP	GO:0046636	negative regulation of alpha-beta T cell activation	45/18903	0.0351324591453287	0.085011876450425	0.0432820939178319	SOCS1	1	0.0222222222222222
BP	GO:0062208	positive regulation of pattern recognition receptor signaling pathway	45/18903	0.0351324591453287	0.085011876450425	0.0432820939178319	CAV1	1	0.0222222222222222
BP	GO:0071616	acyl-CoA biosynthetic process	45/18903	0.0351324591453287	0.085011876450425	0.0432820939178319	ACLY	1	0.0222222222222222
BP	GO:2000516	positive regulation of CD4-positive, alpha-beta T cell activation	45/18903	0.0351324591453287	0.085011876450425	0.0432820939178319	SOCS1	1	0.0222222222222222
BP	GO:0018108	peptidyl-tyrosine phosphorylation	380/18903	0.0356087406039006	0.0855176342191493	0.0435395903543252	SOCS1/CAV1	2	0.00526315789473684
BP	GO:0042326	negative regulation of phosphorylation	381/18903	0.0357803606363532	0.0855176342191493	0.0435395903543252	SOCS1/CAV1	2	0.005249343832021
BP	GO:0010837	regulation of keratinocyte proliferation	46/18903	0.0358999325313093	0.0855176342191493	0.0435395903543252	PRKD1	1	0.0217391304347826
BP	GO:0070266	necroptotic process	46/18903	0.0358999325313093	0.0855176342191493	0.0435395903543252	CAV1	1	0.0217391304347826
BP	GO:0097178	ruffle assembly	46/18903	0.0358999325313093	0.0855176342191493	0.0435395903543252	CAV1	1	0.0217391304347826
BP	GO:0007059	chromosome segregation	382/18903	0.0359523115288669	0.0855176342191493	0.0435395903543252	UBE2I/PHB2	2	0.00523560209424084
BP	GO:0018212	peptidyl-tyrosine modification	382/18903	0.0359523115288669	0.0855176342191493	0.0435395903543252	SOCS1/CAV1	2	0.00523560209424084
BP	GO:0006110	regulation of glycolytic process	47/18903	0.0366668361221258	0.0865867455414056	0.0440839069673751	PRKAA2	1	0.0212765957446809
BP	GO:0031294	lymphocyte costimulation	47/18903	0.0366668361221258	0.0865867455414056	0.0440839069673751	CAV1	1	0.0212765957446809
BP	GO:0071470	cellular response to osmotic stress	47/18903	0.0366668361221258	0.0865867455414056	0.0440839069673751	AKR1B1	1	0.0212765957446809
BP	GO:0006644	phospholipid metabolic process	389/18903	0.0371651852664556	0.0867246026108836	0.0441540941327163	SOCS1/PHB2	2	0.0051413881748072
BP	GO:0050878	regulation of body fluid levels	390/18903	0.0373397630886277	0.0867246026108836	0.0441540941327163	CAV1/AKR1B1	2	0.00512820512820513
BP	GO:0032008	positive regulation of TOR signaling	48/18903	0.0374331703106161	0.0867246026108836	0.0441540941327163	AKT3	1	0.0208333333333333
BP	GO:0045581	negative regulation of T cell differentiation	48/18903	0.0374331703106161	0.0867246026108836	0.0441540941327163	SOCS1	1	0.0208333333333333
BP	GO:0045981	positive regulation of nucleotide metabolic process	48/18903	0.0374331703106161	0.0867246026108836	0.0441540941327163	PRKAA2	1	0.0208333333333333
BP	GO:0046189	phenol-containing compound biosynthetic process	48/18903	0.0374331703106161	0.0867246026108836	0.0441540941327163	ALDH2	1	0.0208333333333333
BP	GO:1900544	positive regulation of purine nucleotide metabolic process	48/18903	0.0374331703106161	0.0867246026108836	0.0441540941327163	PRKAA2	1	0.0208333333333333
BP	GO:1902003	regulation of amyloid-beta formation	48/18903	0.0374331703106161	0.0867246026108836	0.0441540941327163	SP1	1	0.0208333333333333
BP	GO:0034198	cellular response to amino acid starvation	49/18903	0.0381989354893665	0.0878754853980731	0.0447400430490727	PRKD1	1	0.0204081632653061
BP	GO:0043330	response to exogenous dsRNA	49/18903	0.0381989354893665	0.0878754853980731	0.0447400430490727	CAV1	1	0.0204081632653061
BP	GO:1904894	positive regulation of receptor signaling pathway via STAT	49/18903	0.0381989354893665	0.0878754853980731	0.0447400430490727	SOCS1	1	0.0204081632653061
BP	GO:0006692	prostanoid metabolic process	50/18903	0.038964132050715	0.0890089729829854	0.0453171355466542	AKR1B1	1	0.02
BP	GO:0006693	prostaglandin metabolic process	50/18903	0.038964132050715	0.0890089729829854	0.0453171355466542	AKR1B1	1	0.02
BP	GO:2001238	positive regulation of extrinsic apoptotic signaling pathway	50/18903	0.038964132050715	0.0890089729829854	0.0453171355466542	CAV1	1	0.02
BP	GO:0051251	positive regulation of lymphocyte activation	400/18903	0.0391033741271198	0.089119317778087	0.0453733153886286	SOCS1/CAV1	2	0.005
BP	GO:0019083	viral transcription	51/18903	0.0397287603867483	0.0895038739747434	0.0455691044726406	SP1	1	0.0196078431372549
BP	GO:0030225	macrophage differentiation	51/18903	0.0397287603867483	0.0895038739747434	0.0455691044726406	SOCS1	1	0.0196078431372549
BP	GO:0060688	regulation of morphogenesis of a branching structure	51/18903	0.0397287603867483	0.0895038739747434	0.0455691044726406	PHB2	1	0.0196078431372549
BP	GO:1901985	positive regulation of protein acetylation	51/18903	0.0397287603867483	0.0895038739747434	0.0455691044726406	PRKAA2	1	0.0196078431372549
BP	GO:1990928	response to amino acid starvation	51/18903	0.0397287603867483	0.0895038739747434	0.0455691044726406	PRKD1	1	0.0196078431372549
BP	GO:0030099	myeloid cell differentiation	407/18903	0.0403569984310464	0.0901885556170883	0.0459176964151449	SOCS1/LBR	2	0.00491400491400491
BP	GO:0010939	regulation of necrotic cell death	52/18903	0.0404928208893049	0.0901885556170883	0.0459176964151449	CAV1	1	0.0192307692307692
BP	GO:0032007	negative regulation of TOR signaling	52/18903	0.0404928208893049	0.0901885556170883	0.0459176964151449	PRKAA2	1	0.0192307692307692
BP	GO:0051480	regulation of cytosolic calcium ion concentration	52/18903	0.0404928208893049	0.0901885556170883	0.0459176964151449	CAV1	1	0.0192307692307692
BP	GO:0086009	membrane repolarization	52/18903	0.0404928208893049	0.0901885556170883	0.0459176964151449	CAV1	1	0.0192307692307692
BP	GO:0002639	positive regulation of immunoglobulin production	53/18903	0.0412563139499735	0.0907488470228093	0.0462029575604851	PHB2	1	0.0188679245283019
BP	GO:0010874	regulation of cholesterol efflux	53/18903	0.0412563139499735	0.0907488470228093	0.0462029575604851	CAV1	1	0.0188679245283019
BP	GO:0046638	positive regulation of alpha-beta T cell differentiation	53/18903	0.0412563139499735	0.0907488470228093	0.0462029575604851	SOCS1	1	0.0188679245283019
BP	GO:0052372	modulation by symbiont of entry into host	53/18903	0.0412563139499735	0.0907488470228093	0.0462029575604851	CAV1	1	0.0188679245283019
BP	GO:0097300	programmed necrotic cell death	53/18903	0.0412563139499735	0.0907488470228093	0.0462029575604851	CAV1	1	0.0188679245283019
BP	GO:0007159	leukocyte cell-cell adhesion	414/18903	0.0416261362682178	0.0907488470228093	0.0462029575604851	SOCS1/CAV1	2	0.00483091787439614
BP	GO:0018205	peptidyl-lysine modification	414/18903	0.0416261362682178	0.0907488470228093	0.0462029575604851	UBE2I/PRKAA2	2	0.00483091787439614
BP	GO:0030520	intracellular estrogen receptor signaling pathway	54/18903	0.0420192399600929	0.0907488470228093	0.0462029575604851	PHB2	1	0.0185185185185185
BP	GO:0030857	negative regulation of epithelial cell differentiation	54/18903	0.0420192399600929	0.0907488470228093	0.0462029575604851	CAV1	1	0.0185185185185185
BP	GO:0042149	cellular response to glucose starvation	54/18903	0.0420192399600929	0.0907488470228093	0.0462029575604851	PRKAA2	1	0.0185185185185185
BP	GO:0042572	retinol metabolic process	54/18903	0.0420192399600929	0.0907488470228093	0.0462029575604851	AKR1B1	1	0.0185185185185185
BP	GO:0046164	alcohol catabolic process	54/18903	0.0420192399600929	0.0907488470228093	0.0462029575604851	ALDH2	1	0.0185185185185185
BP	GO:0086002	cardiac muscle cell action potential involved in contraction	54/18903	0.0420192399600929	0.0907488470228093	0.0462029575604851	CAV1	1	0.0185185185185185
BP	GO:0006875	cellular metal ion homeostasis	420/18903	0.0427261759798243	0.0907488470228093	0.0462029575604851	PRKD1/CAV1	2	0.00476190476190476
BP	GO:0045860	positive regulation of protein kinase activity	420/18903	0.0427261759798243	0.0907488470228093	0.0462029575604851	SOCS1/PHB2	2	0.00476190476190476
BP	GO:0002931	response to ischemia	55/18903	0.042781599310753	0.0907488470228093	0.0462029575604851	CAV1	1	0.0181818181818182
BP	GO:0006584	catecholamine metabolic process	55/18903	0.042781599310753	0.0907488470228093	0.0462029575604851	ALDH2	1	0.0181818181818182
BP	GO:0009712	catechol-containing compound metabolic process	55/18903	0.042781599310753	0.0907488470228093	0.0462029575604851	ALDH2	1	0.0181818181818182
BP	GO:0010518	positive regulation of phospholipase activity	55/18903	0.042781599310753	0.0907488470228093	0.0462029575604851	PHB2	1	0.0181818181818182
BP	GO:0043616	keratinocyte proliferation	55/18903	0.042781599310753	0.0907488470228093	0.0462029575604851	PRKD1	1	0.0181818181818182
BP	GO:1902991	regulation of amyloid precursor protein catabolic process	55/18903	0.042781599310753	0.0907488470228093	0.0462029575604851	SP1	1	0.0181818181818182
BP	GO:2000772	regulation of cellular senescence	55/18903	0.042781599310753	0.0907488470228093	0.0462029575604851	AKT3	1	0.0181818181818182
BP	GO:0016032	viral process	421/18903	0.0429106026954092	0.0908258977138251	0.0462421863763191	SP1/CAV1	2	0.00475059382422803
BP	GO:0010959	regulation of metal ion transport	423/18903	0.0432803828304621	0.0911806080020086	0.046422780013912	PRKD1/CAV1	2	0.00472813238770686
BP	GO:0034205	amyloid-beta formation	56/18903	0.0435433923927959	0.0911806080020086	0.046422780013912	SP1	1	0.0178571428571429
BP	GO:0043331	response to dsRNA	56/18903	0.0435433923927959	0.0911806080020086	0.046422780013912	CAV1	1	0.0178571428571429
BP	GO:0043370	regulation of CD4-positive, alpha-beta T cell differentiation	56/18903	0.0435433923927959	0.0911806080020086	0.046422780013912	SOCS1	1	0.0178571428571429
BP	GO:0043470	regulation of carbohydrate catabolic process	56/18903	0.0435433923927959	0.0911806080020086	0.046422780013912	PRKAA2	1	0.0178571428571429
BP	GO:0032768	regulation of monooxygenase activity	57/18903	0.0443046195968126	0.0923798451167583	0.047033347567501	CAV1	1	0.0175438596491228
BP	GO:0070231	T cell apoptotic process	57/18903	0.0443046195968126	0.0923798451167583	0.047033347567501	PRKD2	1	0.0175438596491228
BP	GO:0031529	ruffle organization	58/18903	0.0450652813131478	0.0935677450993323	0.0476381430473507	CAV1	1	0.0172413793103448
BP	GO:0045620	negative regulation of lymphocyte differentiation	58/18903	0.0450652813131478	0.0935677450993323	0.0476381430473507	SOCS1	1	0.0172413793103448
BP	GO:0042306	regulation of protein import into nucleus	59/18903	0.0458253779318955	0.0940947965182669	0.0479064807192895	PRKD1	1	0.0169491525423729
BP	GO:0043903	regulation of biological process involved in symbiotic interaction	59/18903	0.0458253779318955	0.0940947965182669	0.0479064807192895	CAV1	1	0.0169491525423729
BP	GO:0051289	protein homotetramerization	59/18903	0.0458253779318955	0.0940947965182669	0.0479064807192895	ME1	1	0.0169491525423729
BP	GO:0006816	calcium ion transport	440/18903	0.0464728302321693	0.0940947965182669	0.0479064807192895	PRKD1/CAV1	2	0.00454545454545455
BP	GO:0045936	negative regulation of phosphate metabolic process	440/18903	0.0464728302321693	0.0940947965182669	0.0479064807192895	SOCS1/CAV1	2	0.00454545454545455
BP	GO:0002753	cytoplasmic pattern recognition receptor signaling pathway	60/18903	0.0465849098429029	0.0940947965182669	0.0479064807192895	PHB2	1	0.0166666666666667
BP	GO:0006998	nuclear envelope organization	60/18903	0.0465849098429029	0.0940947965182669	0.0479064807192895	UBE2I	1	0.0166666666666667
BP	GO:0019748	secondary metabolic process	60/18903	0.0465849098429029	0.0940947965182669	0.0479064807192895	AKR1B1	1	0.0166666666666667
BP	GO:0033866	nucleoside bisphosphate biosynthetic process	60/18903	0.0465849098429029	0.0940947965182669	0.0479064807192895	ACLY	1	0.0166666666666667
BP	GO:0034030	ribonucleoside bisphosphate biosynthetic process	60/18903	0.0465849098429029	0.0940947965182669	0.0479064807192895	ACLY	1	0.0166666666666667
BP	GO:0034033	purine nucleoside bisphosphate biosynthetic process	60/18903	0.0465849098429029	0.0940947965182669	0.0479064807192895	ACLY	1	0.0166666666666667
BP	GO:0043407	negative regulation of MAP kinase activity	60/18903	0.0465849098429029	0.0940947965182669	0.0479064807192895	CAV1	1	0.0166666666666667
BP	GO:0010563	negative regulation of phosphorus metabolic process	441/18903	0.0466633378651813	0.0940947965182669	0.0479064807192895	SOCS1/CAV1	2	0.00453514739229025
BP	GO:0048732	gland development	441/18903	0.0466633378651813	0.0940947965182669	0.0479064807192895	PHB2/CAV1	2	0.00453514739229025
BP	GO:0086065	cell communication involved in cardiac conduction	61/18903	0.0473438774357677	0.0950758194406811	0.0484059488881663	CAV1	1	0.0163934426229508
BP	GO:0098900	regulation of action potential	61/18903	0.0473438774357677	0.0950758194406811	0.0484059488881663	CAV1	1	0.0163934426229508
BP	GO:0009150	purine ribonucleotide metabolic process	447/18903	0.047812634352776	0.0955746882230328	0.0486599379352498	PRKAA2/ACLY	2	0.00447427293064877
BP	GO:0045428	regulation of nitric oxide biosynthetic process	62/18903	0.0481022810998408	0.0955746882230328	0.0486599379352498	CAV1	1	0.0161290322580645
BP	GO:0046824	positive regulation of nucleocytoplasmic transport	62/18903	0.0481022810998408	0.0955746882230328	0.0486599379352498	PRKD1	1	0.0161290322580645
BP	GO:0070228	regulation of lymphocyte apoptotic process	62/18903	0.0481022810998408	0.0955746882230328	0.0486599379352498	PRKD2	1	0.0161290322580645
BP	GO:0072594	establishment of protein localization to organelle	449/18903	0.0481981019009397	0.0955746882230328	0.0486599379352498	PRKD1/PHB2	2	0.0044543429844098
BP	GO:0002696	positive regulation of leukocyte activation	450/18903	0.0483912774728935	0.0955746882230328	0.0486599379352498	SOCS1/CAV1	2	0.00444444444444444
BP	GO:1903829	positive regulation of protein localization	451/18903	0.0485847468861363	0.0955746882230328	0.0486599379352498	PRKD1/PRKAA2	2	0.00443458980044346
BP	GO:0007062	sister chromatid cohesion	63/18903	0.0488601212242239	0.0955746882230328	0.0486599379352498	PHB2	1	0.0158730158730159
BP	GO:0032623	interleukin-2 production	63/18903	0.0488601212242239	0.0955746882230328	0.0486599379352498	PRKD2	1	0.0158730158730159
BP	GO:0032663	regulation of interleukin-2 production	63/18903	0.0488601212242239	0.0955746882230328	0.0486599379352498	PRKD2	1	0.0158730158730159
BP	GO:0032757	positive regulation of interleukin-8 production	63/18903	0.0488601212242239	0.0955746882230328	0.0486599379352498	PRKD2	1	0.0158730158730159
BP	GO:2001244	positive regulation of intrinsic apoptotic signaling pathway	63/18903	0.0488601212242239	0.0955746882230328	0.0486599379352498	CAV1	1	0.0158730158730159
BP	GO:2001258	negative regulation of cation channel activity	63/18903	0.0488601212242239	0.0955746882230328	0.0486599379352498	CAV1	1	0.0158730158730159
BP	GO:0016055	Wnt signaling pathway	456/18903	0.0495564834851555	0.0962872281857743	0.0490227133835199	PRKAA2/CAV1	2	0.0043859649122807
BP	GO:0016925	protein sumoylation	64/18903	0.0496173981977714	0.0962872281857743	0.0490227133835199	UBE2I	1	0.015625
BP	GO:0019229	regulation of vasoconstriction	64/18903	0.0496173981977714	0.0962872281857743	0.0490227133835199	CAV1	1	0.015625
BP	GO:0050891	multicellular organismal water homeostasis	64/18903	0.0496173981977714	0.0962872281857743	0.0490227133835199	AKR1B1	1	0.015625
BP	GO:0198738	cell-cell signaling by wnt	458/18903	0.04994721694983	0.0966078868119542	0.0491859702995341	PRKAA2/CAV1	2	0.00436681222707424
CC	GO:0106068	SUMO ligase complex	13/19869	0.00977288911247898	0.182925565189247	0.155625210471025	UBE2I	1	0.0769230769230769
CC	GO:0005639	integral component of nuclear inner membrane	18/19869	0.0135078996237065	0.182925565189247	0.155625210471025	LBR	1	0.0555555555555556
CC	GO:0031229	intrinsic component of nuclear inner membrane	18/19869	0.0135078996237065	0.182925565189247	0.155625210471025	LBR	1	0.0555555555555556
CC	GO:0036464	cytoplasmic ribonucleoprotein granule	248/19869	0.0146383906244907	0.182925565189247	0.155625210471025	SOCS1/PRKAA2	2	0.00806451612903226
CC	GO:0035770	ribonucleoprotein granule	265/19869	0.0165954124310751	0.182925565189247	0.155625210471025	SOCS1/PRKAA2	2	0.00754716981132075
CC	GO:0061695	transferase complex, transferring phosphorus-containing groups	295/19869	0.0203072831415819	0.182925565189247	0.155625210471025	SOCS1/PRKAA2	2	0.00677966101694915
CC	GO:0005942	phosphatidylinositol 3-kinase complex	29/19869	0.0216786879367925	0.182925565189247	0.155625210471025	SOCS1	1	0.0344827586206897
CC	GO:0002080	acrosomal membrane	30/19869	0.0224183461868407	0.182925565189247	0.155625210471025	CAV1	1	0.0333333333333333
CC	GO:0005938	cell cortex	312/19869	0.0225524669411401	0.182925565189247	0.155625210471025	PRKD1/CAV1	2	0.00641025641025641
CC	GO:0000795	synaptonemal complex	40/19869	0.0297862771151638	0.197672566309723	0.168171325339202	UBE2I	1	0.025
CC	GO:0099086	synaptonemal structure	40/19869	0.0297862771151638	0.197672566309723	0.168171325339202	UBE2I	1	0.025
CC	GO:0000421	autophagosome membrane	52/19869	0.0385593750922678	0.214111366170239	0.182156749878069	PRKD1	1	0.0192307692307692
CC	GO:0000791	euchromatin	60/19869	0.0443669120982637	0.214111366170239	0.182156749878069	SP1	1	0.0166666666666667
CC	GO:0005637	nuclear inner membrane	63/19869	0.04653628467529	0.214111366170239	0.182156749878069	LBR	1	0.0158730158730159
MF	GO:0004698	calcium-dependent protein kinase C activity	16/18432	7.36918876214945e-05	0.0017710817821252	0.000690480226949397	PRKD2/PRKD1	2	0.125
MF	GO:0004697	protein kinase C activity	17/18432	8.34782087432835e-05	0.0017710817821252	0.000690480226949397	PRKD2/PRKD1	2	0.117647058823529
MF	GO:0009055	electron transfer activity	122/18432	0.000121459152103898	0.0017710817821252	0.000690480226949397	ME1/ALDH2/AKR1B1	3	0.0245901639344262
MF	GO:0016616	oxidoreductase activity, acting on the CH-OH group of donors, NAD or NADP as acceptor	126/18432	0.000133646133299126	0.0017710817821252	0.000690480226949397	ME1/MDH1/AKR1B1	3	0.0238095238095238
MF	GO:0009931	calcium-dependent protein serine/threonine kinase activity	22/18432	0.000141457226695301	0.0017710817821252	0.000690480226949397	PRKD2/PRKD1	2	0.0909090909090909
MF	GO:0010857	calcium-dependent protein kinase activity	23/18432	0.000154856514934673	0.0017710817821252	0.000690480226949397	PRKD2/PRKD1	2	0.0869565217391304
MF	GO:0106310	protein serine kinase activity	363/18432	0.000170061008970448	0.0017710817821252	0.000690480226949397	PRKD2/PRKD1/PRKAA2/AKT3	4	0.0110192837465565
MF	GO:0016614	oxidoreductase activity, acting on CH-OH group of donors	138/18432	0.000174921657493847	0.0017710817821252	0.000690480226949397	ME1/MDH1/AKR1B1	3	0.0217391304347826
MF	GO:0004674	protein serine/threonine kinase activity	430/18432	0.000325045133108028	0.00292540619797226	0.00114050923897554	PRKD2/PRKD1/PRKAA2/AKT3	4	0.00930232558139535
MF	GO:0016620	oxidoreductase activity, acting on the aldehyde or oxo group of donors, NAD or NADP as acceptor	39/18432	0.00045015335297089	0.00364624215906421	0.0014215369041186	ALDH2/AKR1B1	2	0.0512820512820513
MF	GO:0016903	oxidoreductase activity, acting on the aldehyde or oxo group of donors	47/18432	0.000654236847131652	0.00481756223796944	0.00187819190564111	ALDH2/AKR1B1	2	0.0425531914893617
MF	GO:0050661	NADP binding	53/18432	0.000831637287386059	0.00518174002140545	0.00202017154830622	ME1/LBR	2	0.0377358490566038
MF	GO:0051287	NAD binding	53/18432	0.000831637287386059	0.00518174002140545	0.00202017154830622	ME1/ALDH2	2	0.0377358490566038
MF	GO:0001221	transcription coregulator binding	109/18432	0.00346005032257726	0.0200188625806256	0.00780462478776826	UBE2I/SP1	2	0.018348623853211
MF	GO:0016661	oxidoreductase activity, acting on other nitrogenous compounds as donors	11/18432	0.00891789620007533	0.0419479504932883	0.0163539768005023	ALDH2	1	0.0909090909090909
MF	GO:0008022	protein C-terminus binding	181/18432	0.00925796552889458	0.0419479504932883	0.0163539768005023	SP1/PHB2	2	0.0110497237569061
MF	GO:0004032	alditol:NADP+ 1-oxidoreductase activity	12/18432	0.00972492250467338	0.0419479504932883	0.0163539768005023	AKR1B1	1	0.0833333333333333
MF	GO:0050998	nitric-oxide synthase binding	13/18432	0.0105313354342296	0.0419479504932883	0.0163539768005023	CAV1	1	0.0769230769230769
MF	GO:0052650	NADP-retinol dehydrogenase activity	14/18432	0.0113371354216605	0.0419479504932883	0.0163539768005023	AKR1B1	1	0.0714285714285714
MF	GO:0071837	HMG box domain binding	14/18432	0.0113371354216605	0.0419479504932883	0.0163539768005023	SP1	1	0.0714285714285714
MF	GO:0004029	aldehyde dehydrogenase (NAD+) activity	15/18432	0.0121423228995992	0.0419479504932883	0.0163539768005023	ALDH2	1	0.0666666666666667
MF	GO:0005159	insulin-like growth factor receptor binding	16/18432	0.0129468983003976	0.0419479504932883	0.0163539768005023	SOCS1	1	0.0625
MF	GO:0005521	lamin binding	16/18432	0.0129468983003976	0.0419479504932883	0.0163539768005023	LBR	1	0.0625
MF	GO:0046935	1-phosphatidylinositol-3-kinase regulator activity	16/18432	0.0129468983003976	0.0419479504932883	0.0163539768005023	SOCS1	1	0.0625
MF	GO:0070402	NADPH binding	16/18432	0.0129468983003976	0.0419479504932883	0.0163539768005023	LBR	1	0.0625
MF	GO:0004030	aldehyde dehydrogenase [NAD(P)+] activity	17/18432	0.0137508620561262	0.0428392240979316	0.0167014518900318	ALDH2	1	0.0588235294117647
MF	GO:0035014	phosphatidylinositol 3-kinase regulator activity	19/18432	0.0153569563592456	0.0460708690777368	0.0179613524669539	SOCS1	1	0.0526315789473684
MF	GO:0035173	histone kinase activity	20/18432	0.0161590877693688	0.046745932475674	0.0182245350782355	PRKAA2	1	0.05
MF	GO:0019789	SUMO transferase activity	23/18432	0.0185618242044946	0.0501169253521354	0.0195387623205206	UBE2I	1	0.0434782608695652
MF	GO:0035035	histone acetyltransferase binding	23/18432	0.0185618242044946	0.0501169253521354	0.0195387623205206	SP1	1	0.0434782608695652
MF	GO:0008106	alcohol dehydrogenase (NADP+) activity	24/18432	0.0193615185190652	0.0505897741949768	0.0197231088479442	AKR1B1	1	0.0416666666666667
MF	GO:0016628	oxidoreductase activity, acting on the CH-CH group of donors, NAD or NADP as acceptor	28/18432	0.0225542180850573	0.0567520923921987	0.0221255720827285	LBR	1	0.0357142857142857
MF	GO:0046625	sphingolipid binding	29/18432	0.0233508756990936	0.0567520923921987	0.0221255720827285	PHB2	1	0.0344827586206897
MF	GO:0004033	aldo-keto reductase (NADP) activity	31/18432	0.0249423731941516	0.0567520923921987	0.0221255720827285	AKR1B1	1	0.032258064516129
MF	GO:0043425	bHLH transcription factor binding	31/18432	0.0249423731941516	0.0567520923921987	0.0221255720827285	SP1	1	0.032258064516129
MF	GO:0008200	ion channel inhibitor activity	32/18432	0.0257372139311813	0.0567520923921987	0.0221255720827285	CAV1	1	0.03125
MF	GO:0016248	channel inhibitor activity	33/18432	0.0265314498980856	0.0567520923921987	0.0221255720827285	CAV1	1	0.0303030303030303
MF	GO:0016831	carboxy-lyase activity	34/18432	0.0273250815221697	0.0567520923921987	0.0221255720827285	ME1	1	0.0294117647058824
MF	GO:0043531	ADP binding	34/18432	0.0273250815221697	0.0567520923921987	0.0221255720827285	ME1	1	0.0294117647058824
MF	GO:0046982	protein heterodimerization activity	341/18432	0.030569085483921	0.0604188493228845	0.023555106948493	PHB2/CAV1	2	0.00586510263929619
MF	GO:0030331	nuclear estrogen receptor binding	39/18432	0.0312841894365244	0.0604188493228845	0.023555106948493	PHB2	1	0.0256410256410256
MF	GO:0061629	RNA polymerase II-specific DNA-binding transcription factor binding	350/18432	0.0320713371900725	0.0604188493228845	0.023555106948493	SP1/PHB2	2	0.00571428571428571
MF	GO:0061650	ubiquitin-like protein conjugating enzyme activity	40/18432	0.0320742039615313	0.0604188493228845	0.023555106948493	UBE2I	1	0.025
MF	GO:0004712	protein serine/threonine/tyrosine kinase activity	45/18432	0.0360152646920037	0.0648274764456066	0.0252738699593008	PRKAA2	1	0.0222222222222222
MF	GO:0016504	peptidase activator activity	45/18432	0.0360152646920037	0.0648274764456066	0.0252738699593008	CAV1	1	0.0222222222222222
MF	GO:0015485	cholesterol binding	51/18432	0.0407247673924169	0.0701852374209739	0.0273626656611984	CAV1	1	0.0196078431372549
MF	GO:0016830	carbon-carbon lyase activity	51/18432	0.0407247673924169	0.0701852374209739	0.0273626656611984	ME1	1	0.0196078431372549
MF	GO:0015459	potassium channel regulator activity	54/18432	0.0430714576013456	0.0724908611345575	0.0282615443019717	CAV1	1	0.0185185185185185
MF	GO:0005080	protein kinase C binding	55/18432	0.0438524962418928	0.0724908611345575	0.0282615443019717	PRKD2	1	0.0181818181818182
MF	GO:0016627	oxidoreductase activity, acting on the CH-CH group of donors	60/18432	0.0477487726748274	0.0770710990502772	0.0300472121053712	LBR	1	0.0166666666666667
MF	GO:0032934	sterol binding	61/18432	0.0485262475501745	0.0770710990502772	0.0300472121053712	CAV1	1	0.0163934426229508
