# Supplementary material for: Identification of Prognostic Genes Related to Cell Senescence and Lipid Metabolism in Glioblastoma Based on Transcriptome and Single-Cell RNA-Seq Data
Source: Int J Mol Sci. 2025 Feb 21;26(5):1875. doi: 10.3390/ijms26051875 (PMC11899969; doi:10.3390/ijms26051875)
Supplement: Supplementary file 1 [file ijms-26-01875-s001.zip › Supplementary_Table_0221/Supplementary Table 5.xlsx]

## Sheet: 05.KEGG
	ID	Description		BgRatio	pvalue	p.adjust	qvalue	geneID	Count
hsa00620	hsa00620	Pyruvate metabolism		47/8848	0.0000611263619156962	0.00892444883969165	0.00669172804129727	ME1/MDH1/ALDH2	3
hsa00020	hsa00020	Citrate cycle (TCA cycle)		30/8848	0.00113541341311193	0.0485915107671044	0.0364348746919889	MDH1/ACLY	2
hsa04910	hsa04910	Insulin signaling pathway		138/8848	0.0014722768742085	0.0485915107671044	0.0364348746919889	SOCS1/PRKAA2/AKT3	3
hsa05418	hsa05418	Fluid shear stress and atherosclerosis		141/8848	0.00156632827458661	0.0485915107671044	0.0364348746919889	PRKAA2/CAV1/AKT3	3
hsa04936	hsa04936	Alcoholic liver disease		144/8848	0.00166409283448988	0.0485915107671044	0.0364348746919889	PRKAA2/ALDH2/AKT3	3
hsa04213	hsa04213	Longevity regulating pathway - multiple species		62/8848	0.00478362516055269	0.0827047830477949	0.0620136801511944	PRKAA2/AKT3	2
hsa04015	hsa04015	Rap1 signaling pathway		212/8848	0.0049872277619307	0.0827047830477949	0.0620136801511944	PRKD2/PRKD1/AKT3	3
hsa00561	hsa00561	Glycerolipid metabolism		65/8848	0.0052463219508753	0.0827047830477949	0.0620136801511944	ALDH2/AKR1B1	2
hsa05208	hsa05208	Chemical carcinogenesis - reactive oxygen species		226/8848	0.00596135611675705	0.0827047830477949	0.0620136801511944	PRKD2/PRKD1/AKT3	3
hsa04920	hsa04920	Adipocytokine signaling pathway		70/8848	0.00606157863868077	0.0827047830477949	0.0620136801511944	PRKAA2/AKT3	2
hsa04917	hsa04917	Prolactin signaling pathway		71/8848	0.0062311822844229	0.0827047830477949	0.0620136801511944	SOCS1/AKT3	2
hsa04211	hsa04211	Longevity regulating pathway		90/8848	0.00985788241189608	0.113125902120135	0.0848240361967846	PRKAA2/AKT3	2
hsa04925	hsa04925	Aldosterone synthesis and secretion		98/8848	0.0116079617721978	0.113125902120135	0.0848240361967846	PRKD2/PRKD1	2
hsa01522	hsa01522	Endocrine resistance		99/8848	0.0118357393612544	0.113125902120135	0.0848240361967846	SP1/AKT3	2
hsa05231	hsa05231	Choline metabolism in cancer		99/8848	0.0118357393612544	0.113125902120135	0.0848240361967846	SP1/AKT3	2
hsa04137	hsa04137	Mitophagy - animal		105/8848	0.0132438096867527	0.113125902120135	0.0848240361967846	SP1/PHB2	2
hsa04922	hsa04922	Glucagon signaling pathway		107/8848	0.0137287862097629	0.113125902120135	0.0848240361967846	PRKAA2/AKT3	2
hsa04931	hsa04931	Insulin resistance		109/8848	0.0142214878216296	0.113125902120135	0.0848240361967846	PRKAA2/AKT3	2
hsa05145	hsa05145	Toxoplasmosis		111/8848	0.0147218639745381	0.113125902120135	0.0848240361967846	SOCS1/AKT3	2
hsa01200	hsa01200	Carbon metabolism		116/8848	0.0160060506869916	0.116844170015039	0.0876120669182699	ME1/MDH1	2
hsa04152	hsa04152	AMPK signaling pathway		122/8848	0.017608876683877	0.116858908902093	0.0876231184269477	PRKAA2/AKT3	2
hsa04935	hsa04935	Growth hormone synthesis, secretion and action		122/8848	0.017608876683877	0.116858908902093	0.0876231184269477	SOCS1/AKT3	2
hsa04068	hsa04068	FoxO signaling pathway		133/8848	0.0207182779056658	0.125361857414567	0.0939987971962146	PRKAA2/AKT3	2
hsa04915	hsa04915	Estrogen signaling pathway		139/8848	0.0225051560622491	0.125361857414567	0.0939987971962146	SP1/AKT3	2
hsa04371	hsa04371	Apelin signaling pathway		140/8848	0.0228090776286255	0.125361857414567	0.0939987971962146	PRKAA2/AKT3	2
hsa04120	hsa04120	Ubiquitin mediated proteolysis		142/8848	0.0234221033777656	0.125361857414567	0.0939987971962146	UBE2I/SOCS1	2
hsa04380	hsa04380	Osteoclast differentiation		142/8848	0.0234221033777656	0.125361857414567	0.0939987971962146	SOCS1/AKT3	2
hsa05017	hsa05017	Spinocerebellar ataxia		144/8848	0.0240420000521087	0.125361857414567	0.0939987971962146	SP1/AKT3	2
hsa05224	hsa05224	Breast cancer		148/8848	0.0253022187835904	0.127383584220835	0.0955147278944974	SP1/AKT3	2
hsa04932	hsa04932	Non-alcoholic fatty liver disease		157/8848	0.02823558741658	0.134554299619911	0.100891471957251	PRKAA2/AKT3	2
hsa04150	hsa04150	mTOR signaling pathway		158/8848	0.0285697485494331	0.134554299619911	0.100891471957251	PRKAA2/AKT3	2
hsa04630	hsa04630	JAK-STAT signaling pathway		168/8848	0.0319998219797552	0.14313110897901	0.107322533048428	SOCS1/AKT3	2
hsa04140	hsa04140	Autophagy - animal		169/8848	0.0323515520295022	0.14313110897901	0.107322533048428	PRKAA2/AKT3	2
hsa00100	hsa00100	Steroid biosynthesis		20/8848	0.0334007160238634	0.143426604102472	0.107544101129467	LBR	1
hsa00770	hsa00770	Pantothenate and CoA biosynthesis		21/8848	0.0350431026640589	0.14617979968436	0.109608501565778	ALDH2	1
hsa00340	hsa00340	Histidine metabolism		22/8848	0.0366828844087101	0.148769475657547	0.111550291769177	ALDH2	1
hsa04964	hsa04964	Proximal tubule bicarbonate reclamation		23/8848	0.0383200650946233	0.151208905508513	0.113379424462043	MDH1	1
hsa00790	hsa00790	Folate biosynthesis		27/8848	0.0448428538045296	0.163851197765791	0.122858864943347	AKR1B1	1
hsa04510	hsa04510	Focal adhesion		203/8848	0.0452051455756441	0.163851197765791	0.122858864943347	CAV1/AKT3	2
hsa05205	hsa05205	Proteoglycans in cancer		204/8848	0.0456083880941876	0.163851197765791	0.122858864943347	CAV1/AKT3	2
hsa05415	hsa05415	Diabetic cardiomyopathy		205/8848	0.0460130075917633	0.163851197765791	0.122858864943347	SP1/AKT3	2
hsa00053	hsa00053	Ascorbate and aldarate metabolism		30/8848	0.0497078214489994	0.170303462503012	0.127696900506945	ALDH2	1
