# Supplementary material for: Identification of Prognostic Genes Related to Cell Senescence and Lipid Metabolism in Glioblastoma Based on Transcriptome and Single-Cell RNA-Seq Data
Source: Int J Mol Sci. 2025 Feb 21;26(5):1875. doi: 10.3390/ijms26051875 (PMC11899969; doi:10.3390/ijms26051875)
Supplement: Supplementary file 1 [file ijms-26-01875-s001.zip › Supplementary_Table_0221/Supplementary Table 6.xlsx]

## Sheet: unicox
id	HR	HR.95L	HR.95H	pvalue
AKR1B1	1.53603616679233	0.948543478754351	2.48740005971312	0.0809561989846165
SOCS1	1.24742518013831	1.02733660401559	1.51466381511262	0.0255965590511305
UBE2I	1.15214559313382	0.623704008377402	2.12831639679708	0.651049558656801
ME1	1.14973111285297	0.96198570806635	1.37411774497066	0.125053492509411
CAV1	1.13160528414343	0.967995666215602	1.32286802905594	0.120728742616983
PRKD2	1.09980239275811	0.7804390772252	1.54985230547013	0.586753348230444
ALDH2	1.06450689368481	0.803879962887767	1.40963200852996	0.662618601500375
MDH1	1.01796457416761	0.63991442953871	1.61936006820043	0.94007683663625
ACLY	0.999626391266345	0.703516805814403	1.42036823265284	0.998336509155091
PRKD1	0.845693035065845	0.589193123043182	1.2138578703446	0.363389781441375
AKT3	0.829212502777318	0.632009643270593	1.08794760029924	0.176499432985397
LBR	0.736668685967966	0.512724097017213	1.05842646375083	0.0983586282889581
PRKAA2	0.711931470583958	0.426082912472125	1.18954880369908	0.194542664744093
PHB2	0.692326639561912	0.490333805950833	0.977530347754876	0.036700343739277

## Sheet: PH
gene	PH.p
ACLY	0.180607043157149
PHB2	0.718009796773351
AKR1B1	0.700729827906175
MDH1	0.0591481345657741
ALDH2	0.452254594744006
CAV1	0.0600204266564541
UBE2I	0.901002500951824
AKT3	0.142925310296254
SP1	0.0403426399577299
LBR	0.109311505807167
PRKD2	0.43844449263312
PRKD1	0.640251297206794
ME1	0.993621615509007
PRKAA2	0.366721009418845
SOCS1	0.563264189188307
