# Supplementary material for: Identification of Prognostic Genes Related to Cell Senescence and Lipid Metabolism in Glioblastoma Based on Transcriptome and Single-Cell RNA-Seq Data
Source: Int J Mol Sci. 2025 Feb 21;26(5):1875. doi: 10.3390/ijms26051875 (PMC11899969; doi:10.3390/ijms26051875)
Supplement: Supplementary file 1 [file ijms-26-01875-s001.zip › Supplementary_Table_0221/Supplementary Table 7.csv]

sample	sample_id	age	gender	OS	OS.time	IDH1	MGMT	riskScore	risk	SOCS1	PHB2
TCGA-02-0047-01A	TCGA-02-0047-01	78	male	1	448	WT	UNMETHYLATED	55.6857246511658	low risk	1.03603851417538	5.77576792816399
TCGA-02-0055-01A	TCGA-02-0055-01	62	female	1	76	WT	UNMETHYLATED	104.355311357404	high risk	2.62134203760571	6.28203890553208
TCGA-02-2483-01A	TCGA-02-2483-01	43	male	0	466	R132H	METHYLATED	63.2246695295017	low risk	1.12255123215467	6.8620268679427
TCGA-02-2485-01A	TCGA-02-2485-01	53	male	0	470	WT	UNMETHYLATED	97.6626773397309	low risk	2.37618631661226	5.87094720614072
TCGA-02-2486-01A	TCGA-02-2486-01	64	male	1	618	WT	UNMETHYLATED	102.925152333965	low risk	2.21452742209411	6.24354555518361
TCGA-06-0125-01A	TCGA-06-0125-01	63	female	1	1448	WT	METHYLATED	83.0361658424248	low risk	1.23108104765349	6.10026825771986
TCGA-06-0129-01A	TCGA-06-0129-01	30	male	1	1024	R132H	METHYLATED	79.4924877096987	low risk	1.30855225129928	6.23060136365194
TCGA-06-0130-01A	TCGA-06-0130-01	54	male	1	394	WT	UNMETHYLATED	117.453648180325	high risk	3.60211857697996	6.27159106949183
TCGA-06-0132-01A	TCGA-06-0132-01	49	male	1	771	WT	NA	97.8750850425309	low risk	1.72381813150185	6.10079670601771
TCGA-06-0138-01A	TCGA-06-0138-01	43	male	1	737	WT	NA	103.013989940312	low risk	2.14946622405747	6.48983622873904
TCGA-06-0139-01A	TCGA-06-0139-01	40	male	1	362	WT	UNMETHYLATED	92.6560640173534	low risk	2.68453400793114	6.58307106408457
TCGA-06-0141-01A	TCGA-06-0141-01	62	male	1	313	WT	UNMETHYLATED	95.4480443529825	low risk	1.62444182952616	5.83205742782793
TCGA-06-0156-01A	TCGA-06-0156-01	57	male	1	178	WT	NA	108.660038319557	high risk	2.34556959445	6.43228413880819
TCGA-06-0157-01A	TCGA-06-0157-01	63	female	1	97	WT	NA	130.624004238344	high risk	3.53768135829015	5.9437946473381
TCGA-06-0158-01A	TCGA-06-0158-01	73	male	1	329	WT	NA	63.7314362066179	low risk	2.10218521661152	5.76231424913927
TCGA-06-0168-01A	TCGA-06-0168-01	59	female	1	598	WT	NA	91.2565330120765	low risk	3.13840532575528	6.10966374679342
TCGA-06-0174-01A	TCGA-06-0174-01	54	male	1	98	WT	NA	120.415336297292	high risk	1.57888155447942	6.43521764473566
TCGA-06-0178-01A	TCGA-06-0178-01	38	male	1	2681	WT	NA	53.1880663422406	low risk	0.831533312685155	8.51822954135348
TCGA-06-0184-01A	TCGA-06-0184-01	63	male	1	2126	WT	NA	76.1999882766312	low risk	2.15382052766212	6.91427761954364
TCGA-06-0187-01A	TCGA-06-0187-01	69	male	1	828	WT	NA	97.9391062897093	low risk	2.64546616463249	6.1933607594588
TCGA-06-0190-01A	TCGA-06-0190-01	62	male	1	317	WT	NA	118.37958925122	high risk	2.4712074119305	6.07998376645368
TCGA-06-0210-01A	TCGA-06-0210-01	72	female	1	225	WT	NA	120.816577418089	high risk	1.85938708181077	6.33255119058477
TCGA-06-0211-01A	TCGA-06-0211-01	47	male	1	360	WT	NA	114.240754025639	high risk	1.93032525491924	6.28302387589026
TCGA-06-0211-01B	TCGA-06-0211-01	47	male	1	360	WT	NA	89.6557871657252	low risk	1.30805885819172	6.53954461372858
TCGA-06-0219-01A	TCGA-06-0219-01	67	male	1	22	WT	NA	91.5531824249613	low risk	2.23284239908107	7.28195214599621
TCGA-06-0238-01A	TCGA-06-0238-01	46	male	1	405	WT	NA	94.4222967508289	low risk	2.22769389770788	7.1439458327197
TCGA-06-0644-01A	TCGA-06-0644-01	71	male	1	384	WT	NA	112.897840771106	high risk	2.50929199668498	6.34822648314399
TCGA-06-0645-01A	TCGA-06-0645-01	55	female	1	175	WT	NA	108.730413233389	high risk	3.37075958839126	6.07389210536465
TCGA-06-0646-01A	TCGA-06-0646-01	60	male	1	175	WT	NA	130.624004238344	high risk	3.82990400628032	5.94422293961529
TCGA-06-0649-01B	TCGA-06-0649-01	73	female	1	64	WT	NA	89.5840650540273	low risk	1.28757059810337	6.15924155658183
TCGA-06-0686-01A	TCGA-06-0686-01	53	male	1	432	WT	NA	78.2420260130957	low risk	1.44731327321705	6.6247369923893
TCGA-06-0743-01A	TCGA-06-0743-01	69	male	1	803	WT	NA	101.296093478413	low risk	2.72999089705378	6.24670910005516
TCGA-06-0744-01A	TCGA-06-0744-01	66	male	1	1426	WT	NA	71.8480144088793	low risk	1.50383433532993	6.74587148934171
TCGA-06-0745-01A	TCGA-06-0745-01	59	male	1	239	WT	NA	87.7681405173937	low risk	1.95427752113177	6.89257018273387
TCGA-06-0747-01A	TCGA-06-0747-01	53	male	1	82	WT	NA	113.940670846392	high risk	2.32255345003765	6.06981325863428
TCGA-06-0749-01A	TCGA-06-0749-01	50	male	1	82	WT	NA	91.5248544445972	low risk	1.35507069651085	6.22009482141126
TCGA-06-0750-01A	TCGA-06-0750-01	43	male	1	28	WT	NA	117.453648180325	high risk	3.86622828306178	6.17529022894455
TCGA-06-0878-01A	TCGA-06-0878-01	74	male	0	218	WT	UNMETHYLATED	97.3459717968779	low risk	3.14085552575436	6.04503342986682
TCGA-06-0882-01A	TCGA-06-0882-01	30	male	1	632	WT	UNMETHYLATED	134.185540042842	high risk	2.53590213882297	5.93188251268928
TCGA-06-1804-01A	TCGA-06-1804-01	81	female	1	414	WT	METHYLATED	69.3059436436253	low risk	1.80511929035346	5.78144859189705
TCGA-06-2557-01A	TCGA-06-2557-01	76	male	1	33	WT	UNMETHYLATED	120.850583201252	high risk	1.82296159420038	5.89106254577574
TCGA-06-2558-01A	TCGA-06-2558-01	75	female	1	380	WT	UNMETHYLATED	120.816577418089	high risk	1.93489661357299	6.32621612639265
TCGA-06-2559-01A	TCGA-06-2559-01	83	male	1	150	WT	METHYLATED	83.627874437446	low risk	1.98385402125049	5.81379866776502
TCGA-06-2561-01A	TCGA-06-2561-01	53	female	1	537	WT	UNMETHYLATED	110.849428411313	high risk	1.27086820737092	6.07114469538231
TCGA-06-2562-01A	TCGA-06-2562-01	81	male	1	382	WT	UNMETHYLATED	123.127341082473	high risk	1.8666434892936	6.06550768116696
TCGA-06-2563-01A	TCGA-06-2563-01	72	female	0	932	WT	METHYLATED	95.6158524178176	low risk	2.30010114307466	6.52618055598368
TCGA-06-2564-01A	TCGA-06-2564-01	50	male	0	181	WT	UNMETHYLATED	80.7145030865746	low risk	1.8867491391063	5.81508063548213
TCGA-06-2565-01A	TCGA-06-2565-01	59	male	1	506	WT	METHYLATED	101.478407883197	low risk	1.51183780661923	6.26157260618126
TCGA-06-2567-01A	TCGA-06-2567-01	65	male	1	133	WT	METHYLATED	127.377964285266	high risk	2.50826761963546	5.99484718246395
TCGA-06-2569-01A	TCGA-06-2569-01	24	female	0	13	WT	UNMETHYLATED	70.6152427323883	low risk	2.98978575236786	6.77871930831018
TCGA-06-2570-01A	TCGA-06-2570-01	21	female	0	958	R132H	METHYLATED	52.0437083341495	low risk	0.80035772142637	5.85668167346385
TCGA-06-5408-01A	TCGA-06-5408-01	54	female	1	357	WT	UNMETHYLATED	110.04964019717	high risk	2.71651025142646	6.33009166017087
TCGA-06-5410-01A	TCGA-06-5410-01	72	female	1	108	WT	METHYLATED	118.568802441778	high risk	2.78926137827451	6.0262701612491
TCGA-06-5411-01A	TCGA-06-5411-01	51	male	1	254	WT	UNMETHYLATED	63.1109587045699	low risk	0.92705737075153	6.40666110083386
TCGA-06-5412-01A	TCGA-06-5412-01	78	female	1	138	WT	METHYLATED	115.418061494022	high risk	3.41845835076101	6.28944108767565
TCGA-06-5413-01A	TCGA-06-5413-01	67	male	0	268	WT	UNMETHYLATED	78.2420260130957	low risk	1.46823415670139	6.61830223202336
TCGA-06-5414-01A	TCGA-06-5414-01	61	male	0	273	WT	UNMETHYLATED	94.3236996256018	low risk	2.65940832942582	6.16983671909157
TCGA-06-5416-01A	TCGA-06-5416-01	23	female	0	204	NA	UNMETHYLATED	72.9690906914199	low risk	1.5825085998187	6.71824717673887
TCGA-06-5417-01A	TCGA-06-5417-01	45	female	0	155	R132H	METHYLATED	58.8079284015396	low risk	0.62281100731173	6.34611235877748
TCGA-06-5418-01A	TCGA-06-5418-01	75	female	1	83	WT	UNMETHYLATED	110.556741045833	high risk	2.17707994145633	6.45657615150079
TCGA-06-5856-01A	TCGA-06-5856-01	58	male	1	114	WT	UNMETHYLATED	80.6157039565241	low risk	1.82850197422494	6.89835603007829
TCGA-06-5858-01A	TCGA-06-5858-01	45	female	0	187	WT	METHYLATED	37.9065746345158	low risk	0.79919404015127	5.67455249337377
TCGA-06-5859-01A	TCGA-06-5859-01	63	male	0	139	WT	UNMETHYLATED	102.155972668563	low risk	1.66645056735622	6.27618552860226
TCGA-08-0386-01A	TCGA-08-0386-01	74	male	1	548	WT	NA	69.0424156367304	low risk	2.65484898803653	5.26764014724742
TCGA-12-0616-01A	TCGA-12-0616-01	36	female	1	448	WT	NA	63.9059761441138	low risk	1.31134637766283	7.02483168326261
TCGA-12-0618-01A	TCGA-12-0618-01	49	male	1	395	WT	NA	101.254264431071	low risk	1.49020869156571	6.29925254159402
TCGA-12-0619-01A	TCGA-12-0619-01	60	male	1	1062	WT	NA	56.3193149944966	low risk	1.93070555261461	5.54789667398233
TCGA-12-0821-01A	TCGA-12-0821-01	62	male	1	323	WT	UNMETHYLATED	127.969013978959	high risk	2.05361712187333	6.3851327925761
TCGA-12-1597-01B	TCGA-12-1597-01	62	female	1	675	WT	METHYLATED	76.3807687511221	low risk	1.18306681716703	6.59742074051469
TCGA-12-3650-01A	TCGA-12-3650-01	46	male	1	333	WT	UNMETHYLATED	94.4222967508289	low risk	2.23032228390663	6.90649729422086
TCGA-12-3652-01A	TCGA-12-3652-01	60	male	1	1062	WT	UNMETHYLATED	69.8870845269574	low risk	3.14053105396137	7.07615251602073
TCGA-12-3653-01A	TCGA-12-3653-01	34	female	1	442	WT	UNMETHYLATED	112.095334221295	high risk	4.70941335685925	6.32237933165575
TCGA-12-5295-01A	TCGA-12-5295-01	60	female	1	454	WT	METHYLATED	70.9823633932283	low risk	1.48509834690705	7.09328927497535
TCGA-12-5299-01A	TCGA-12-5299-01	56	female	1	98	WT	UNMETHYLATED	93.5720307334079	low risk	2.25355021238333	6.55427724764512
TCGA-14-0781-01B	TCGA-14-0781-01	49	male	1	29	WT	UNMETHYLATED	122.016959026424	high risk	2.39342757519018	5.92271302799888
TCGA-14-0787-01A	TCGA-14-0787-01	69	male	1	68	WT	METHYLATED	109.532718181609	high risk	3.28344969806685	6.4105335537771
TCGA-14-0789-01A	TCGA-14-0789-01	54	male	1	342	WT	METHYLATED	105.518262411225	high risk	2.43328303393043	5.85289930938988
TCGA-14-0790-01B	TCGA-14-0790-01	64	female	1	419	WT	METHYLATED	115.035686241426	high risk	2.21797225410037	6.3624469465956
TCGA-14-0817-01A	TCGA-14-0817-01	69	female	1	164	WT	UNMETHYLATED	89.7960209129634	low risk	3.75324092732288	6.77979973024759
TCGA-14-0871-01A	TCGA-14-0871-01	74	female	1	880	WT	UNMETHYLATED	81.6455880125305	low risk	4.14354461919445	6.93690102967089
TCGA-14-1034-01A	TCGA-14-1034-01	60	female	1	485	WT	METHYLATED	100.860103119693	low risk	2.39464120324631	5.83347724120297
TCGA-14-1823-01A	TCGA-14-1823-01	58	female	1	543	WT	METHYLATED	80.6157039565241	low risk	1.81807940524725	7.10625155309581
TCGA-14-1825-01A	TCGA-14-1825-01	70	male	1	232	WT	UNMETHYLATED	70.2974073285728	low risk	1.12005478285808	6.643085050824
TCGA-14-1829-01A	TCGA-14-1829-01	57	male	0	218	WT	UNMETHYLATED	63.9059761441138	low risk	1.46072971757746	7.05548028209235
TCGA-14-2554-01A	TCGA-14-2554-01	52	female	1	532	WT	UNMETHYLATED	81.1872201012491	low risk	2.87753126792077	6.70190402958019
TCGA-15-0742-01A	TCGA-15-0742-01	65	male	1	419	WT	NA	101.991500339686	low risk	2.18342758209636	6.524833305242
TCGA-15-1444-01A	TCGA-15-1444-01	21	male	1	1537	R132G	METHYLATED	51.6555830533103	low risk	1.34693729431364	5.74198926094154
TCGA-16-0846-01A	TCGA-16-0846-01	85	male	1	119	WT	METHYLATED	76.0677740142514	low risk	2.41475175634643	5.68389772300998
TCGA-16-1045-01B	TCGA-16-1045-01	49	female	1	883	WT	METHYLATED	85.0174847103218	low risk	2.71872832194339	5.84948925557763
TCGA-19-1390-01A	TCGA-19-1390-01	63	female	1	772	WT	METHYLATED	72.2023930495612	low risk	1.11814802167757	6.12511870430287
TCGA-19-1787-01B	TCGA-19-1787-01	48	male	1	385	NA	METHYLATED	103.356675836457	high risk	2.15780123918748	6.52970582342911
TCGA-19-2619-01A	TCGA-19-2619-01	55	female	0	294	WT	METHYLATED	115.276075764245	high risk	2.08173991149596	5.92887426831906
TCGA-19-2620-01A	TCGA-19-2620-01	70	male	1	148	WT	METHYLATED	132.873171272846	high risk	1.40606771701927	5.98316859225315
TCGA-19-2624-01A	TCGA-19-2624-01	51	male	1	5	WT	UNMETHYLATED	132.873171272846	high risk	1.46568738637107	5.93053020328021
TCGA-19-2625-01A	TCGA-19-2625-01	76	female	1	124	WT	UNMETHYLATED	103.04148398007	high risk	2.95055701167697	6.08041623809744
TCGA-19-2629-01A	TCGA-19-2629-01	60	male	1	737	R132H	UNMETHYLATED	109.289568133178	high risk	2.44154874606023	6.44299810165174
TCGA-19-4065-01A	TCGA-19-4065-01	36	male	0	214	NA	NA	95.2965254900866	low risk	1.29837273645482	6.30909304669369
TCGA-19-5960-01A	TCGA-19-5960-01	56	male	1	455	WT	UNMETHYLATED	58.1424474396155	low risk	0.546367408696923	6.17627218278011
TCGA-26-1442-01A	TCGA-26-1442-01	43	male	0	953	R132H	METHYLATED	45.5280540237953	low risk	0.469533286791882	7.21794985894296
TCGA-26-5132-01A	TCGA-26-5132-01	74	male	0	286	WT	METHYLATED	60.3238604490421	low risk	2.12561394101832	5.65467587316421
TCGA-26-5133-01A	TCGA-26-5133-01	59	male	0	452	WT	UNMETHYLATED	65.3722262042141	low risk	1.23181956093305	6.84923132660546
TCGA-26-5134-01A	TCGA-26-5134-01	74	male	0	167	WT	UNMETHYLATED	122.272009782757	high risk	1.71064139899586	6.04093545173033
TCGA-26-5135-01A	TCGA-26-5135-01	72	female	1	270	WT	METHYLATED	106.740599240206	high risk	3.27613799830745	6.27280406549429
TCGA-26-5136-01B	TCGA-26-5136-01	78	female	1	577	WT	METHYLATED	56.3193149944966	low risk	1.98928073373639	5.49041673901763
TCGA-26-5139-01A	TCGA-26-5139-01	65	female	0	48	WT	UNMETHYLATED	118.881658140934	high risk	1.77912408188334	6.04688767188687
TCGA-27-1830-01A	TCGA-27-1830-01	57	male	1	154	WT	METHYLATED	132.391263896077	high risk	1.60722718127621	5.9485783174409
TCGA-27-1831-01A	TCGA-27-1831-01	66	male	1	505	WT	UNMETHYLATED	89.7960209129634	low risk	4.04620217922752	7.22430989582157
TCGA-27-1832-01A	TCGA-27-1832-01	59	female	1	300	WT	UNMETHYLATED	113.63842668383	high risk	3.0094130232219	5.93360065290083
TCGA-27-1834-01A	TCGA-27-1834-01	56	male	1	1233	WT	METHYLATED	65.0602607020867	low risk	1.61428613482503	5.80499950174684
TCGA-27-1835-01A	TCGA-27-1835-01	53	female	1	648	WT	METHYLATED	100.792720086958	low risk	1.20528350304457	6.07078311914819
TCGA-27-1837-01A	TCGA-27-1837-01	36	male	1	427	WT	METHYLATED	115.211815253075	high risk	2.62487868228689	6.03720090653319
TCGA-27-2519-01A	TCGA-27-2519-01	48	male	1	550	WT	UNMETHYLATED	129.947737591293	high risk	2.29307442160894	5.93880741916998
TCGA-27-2521-01A	TCGA-27-2521-01	34	male	1	510	R132H	METHYLATED	45.5280540237953	low risk	0.59736073445858	7.06437777685055
TCGA-27-2523-01A	TCGA-27-2523-01	63	male	1	489	WT	METHYLATED	87.8618438541372	low risk	1.54896737773347	6.60289252532906
TCGA-27-2524-01A	TCGA-27-2524-01	56	male	1	231	WT	UNMETHYLATED	87.5118993480465	low risk	2.56115078105029	6.99110806961662
TCGA-27-2526-01A	TCGA-27-2526-01	79	female	1	87	WT	UNMETHYLATED	108.832120584178	high risk	2.13018297448098	6.44573854577901
TCGA-27-2528-01A	TCGA-27-2528-01	62	male	1	480	WT	METHYLATED	62.6713485820721	low risk	1.05968537673264	6.51007695996256
TCGA-28-1747-01C	TCGA-28-1747-01	44	male	1	77	WT	METHYLATED	142.047779178245	high risk	2.01834981642103	5.98613538971982
TCGA-28-1753-01A	TCGA-28-1753-01	53	male	0	37	WT	UNMETHYLATED	136.636946837616	high risk	1.88579575991095	5.96635032309848
TCGA-28-2499-01A	TCGA-28-2499-01	59	male	1	95	WT	UNMETHYLATED	116.515623391051	high risk	2.4372185203818	6.33596028011975
TCGA-28-2509-01A	TCGA-28-2509-01	77	female	0	145	WT	METHYLATED	63.1109587045699	low risk	0.908436793371478	6.36364474248724
TCGA-28-2513-01A	TCGA-28-2513-01	69	female	0	222	WT	UNMETHYLATED	96.852663961704	low risk	3.12595686647022	6.07695008785877
TCGA-28-2514-01A	TCGA-28-2514-01	45	male	0	160	WT	UNMETHYLATED	56.3193149944966	low risk	2.00742375871807	5.14096664946259
TCGA-28-5204-01A	TCGA-28-5204-01	72	male	1	454	WT	UNMETHYLATED	87.8618438541372	low risk	1.67519227598263	6.61793870857773
TCGA-28-5207-01A	TCGA-28-5207-01	71	male	1	343	WT	UNMETHYLATED	120.415336297292	high risk	1.62458194650759	6.33532563481282
TCGA-28-5208-01A	TCGA-28-5208-01	52	male	1	544	WT	METHYLATED	76.3807687511221	low risk	1.19618835856658	6.605133181611
TCGA-28-5209-01A	TCGA-28-5209-01	66	female	0	442	WT	METHYLATED	101.490491706638	low risk	1.79572254884494	6.17372671640979
TCGA-28-5213-01A	TCGA-28-5213-01	72	male	1	951	WT	UNMETHYLATED	79.0829719728448	low risk	3.30901338862698	6.77126926941157
TCGA-28-5215-01A	TCGA-28-5215-01	62	female	1	335	WT	METHYLATED	64.4660375201151	low risk	1.21377224250484	5.78766993073263
TCGA-28-5216-01A	TCGA-28-5216-01	52	male	0	415	WT	UNMETHYLATED	58.2064125326476	low risk	0.89327787417347	6.23750291746498
TCGA-28-5218-01A	TCGA-28-5218-01	63	male	1	157	WT	UNMETHYLATED	102.573086267229	low risk	3.40857342690214	6.46108200629612
TCGA-28-5220-01A	TCGA-28-5220-01	67	male	1	388	WT	UNMETHYLATED	116.570894476551	high risk	1.71909612156687	6.34657694337145
TCGA-32-1970-01A	TCGA-32-1970-01	59	male	1	468	WT	UNMETHYLATED	75.1399956495672	low risk	2.10296668512127	5.82618276293121
TCGA-32-1980-01A	TCGA-32-1980-01	72	male	1	36	WT	UNMETHYLATED	113.726605175479	high risk	1.24366235165612	5.9872310473372
TCGA-32-1982-01A	TCGA-32-1982-01	76	female	1	142	WT	METHYLATED	127.969013978959	high risk	2.06541840291548	6.31229626763078
TCGA-32-2615-01A	TCGA-32-2615-01	62	male	1	485	WT	UNMETHYLATED	96.546260547062	low risk	2.15930329391269	6.10767888679009
TCGA-32-2616-01A	TCGA-32-2616-01	48	female	1	224	NA	METHYLATED	117.086807636483	high risk	1.44273723554458	5.91656477917197
TCGA-32-2632-01A	TCGA-32-2632-01	80	male	1	269	WT	UNMETHYLATED	105.687808615784	high risk	4.36669694452769	6.17244060819097
TCGA-32-2634-01A	TCGA-32-2634-01	82	male	0	693	WT	METHYLATED	89.4440133557562	low risk	1.34225835062159	6.40111157369228
TCGA-32-2638-01A	TCGA-32-2638-01	67	male	1	766	WT	METHYLATED	115.291933531273	high risk	3.37977269780497	5.99618778048708
TCGA-32-4213-01A	TCGA-32-4213-01	47	female	0	604	WT	METHYLATED	97.664058617587	low risk	3.07541149170537	6.37328868307289
TCGA-32-5222-01A	TCGA-32-5222-01	66	male	1	585	WT	METHYLATED	70.9823633932283	low risk	1.49300784334037	7.10174561376725
TCGA-41-2571-01A	TCGA-41-2571-01	89	male	1	26	WT	UNMETHYLATED	83.8032750313949	low risk	1.32675093751449	6.55813489791934
TCGA-41-2572-01A	TCGA-41-2572-01	67	male	1	406	WT	UNMETHYLATED	102.220289064432	low risk	4.36154738033421	6.43849936318647
TCGA-41-3915-01A	TCGA-41-3915-01	48	male	1	360	WT	METHYLATED	101.497109438179	low risk	1.80887516333076	6.26016190388567
TCGA-41-4097-01A	TCGA-41-4097-01	63	female	1	6	WT	UNMETHYLATED	122.822894220373	high risk	2.22744940880823	5.88217254906437
TCGA-41-5651-01A	TCGA-41-5651-01	59	female	1	460	WT	METHYLATED	49.8310843268256	low risk	0.902223939191491	6.74177373922023
TCGA-76-4925-01A	TCGA-76-4925-01	76	male	1	146	WT	METHYLATED	85.9355886418476	low risk	1.14461774492339	6.22274768696877
TCGA-76-4926-01B	TCGA-76-4926-01	68	male	1	138	WT	UNMETHYLATED	130.59088925741	high risk	1.30605835415933	5.93177891328401
TCGA-76-4927-01A	TCGA-76-4927-01	58	male	1	535	WT	UNMETHYLATED	112.90531179863	high risk	2.14633942760017	6.30647591924276
TCGA-76-4928-01B	TCGA-76-4928-01	85	female	1	94	WT	METHYLATED	120.415336297292	high risk	1.62986185414803	6.33299524465014
TCGA-76-4929-01A	TCGA-76-4929-01	76	female	1	111	WT	METHYLATED	88.7486262784841	low risk	1.20752286566763	6.30922710222928
TCGA-76-4931-01A	TCGA-76-4931-01	70	female	1	279	WT	UNMETHYLATED	116.570894476551	high risk	1.70287706007364	6.39346485256611
TCGA-76-4932-01A	TCGA-76-4932-01	50	female	1	1458	WT	METHYLATED	87.6652225299883	low risk	1.92285484124623	6.58827078668663
