# Supplementary material for: Identification of Prognostic Genes Related to Cell Senescence and Lipid Metabolism in Glioblastoma Based on Transcriptome and Single-Cell RNA-Seq Data
Source: Int J Mol Sci. 2025 Feb 21;26(5):1875. doi: 10.3390/ijms26051875 (PMC11899969; doi:10.3390/ijms26051875)
Supplement: Supplementary file 1 [file ijms-26-01875-s001.zip › Supplementary_Table_0221/Supplementary Table 8.xlsx]

## Sheet: uniCox PH
	PH.p
age	0.224877739489078
gender	0.896582957889641
IDH1	0.0674995987580901
MGMT	0.374838280411104
riskScore	0.247193613675432

## Sheet: multi Cox PH
	chisq	df	p
riskScore	3.44735803013805	1	0.063352960460644
IDH1	1.23247232706428	1	0.266926767585129
MGMT	0.41814427841518	1	0.517864468600672
