# Supplementary material for: Identification of Prognostic Genes Related to Cell Senescence and Lipid Metabolism in Glioblastoma Based on Transcriptome and Single-Cell RNA-Seq Data
Source: Int J Mol Sci. 2025 Feb 21;26(5):1875. doi: 10.3390/ijms26051875 (PMC11899969; doi:10.3390/ijms26051875)
Supplement: Supplementary file 1 [file ijms-26-01875-s001.zip › Supplementary_Table_0221/Supplementary Table 9.xlsx]

## Sheet: GSEA
Description	setSize	enrichmentScore	NES	pvalue	p.adjust	core_enrichment
REFERENCE TRANSLATION INITIATION	81	-0.828161	-2.98604	1e-10	1.995e-08	RPL22/RPL37/RPS20/RPS23/RPLP2/RPL4/RPL3/UBA52/RPL28/RPL6/RPL13/RPL19/RPS28/RPL23A/RPL14/RPL7/RPLP1/FAU/RPS25/RPL23/RPS13/RPL34/RPS17/RPS15/RPL30/RPL12/RPS27A/RPL41/RPL26/RPL15/RPS4X/RPL38/RPL8/RPS24/RPL36A/RPS9/RPL27A/RPL17/RPL10A/RPL10/RPLP0/RPS27/RPS12/RPL35A/RPL37A/RPL36/RPL21/RPL31/RPL29/RPL18/RPL7A/RPS19/RPL13A/RPS14/RPL24/RPS26/RPL32/RPS4Y1/RPS15A/RPS4Y2/RPS11/RPSA/RPS6/RPS8/RPS16/RPS10/RPL…
PATHOGEN SARS COV 2 NSP1 TO TRANSLATION INITIATION	34	-0.834383	-2.54651	1e-10	1.995e-08	RPS20/RPS23/RPS28/FAU/RPS25/RPS13/RPS17/RPS15/RPS27A/RPS4X/RPS24/RPS9/RPS27/RPS12/RPS19/RPS14/RPS26/RPS4Y1/RPS15A/RPS4Y2/RPS11/RPSA/RPS6/RPS8/RPS16/RPS10/RPS3/RPS29/RPS21/RPS7/RPS18/RPS5/RPS3A
REFERENCE FGF FGFR RAS ERK SIGNALING PATHWAY	31	-0.747953	-2.24142	0.00000146372701309848	0.000194675692742098	FGF9/FGF19/FGF8/FGF17/FGF21/FGF10/FGF3
REFERENCE MITOCHONDRIAL COMPLEX UCP1 IN THERMOGENESIS	57	-0.610585	-2.05769	0.00000981071658316737	0.000715545402324369	COX11/SDHC/COX5A/NDUFV2/SDHD/NDUFS7/NDUFA1/NDUFB3/COX4I1/NDUFAF4/COX8A/UQCRC2/NDUFA8/NDUFC2/NDUFS3/NDUFA6/NDUFAF6/SDHB/NDUFA9/COX16/COA6/NDUFAF2/COA3/COX14/NDUFS4/COX6B1/NDUFB8/UQCRFS1/NDUFB11/UQCRQ/NDUFA2/COA5/NDUFA4/COX6A2/NDUFA13/CYC1/NDUFA11/NDUFB7/NDUFB9/NDUFAF5
PATHOGEN SARS COV 2 S TO ANGII AT1R NOX2 SIGNALING PATHWAY	14	0.842045233877472	2.18490812923104	0.0000105405872722117	0.000715545402324369	IL6/CXCL8/AGTR1/MMP3/IL12B/MMP1/IL1B/CCL2/CYBB
REFERENCE FGF FGFR PI3K SIGNALING PATHWAY	27	-0.729418	-2.11074	0.0000107600812379604	0.000715545402324369	FGF9/FGF19/FGF8/FGF17/FGF21/FGF10/FGF3
REFERENCE IL6 FAMILY TO JAK STAT SIGNALING PATHWAY	26	0.692203055871576	2.09630367485206	0.000122396694056618	0.00697661156122723	IL31RA/IL6/IL11/LIF/CLCF1/OSMR/IL4R/OSM/CTF1/STAT6/IL13RA1/IL6R/STAT1/IL27RA/IL27/STAT3
REFERENCE ITGA B TALIN VINCULIN SIGNALING PATHWAY	30	0.649875371386449	2.05715670365633	0.000169512954542721	0.00755077538370464	ITGA3/ITGA11/ITGA5/ITGB3/PXN/ITGB5/FN1/ITGA2/ITGA7/ITGB7/ACTN4/ITGA8/VCL/TLN2/ITGB8/ACTN1/ITGB4/TLN1/ACTB/ITGA1/ITGB1
REFERENCE CYTOKINE JAK STAT SIGNALING PATHWAY	42	0.587782442598944	2.01878414767814	0.000170318241737699	0.00755077538370464	IL6/IL12B/IL2RB/IL2RA/JAK3/IL4R/IL23A/IL15/CSF2RB/IFNG/IL2RG/IL23R/STAT2/IL7R/STAT6/PIM1/IL13RA1/IL12RB1/IL15RA/IL6R/STAT1/IL7/EPOR/STAT3/STAT5A
REFERENCE TCR PLCG ITPR SIGNALING PATHWAY	19	0.743870303584317	2.09524841925835	0.000211555157912169	0.00844105080069556	ITPR3/VAV1/PLCG2/CD3E/GRAP2/LCP2/LCK/ITPR2/CD4/ITPR1/CD3G/VAV2/ZAP70/LAT/VAV3/CD247
REFERENCE ANTIGEN PROCESSING AND PRESENTATION BY MHC CLASS I MOLECULES	12	0.802605478905141	1.96959020151907	0.000293917010015169	0.0105062876969829	TAPBP/HLA-B/HLA-F/HLA-E/HLA-G/TAP1/TAP2/HLA-C/PDIA3/HLA-A
REFERENCE IL2 FAMILY TO JAK STAT SIGNALING PATHWAY	21	0.713485971662024	2.04254854285483	0.00031597857735287	0.0105062876969829	CRLF2/TSLP/IL21R/IL2RB/IL2RA/IL9R/JAK3/IL4R/IL15/IL2RG/IL7R/STAT6/IL15RA/STAT1/IL7/STAT3/STAT5A
ENV FACTOR NNK NNN TO PI3K SIGNALING PATHWAY N01350	12	0.775236093077596	1.90242585295137	0.00096058192321853	0.0257748011067481	ESR2/FOS/PIK3CD/CHRNA9/ESR1/JUN
VARIANT MUTATION CAUSED ABERRANT TDP43 TO ELECTRON TRANSFER IN COMPLEX I	45	-0.580244	-1.86554	0.000986237567676728	0.0257748011067481	NDUFV2/NDUFS7/NDUFA1/NDUFB3/NDUFB4/NDUFA8/NDUFC2/NDUFS5/NDUFA3/NDUFS3/NDUFA6/NDUFA9/NDUFS4/NDUFB8/NDUFB1/NDUFB11/NDUFAB1/NDUFA7/NDUFA2/NDUFA4/NDUFA13/NDUFA11/NDUFB7/NDUFB5/NDUFB9/NDUFB6
VARIANT MUTATION INACTIVATED PINK1 TO ELECTRON TRANSFER IN COMPLEX I	45	-0.580184	-1.86535	0.000986237567676728	0.0257748011067481	NDUFV2/NDUFS7/NDUFA1/NDUFB3/NDUFB4/NDUFA8/NDUFC2/NDUFS5/NDUFA3/NDUFS3/NDUFA6/NDUFA9/NDUFS4/NDUFB8/NDUFB1/NDUFB11/NDUFAB1/NDUFA7/NDUFA2/NDUFA4/NDUFA13/NDUFA11/NDUFB7/NDUFB5/NDUFB9/NDUFB6
VARIANT MUTATION CAUSED ABERRANT SNCA TO ELECTRON TRANSFER IN COMPLEX I	45	-0.578057	-1.85851	0.0010335759842305	0.0257748011067481	NDUFV2/NDUFS7/NDUFA1/NDUFB3/NDUFB4/NDUFA8/NDUFC2/NDUFS5/NDUFA3/NDUFS3/NDUFA6/NDUFA9/NDUFS4/NDUFB8/NDUFB1/NDUFB11/NDUFAB1/NDUFA7/NDUFA2/NDUFA4/NDUFA13/NDUFA11/NDUFB7/NDUFB5/NDUFB9/NDUFB6
REFERENCE ELECTRON TRANSFER IN COMPLEX I	44	-0.584106	-1.87299	0.00113427107557816	0.0266220093620992	NDUFV2/NDUFS7/NDUFA1/NDUFB3/NDUFB4/NDUFA8/NDUFC2/NDUFS5/NDUFA3/NDUFS3/NDUFA6/NDUFA9/NDUFS4/NDUFB8/NDUFB1/NDUFB11/NDUFAB1/NDUFA7/NDUFA2/NDUFA4/NDUFA13/NDUFA11/NDUFB7/NDUFB5/NDUFB9/NDUFB6
REFERENCE ANTIGEN PROCESSING AND PRESENTATION BY MHC CLASS II MOLECULES	13	0.776604430961375	1.96882133160288	0.00125775123710122	0.0276222088916979	HLA-DQA1/HLA-DOA/CD74/HLA-DRB1/HLA-DPB1/HLA-DPA1/HLA-DQB1/HLA-DRB5/HLA-DMA/HLA-DQA2
REFERENCE PRE IC FORMATION	27	-0.636511	-1.8419	0.00131534328055704	0.0276222088916979	MCM7/CDC6/GINS3/MCM6/ORC3/TOPBP1/MCM2/ORC5/TICRR/GINS4/CDC45/MTBP/ORC4/GINS2/ORC6/ORC1/POLE2/GINS1/POLE3/POLE4
REFERENCE ORIGIN UNWINDING AND ELONGATION	30	-0.620346	-1.84254	0.00152800127695746	0.0304836254753014	WDHD1/MCM7/GINS3/MCM6/MCM2/RPA3/RPA2/PRIM2/GINS4/CDC45/PCNA/RFC4/GINS2/RFC3/PRIM1/POLE2/GINS1/POLE3/POLE4/MCM10
VARIANT MUTATION CAUSED ABERRANT ABETA TO ELECTRON TRANSFER IN COMPLEX I	51	-0.52028	-1.72499	0.00167373677646785	0.0318009987528891	NDUFV2/NDUFS7/NDUFA1/NDUFB3/NDUFB4/NDUFA8/CDK5R1/NDUFC2/NDUFS5/NDUFA3/NDUFS3/NDUFA6/MAPT/NDUFA9/CDK5/NDUFS4/NDUFB8/NDUFB1/NDUFB11/NDUFAB1/NDUFA7/NDUFA2/NDUFA4/NDUFA13/NDUFA11/NDUFB7/NDUFB5/NDUFB9/NDUFB6
PATHOGEN HTLV 1 TAX TO NFY MEDIATED TRANSCRIPTION	13	0.761305021049773	1.93003478417408	0.00244435856809652	0.0443317758486595	HLA-DQA1/HLA-DOA/HLA-DRB1/HLA-DPB1/HLA-DPA1/HLA-DQB1/HLA-DRB5/HLA-DMA/HLA-DQA2
REFERENCE ITGA B RHOGAP RHOA SIGNALING PATHWAY	23	0.63157086983975	1.83866601663964	0.00343284136273041	0.059552334944758	ITGA3/ITGA11/ITGA5/ITGB3/ITGB5/FN1/ITGA2/ITGA7/ITGB7/ITGA8/ITGB8/ITGB4/ITGA1/ITGB1/ITGA4/ITGAV
VARIANT MUTATION CAUSED ABERRANT SOD1 TO 26S PROTEASOME MEDIATED PROTEIN DEGRADATION	40	-0.544331	-1.71331	0.00366593995949218	0.0609462518265575	PSMD7/PSMA1/PSMD12/PSMD6/PSMB6/PSMC3/PSMD4/DERL1/PSMC1/PSMD3/PSMA3/PSMB4/PSMC4/UBB/PSMD13/PSMB7/PSMA4/PSMB5/PSMD14/UBA52/PSMC6/PSMA7/PSMA5/PSMB3/PSMD8/PSMA2/PSMB1/PSMA6/RPS27A
ENV FACTOR E2 TO RAS ERK SIGNALING PATHWAY	16	0.694889832736069	1.87605489788471	0.00398469190620561	0.0635956828230415	ESR2/FOS/CHRNA9/ESR1/JUN
VARIANT MUTATION INACTIVATED VCP TO 26S PROTEASOME MEDIATED PROTEIN DEGRADATION	39	-0.548681	-1.71391	0.00426600935549819	0.0654668358786068	PSMD7/VCP/PSMA1/PSMD12/PSMD6/PSMB6/PSMC3/PSMD4/PSMC1/PSMD3/PSMA3/PSMB4/PSMC4/UBB/PSMD13/PSMB7/PSMA4/PSMB5/PSMD14/UBA52/PSMC6/PSMA7/PSMA5/PSMB3/PSMD8/PSMA2/PSMB1/PSMA6/RPS27A
REFERENCE ITGA B RHOGEF RHOA SIGNALING PATHWAY	23	0.618568691436754	1.80081331520339	0.00529712744071328	0.0782797721794295	ITGA3/ITGA11/ITGA5/ITGB3/ITGB5/FN1/ITGA2/ITGA7/ITGB7/ITGA8/ITGB8/ITGB4/ITGA1/ITGB1/ITGA4/ITGAV
VARIANT MUTATION INACTIVATED UBQLN2 TO 26S PROTEASOME MEDIATED PROTEIN DEGRADATION	39	-0.541592	-1.69177	0.0056563901012747	0.0806035589431645	PSMD7/PSMA1/PSMD12/PSMD6/PSMB6/PSMC3/PSMD4/PSMC1/PSMD3/PSMA3/PSMB4/PSMC4/UBB/PSMD13/PSMB7/PSMA4/PSMB5/PSMD14/UBA52/PSMC6/PSMA7/PSMA5/PSMB3/PSMD8/PSMA2/PSMB1/PSMA6/RPS27A
VARIANT TEL AML1 FUSION TO TRANSCRIPTIONAL REPRESSION	10	0.771360691159795	1.79865407560867	0.00651852611473912	0.0891185791310411	CSF2/GZMB/RUNX1/ELANE
VARIANT MLL ENL FUSION TO TRANSCRIPTIONAL ACTIVATION	13	-0.745311	-1.80702	0.0067006450474467	0.0891185791310411	HOXA10/HPGD/GRIA3/CDKN2C/SIX4/SIX1/HOXA11
ENV FACTOR ARSENIC TO ELECTRON TRANSFER IN COMPLEX IV	21	-0.639919	-1.76045	0.00726672999120564	0.0935298473061629	COX5A/COX7C/COX4I1/COX8A/COX6B1/COX6A1/COX5B/COX7A2L/GSTO1/COX6A2/COX7B/COX7A1/COX7A2/COX8C
REFERENCE 26S PROTEASOME MEDIATED PROTEIN DEGRADATION	38	-0.547682	-1.71643	0.00751821076548779	0.0937426904821759	PSMD7/PSMA1/PSMD12/PSMD6/PSMB6/PSMC3/PSMD4/PSMC1/PSMD3/PSMA3/PSMB4/PSMC4/UBB/PSMD13/PSMB7/PSMA4/PSMB5/PSMD14/UBA52/PSMC6/PSMA7/PSMA5/PSMB3/PSMD8/PSMA2/PSMB1/PSMA6/RPS27A
REFERENCE TLR1 2 4 NFKB SIGNALING PATHWAY	20	0.623761113160353	1.75732701113138	0.00973683468545501	0.110720699765185	IL6/IL12B/NFKBIA/TLR2/TLR1/MYD88/NFKB1/TNF
REFERENCE ELECTRON TRANSFER IN COMPLEX IV	19	-0.642802	-1.71627	0.00976735500924504	0.110720699765185	COX5A/COX7C/COX4I1/COX8A/COX6B1/COX6A1/COX5B/COX7A2L/COX6A2/COX7B/COX7A1/COX7A2/COX8C
REFERENCE DNA REPLICATION LICENSING	24	-0.593565	-1.67344	0.0100327010434314	0.110720699765185	MCM7/CDC6/MCM6/ORC3/MCM2/ORC5/TICRR/CDC45/CDC7/MTBP/DBF4/ORC4/ORC6/CCNE2/ORC1/CCNA2
REFERENCE ORGANIZATION OF THE OUTER KINETOCHORE	16	-0.681324	-1.73845	0.0103420145891722	0.110720699765185	NDC80/DSN1/PMF1/CENPT/ZWINT/MIS12/CDCA8/NSL1/CENPW/SPC24/AURKB/SPC25/BIRC5/NUF2
REFERENCE ITGA B FAK CDC42 SIGNALING PATHWAY	26	0.577888835041547	1.75010855308666	0.010367949275199	0.110720699765185	ITGA3/ITGA11/ITGA5/ITGB3/PXN/ITGB5/FN1/ITGA2/ITGA7/ITGB7/ITGA8/ITGB8/ITGB4
REFERENCE GF RTK RAS ERK SIGNALING PATHWAY	86	-0.41676	-1.51657	0.0107452025268716	0.110720699765185	FGF9/EFNA2/EGFR/PGF/ERBB3/KIT/EFNA3/PDGFRA/NTF3/FGF19/FGF8/FGF17/NRTN/FGF21/FGF10/FGF3
REFERENCE ITGA B FAK RAC SIGNALING PATHWAY	30	0.538283805597648	1.70391768623644	0.0108223240371985	0.110720699765185	ITGA3/ITGA11/ITGA5/ITGB3/PXN/ITGB5/FN1/ITGA2/ITGA7/RAC2/ITGB7/ITGA8/ITGB8/ITGB4
VARIANT SCRAPIE CONFORMATION PRPSC TO PRNP PI3K NOX2 SIGNALING PATHWAY	16	0.655668808998422	1.77016646749375	0.0111569395858793	0.111290472369146	CAV1/PIK3CD/PRKCD/NCF1/CYBB/NCF2/RAC2
REFERENCE PRNP PI3K NOX2 SIGNALING PATHWAY	29	0.537695226401582	1.69666116235322	0.0119752835295106	0.116539954348164	CAV1/CREB3L3/EGR1/PIK3CD/PRKCD/NCF1/CYBB/NCF2/CREB3L1/RAC2
REFERENCE NUCLEAR INITIATED ESTROGEN SIGNALING PATHWAY	10	0.748890784931764	1.74625888762622	0.0124338514649051	0.118121588916598	ESR2/KRT19/ESR1/PGR/CTSD/BCL2
VARIANT MUTATION CAUSED ABERRANT SNCA TO 26S PROTEASOME MEDIATED PROTEIN DEGRADATION	35	-0.537865	-1.64103	0.0141212082445416	0.131031676501677	PSMD7/PSMA1/PSMD12/PSMD6/PSMB6/PSMC3/PSMD4/PSMC1/PSMD3/PSMA3/PSMB4/PSMC4/PSMD13/PSMB7/PSMA4/PSMB5/PSMD14/PSMC6/PSMA7/PSMA5/PSMB3/PSMD8/PSMA2/PSMB1/PSMA6
REFERENCE TSH DUOX2 TG SIGNALING PATHWAY	11	-0.736728	-1.72097	0.0146385386991655	0.132744930476524	PLCB1/PLCB4/PRKCG/TG/TSHR
REFERENCE LONG PATCH BER	17	-0.654508	-1.70285	0.0151185930535747	0.134051525075029	PCNA/RFC4/RFC3/POLE2/POLE3/POLB/POLE4
VARIANT MUTATION CAUSED ABERRANT HTT TO 26S PROTEASOME MEDIATED PROTEIN DEGRADATION	35	-0.53084	-1.6196	0.0166655065159674	0.144555154345021	PSMD7/PSMA1/PSMD12/PSMD6/PSMB6/PSMC3/PSMD4/PSMC1/PSMD3/PSMA3/PSMB4/PSMC4/PSMD13/PSMB7/PSMA4/PSMB5/PSMD14/PSMC6/PSMA7/PSMA5/PSMB3/PSMD8/PSMA2/PSMB1/PSMA6
REFERENCE ITGA B RHOG RAC SIGNALING PATHWAY	28	0.543248943593792	1.69652074040389	0.017529580746946	0.148814951447478	ITGA3/ITGA11/ITGA5/ITGB3/ITGB5/FN1/ITGA2/ITGA7/RAC2/ITGB7/ITGA8/ITGB8/ITGB4/RHOG/ITGA1/ITGB1
VARIANT SCRAPIE CONFORMATION PRPSC TO 26S PROTEASOME MEDIATED PROTEIN DEGRADATION	35	-0.527114	-1.60823	0.0187009508453181	0.155451653901707	PSMD7/PSMA1/PSMD12/PSMD6/PSMB6/PSMC3/PSMD4/PSMC1/PSMD3/PSMA3/PSMB4/PSMC4/PSMD13/PSMB7/PSMA4/PSMB5/PSMD14/PSMC6/PSMA7/PSMA5/PSMB3/PSMD8/PSMA2/PSMB1/PSMA6
REFERENCE CDC25 CELL CYCLE G2 M	10	-0.746762	-1.7012	0.0195081903126722	0.15885240683176	CHEK1/CHEK2/CCNB1/CCNB3/CDC25C/CDK1/CCNB2
REFERENCE TLR5 NFKB SIGNALING PATHWAY	17	0.632943972382509	1.73624629740676	0.0219402030547553	0.175082820376947	IL6/IL12B/TLR5/NFKBIA/MYD88/NFKB1/TNF
REFERENCE DNA REPLICATION TERMINATION	18	-0.639576	-1.68172	0.0230875412151024	0.180626057741684	MCM7/GINS3/MCM6/MCM2/UBB/CUL2/GINS4/CDC45/GINS2/PIF1/LRR1/GINS1/RBX1
VARIANT MUTATION CAUSED ABERRANT ABETA TO ELECTRON TRANSFER IN COMPLEX IV	20	-0.604984	-1.64624	0.0251027060917168	0.188371413773321	COX5A/COX7C/COX4I1/COX8A/COX6B1/COX6A1/COX5B/COX7A2L/COX6A2/COX7B/COX7A1/COX7A2/COX8C
REFERENCE FANCONI ANEMIA PATHWAY	14	-0.671106	-1.66669	0.0255012116986522	0.188371413773321	FANCM/FANCL/TOPBP1/UBB/FANCI/FANCB/FANCC/FANCE/FANCD2/FANCG/UBE2T
VARIANT MUTATION CAUSED ABERRANT ABETA TO 26S PROTEASOME MEDIATED PROTEIN DEGRADATION	35	-0.514924	-1.57104	0.0258250278635837	0.188371413773321	PSMD7/PSMA1/PSMD12/PSMD6/PSMB6/PSMC3/PSMD4/PSMC1/PSMD3/PSMA3/PSMB4/PSMC4/PSMD13/PSMB7/PSMA4/PSMB5/PSMD14/PSMC6/PSMA7/PSMA5/PSMB3/PSMD8/PSMA2/PSMB1/PSMA6
PATHOGEN HIV VPR TO CDC25 CELL CYCLE G2M	10	-0.730193	-1.66345	0.0259659843547184	0.188371413773321	CCNB1/CCNB3/CDC25C/CDK1/CCNB2
REFERENCE ORGANIZATION OF THE INNER KINETOCHORE	15	-0.654049	-1.65222	0.0268384783860451	0.188986900506374	CENPP/CENPO/CENPM/CENPT/CENPI/CENPN/CENPU/CENPH/ITGB3BP/CENPK/CENPL/CENPW/CENPA/CENPQ
REFERENCE IFN RIPK1 3 SIGNALING PATHWAY	18	0.625858777679412	1.74014000062785	0.0269981286437677	0.188986900506374	JAK3/IFNG/STAT2/STAT6/STAT1/STAT3/STAT5A/STAT4/RIPK3/RIPK1/IFNAR1/IRF9/JAK2/TYK2/IFNGR2
REFERENCE RTK PLCG ITPR SIGNALING PATHWAY	50	-0.453655	-1.49561	0.0284787480272957	0.195460979570314	FGF9/EGFR/ERBB3/PDGFRA/FGF19/FGF8/FGF17/FGF21/FGF10/FGF3
REFERENCE ASSEMBLY AND TRAFFICKING OF TELOMERASE	18	-0.631139	-1.65954	0.0289027513650339	0.195460979570314	DKC1/RUVBL1/CCT5/RUVBL2/WRAP53/CCT7/TCP1/NHP2/TERT/CCT3/NOP10/CCT4/CCT2/CCT6A
REFERENCE SPINDLE ASSEMBLY CHECKPOINT SIGNALING	21	-0.577343	-1.5883	0.033949242926779	0.225762465463081	CDC27/ANAPC1/ANAPC4/CDC23/ANAPC10/ESPL1/BUB3/ANAPC13/ANAPC5/CDC26/BUB1B/PTTG1/CDC20/ANAPC11/MAD2L2/PTTG2/MAD2L1
REFERENCE LIGHT HVEM NFKB SIGNALING PATHWAY	10	0.70118695147403	1.63502338463228	0.0353957126842235	0.231522776409921	TNFSF14/NFKBIA/TNFRSF14/NFKB1
REFERENCE DEPHOSPHORYLATION OF KINETOCHORE	12	-0.686502	-1.63837	0.0385296473432147	0.245565770808681	NDC80/PPP1CA/SKA2/PPP1CC/SKA1/SKA3/TTK/SPC24/AURKB/SPC25/NUF2
REFERENCE NUCLEAR EXPORT OF MRNA	29	-0.524419	-1.54018	0.0387735427592655	0.245565770808681	NUP43/NUP37/NUP160/NUP85/NCBP1/ALYREF/NUP107/NUP133/NUP54/SRSF7/NDC1/NUP35/NUP88/NXT2/SRSF3/NXT1
PATHOGEN HCMV US28 TO GNA12 13 RHO SIGNALING PATHWAY	13	0.641939735100325	1.62742394156116	0.0405698254330441	0.249217732300216	CCL2/CCL5/CCL4/CCL3/CX3CL1/ROCK2/ARHGEF1/GNA12/ARHGEF12
REFERENCE GF RTK PI3K SIGNALING PATHWAY	77	-0.393709	-1.40032	0.0406408396909436	0.249217732300216	FGF9/EFNA2/EGFR/PGF/ERBB3/KIT/EFNA3/PDGFRA/NTF3/FGF19/FGF8/FGF17/FGF21/FGF10/FGF3
REFERENCE CENPE INTERACTION WITH NDC80 COMPLEX	12	-0.681082	-1.62544	0.0412239857940207	0.249217732300216	NDC80/PPP1CA/SPAG5/CENPE/KNSTRN/PPP1CC/AURKA/SPC24/AURKB/SPC25/NUF2
PATHOGEN HSV GD TO HVEM NFKB SIGNALING PATHWAY	12	0.652509832160143	1.60125616581963	0.0423273745369462	0.252068991645396	BIRC3/CCL2/NFKBIA/TNFRSF14/NFKB1
REFERENCE IL1 IL1R JNK SIGNALING PATHWAY	19	0.577150206964304	1.62565040302018	0.0448528742109883	0.263180835443887	IL1B/IL1R1/FOS/IL1A/JUN
REFERENCE MISMATCH REPAIR	26	-0.505197	-1.45566	0.0498281786941581	0.284993944976346	MLH1/RPA3/RPA2/PMS1/PCNA/RFC4/EXO1/RFC3/POLE2/POLE3/POLE4
REFERENCE WNT SIGNALING MODULATION SOST LRP4	14	0.613239550663314	1.59121152344796	0.0499989377151484	0.284993944976346	SOST/FZD1/FZD6/FZD7/FZD5

## Sheet: GAVA
	logFC	AveExpr	t	P.Value	adj.P.Val	B	change
KEGG_MEDICUS_REFERENCE_IL6_FAMILY_TO_JAK_STAT_SIGNALING_PATHWAY	0.203691936603089	0.00105007470090137	4.1238495690592	0.0000589756882661309	0.0112199414740849	1.57968428899089	UP
KEGG_MEDICUS_REFERENCE_MEVALONATE_PATHWAY	-0.238024	-0.0173513	-4.04693	0.0000796609404269906	0.0112199414740849	1.30416142488557	DOWN
KEGG_MEDICUS_PATHOGEN_HPV_E7_TO_PP2A_AKT_SIGNALING_PATYWAY	-0.20545	-0.0295887	-3.97267	0.000106072461250724	0.0112199414740849	1.04218314900762	DOWN
KEGG_MEDICUS_REFERENCE_TLR3_IRF7_SIGNALING_PATHWAY	0.191401491212511	0.0869118192841737	3.96572465452667	0.000108931470622184	0.0112199414740849	1.01787200535305	UP
KEGG_MEDICUS_REFERENCE_TCR_PLCG_ITPR_SIGNALING_PATHWAY	0.234123999140875	-0.00229969	3.86350266474894	0.000160464122878582	0.0132222437251952	0.664258024089199	UP
KEGG_MEDICUS_REFERENCE_IFN_RIPK1_3_SIGNALING_PATHWAY	0.178508853938031	0.0453020853993603	3.81115830929746	0.000195107616288674	0.0133973896518223	0.486140999220542	UP
KEGG_MEDICUS_REFERENCE_LIGHT_HVEM_NFKB_SIGNALING_PATHWAY	0.216947509187547	0.0107090157696067	3.62877085296137	0.000379668890106376	0.0196688051172637	-0.118589	UP
KEGG_MEDICUS_REFERENCE_TRANSLATION_INITIATION	-0.303146	-0.0437369	-3.60261	0.000416887551475378	0.0196688051172637	-0.203282	DOWN
KEGG_MEDICUS_PATHOGEN_HTLV_1_TAX_TO_SPINDLE_ASSEMBLY_CHECKPOINT_SIGNALING	-0.197378	-0.024516	-3.59414	0.000429658364212071	0.0196688051172637	-0.230595	DOWN
KEGG_MEDICUS_PATHOGEN_SARS_COV_2_NSP1_TO_TRANSLATION_INITIATION	-0.297838	-0.0483113	-3.53932	0.000521632615412296	0.0213223626579462	-0.406005	DOWN
KEGG_MEDICUS_REFERENCE_COHESIN_DISSOCIATION_IN_ANAPHASE	-0.199264	-0.0242637	-3.47193	0.000660102164093137	0.0213223626579462	-0.618494	DOWN
KEGG_MEDICUS_REFERENCE_PP2A_AKT_SIGNALING_PATHWAY	-0.173283	-0.025758	-3.45999	0.000687987527450942	0.0213223626579462	-0.655789	DOWN
KEGG_MEDICUS_REFERENCE_SPINDLE_ASSEMBLY_CHECKPOINT_SIGNALING	-0.198183	-0.0189683	-3.448	0.000717086518491941	0.0213223626579462	-0.693114	DOWN
KEGG_MEDICUS_REFERENCE_DISASSEMBLY_OF_MCC	-0.208276	-0.0208374	-3.43895	0.000739798059759764	0.0213223626579462	-0.721199	DOWN
KEGG_MEDICUS_REFERENCE_COHESIN_DISSOCIATION_IN_PROPHASE	-0.204155	-0.0162179	-3.42495	0.000776299611332993	0.0213223626579462	-0.76456	DOWN
KEGG_MEDICUS_REFERENCE_IL2_FAMILY_TO_JAK_STAT_SIGNALING_PATHWAY	0.209216753061988	0.00688731762565727	3.40018346188508	0.000845010693781706	0.0217590253648789	-0.840868	UP
KEGG_MEDICUS_PATHOGEN_HSV_GD_TO_HVEM_NFKB_SIGNALING_PATHWAY	0.193343350361565	-0.00410846	3.27697290516033	0.0012797798296238	0.029535597984371	-1.21335	UP
KEGG_MEDICUS_REFERENCE_ELECTRON_TRANSFER_IN_COMPLEX_III	-0.254186	-0.0622872	-3.26696	0.00132301941942296	0.029535597984371	-1.24309	DOWN
KEGG_MEDICUS_VARIANT_MUTATION_CAUSED_ABERRANT_HTT_TO_ELECTRON_TRANSFER_IN_COMPLEX_III	-0.226094	-0.0574503	-3.25817	0.00136207854782294	0.029535597984371	-1.26913	DOWN
KEGG_MEDICUS_VARIANT_MUTATION_CAUSED_ABERRANT_SNCA_TO_VGCC_CA2_APOPTOTIC_PATHWAY	-0.17935	-0.0319593	-3.22104	0.00153932380602063	0.0307709782765826	-1.37849	DOWN
KEGG_MEDICUS_REFERENCE_TLR3_NFKB_SIGNALING_PATHWAY	0.197856097112253	0.00436853607546153	3.20399893856093	0.00162764119497558	0.0307709782765826	-1.4283	UP
KEGG_MEDICUS_REFERENCE_HORMONE_LIKE_CYTOKINE_TO_JAK_STAT_SIGNALING_PATHWAY	0.141441768935292	0.0176899004884518	3.19716265072263	0.00166437499965766	0.0307709782765826	-1.44822	UP
KEGG_MEDICUS_REFERENCE_ORGANIZATION_OF_THE_INNER_KINETOCHORE	-0.243217	-0.0188178	-3.17717	0.00177625443690886	0.0307709782765826	-1.50626	DOWN
KEGG_MEDICUS_REFERENCE_TRANSCRIPTION_COUPLED_NER	-0.138222	-0.0323142	-3.17366	0.00179659408739943	0.0307709782765826	-1.51641	DOWN
KEGG_MEDICUS_REFERENCE_RTK_PLCG_ITPR_SIGNALING_PATHWAY	0.100102554122051	0.0289838302148304	3.15144147339287	0.00193053186340255	0.0307709782765826	-1.58048	UP
KEGG_MEDICUS_REFERENCE_ITGA_B_TALIN_VINCULIN_SIGNALING_PATHWAY	0.186287350569188	-0.00551838	3.14962843747134	0.0019418578524057	0.0307709782765826	-1.58569	UP
KEGG_MEDICUS_REFERENCE_CD80_CD86_CTLA4_PP2A_SIGNALING_PATHWAY	-0.130483	-0.0261616	-3.12086	0.00213001044397806	0.0325023815895912	-1.66801	DOWN
KEGG_MEDICUS_REFERENCE_ASSEMBLY_AND_TRAFFICKING_OF_TELOMERASE	-0.196079	-0.0252758	-3.09793	0.00229189088015359	0.0328876940072043	-1.73313	DOWN
KEGG_MEDICUS_REFERENCE_CYTOKINE_JAK_STAT_SIGNALING_PATHWAY	0.16626624868226	0.0119976534075016	3.09479526787966	0.0023149105005071	0.0328876940072043	-1.74201	UP
KEGG_MEDICUS_VARIANT_TEL_AML1_FUSION_TO_TRANSCRIPTIONAL_REPRESSION	0.132423351050729	0.0226785483358837	3.00925023801937	0.00303103437806838	0.0416262054588057	-1.98102	UP
KEGG_MEDICUS_REFERENCE_ANTIGEN_PROCESSING_AND_PRESENTATION_BY_MHC_CLASS_I_MOLECULES	0.247164043247898	-0.0155298	2.96905983997594	0.00343350899965281	0.0442859231805577	-2.09124	UP
KEGG_MEDICUS_PATHOGEN_HCMV_US28_TO_GNA12_13_RHO_SIGNALING_PATHWAY	0.149955511512731	-0.000798983	2.96506417604188	0.0034760956042579	0.0442859231805577	-2.10213	UP
KEGG_MEDICUS_REFERENCE_RIG_I_NFKB_SIGNALING_PATHWAY	0.121088486289363	0.0879427247855625	2.95849439316062	0.0035471734586369	0.0442859231805577	-2.12	UP
KEGG_MEDICUS_REFERENCE_ITGA_B_FAK_CDC42_SIGNALING_PATHWAY	0.154718162773449	-0.00593451	2.94389908558347	0.00370987792096895	0.0449549912776238	-2.15958	UP
KEGG_MEDICUS_REFERENCE_LECTIN_PATHWAY_OF_COMPLEMENT_CASCADE_C4_C2_TO_C3_CONVERTASE_FORMATION	0.149930997985588	0.0190332914399505	2.91352030992787	0.00407069806614506	0.046375641140572	-2.24138	UP
KEGG_MEDICUS_REFERENCE_ORGANIZATION_OF_THE_OUTER_KINETOCHORE	-0.215412	-0.0171972	-2.88626	0.00442150760920114	0.046375641140572	-2.31414	DOWN
KEGG_MEDICUS_REFERENCE_TLR2_4_MAPK_SIGNALING_PATHWAY	0.104261214761665	-0.0147305	2.88485623938315	0.00444034450245602	0.046375641140572	-2.31787	UP
KEGG_MEDICUS_REFERENCE_TLR7_8_9_IRF5_SIGNALING_PATHWAY	0.128280962982177	0.0789289784318208	2.87101681588379	0.00462958605048631	0.046375641140572	-2.35456	UP
KEGG_MEDICUS_REFERENCE_TYPE_II_INTERFERON_TO_JAK_STAT_SIGNALING_PATHWAY	0.130628696079388	0.0817722788889697	2.85883929991286	0.00480216748395128	0.046375641140572	-2.38671	UP
KEGG_MEDICUS_REFERENCE_MITOCHONDRIAL_COMPLEX_UCP1_IN_THERMOGENESIS	-0.200766	-0.045091	-2.85809	0.00481290790932507	0.046375641140572	-2.38867	DOWN
KEGG_MEDICUS_REFERENCE_TYPE_I_IFN_SIGNALING_PATHWAY	0.136984085912618	0.0656082233829253	2.84805282480043	0.00495992006905821	0.046375641140572	-2.41509	UP
KEGG_MEDICUS_REFERENCE_CONDENSIN_LOADING	-0.184191	-0.0126604	-2.84554	0.00499729348663281	0.046375641140572	-2.42167	DOWN
KEGG_MEDICUS_PATHOGEN_HIV_TAT_TO_TLR2_4_NFKB_SIGNALING_PATHWAY	0.11701118182806	0.123494772238865	2.83355333891372	0.0051794280699898	0.046375641140572	-2.45308	UP
KEGG_MEDICUS_REFERENCE_TYPE_I_INTERFERON_TO_JAK_STAT_SIGNALING_PATHWAY	0.123220464098672	0.0817952923401775	2.82863673994534	0.00525584851595595	0.046375641140572	-2.46592	UP
KEGG_MEDICUS_REFERENCE_ITGA_B_RHOGAP_RHOA_SIGNALING_PATHWAY	0.157218328819817	-0.00153523	2.82312296835301	0.00534277273669891	0.046375641140572	-2.48029	UP
KEGG_MEDICUS_REFERENCE_CHOLESTEROL_BIOSYNTHESIS	-0.175538	-0.0264172	-2.81882	0.00541143867279685	0.046375641140572	-2.49149	DOWN
KEGG_MEDICUS_REFERENCE_ITGA_B_RHOG_RAC_SIGNALING_PATHWAY	0.135821579269879	-0.00790276	2.81869358857914	0.00541354833058857	0.046375641140572	-2.49183	UP
KEGG_MEDICUS_REFERENCE_GPCR_PLCB_ITPR_SIGNALING_PATHWAY	0.107822251221072	0.00621196759274458	2.81711220946816	0.0054390228716472	0.046375641140572	-2.49594	UP
KEGG_MEDICUS_VARIANT_MUTATION_INACTIVATED_PRKCG_TO_MGLUR1_TRPC3_SIGNALING_PATHWAY	0.149721871364431	-0.000583006	2.80630483624239	0.00561606324328615	0.046375641140572	-2.52399	UP
KEGG_MEDICUS_REFERENCE_MGLUR1_TRPC3_SIGNALING_PATHWAY	0.155100024959414	0.000323168633061747	2.80344761734264	0.00566373742852874	0.046375641140572	-2.53139	UP
KEGG_MEDICUS_VARIANT_MUTATION_CAUSED_ABERRANT_SPTBN2_TO_MGLUR1_TRPC3_SIGNALING_PATHWAY	0.156254205243628	0.00372781388404165	2.79888248270601	0.00574067402468246	0.046375641140572	-2.5432	UP
KEGG_MEDICUS_VARIANT_MUTATION_INACTIVATED_VCP_TO_26S_PROTEASOME_MEDIATED_PROTEIN_DEGRADATION	-0.184423	-0.0424807	-2.76989	0.00625190506209547	0.0495343247227564	-2.6178	DOWN
KEGG_MEDICUS_REFERENCE_DEPHOSPHORYLATION_OF_KINETOCHORE	-0.214358	-0.0157777	-2.74962	0.00663344410977572	0.0512276097380532	-2.66953	DOWN
KEGG_MEDICUS_VARIANT_MUTATION_INACTIVATED_UBQLN2_TO_26S_PROTEASOME_MEDIATED_PROTEIN_DEGRADATION	-0.180382	-0.0428425	-2.74079	0.00680635149789957	0.0512276097380532	-2.69197	DOWN
KEGG_MEDICUS_REFERENCE_ACTIVATION_OF_PRC2.2_BY_UBIQUITINATION_OF_H2AK119	-0.129258	-0.0235704	-2.73916	0.00683863722231293	0.0512276097380532	-2.6961	DOWN
KEGG_MEDICUS_REFERENCE_WNT_SIGNALING_MODULATION_SOST_LRP4	0.13785894633578	0.00355097584913586	2.72754775755414	0.00707299306745286	0.0520370204248318	-2.72548	UP
KEGG_MEDICUS_VARIANT_SCRAPIE_CONFORMATION_PRPSC_TO_TRANSPORT_OF_CALCIUM	-0.120672	-0.0159585	-2.71296	0.00737774355401776	0.0525067534901726	-2.76222	DOWN
KEGG_MEDICUS_VARIANT_MUTATION_CAUSED_ABERRANT_SOD1_TO_26S_PROTEASOME_MEDIATED_PROTEIN_DEGRADATION	-0.181167	-0.0444632	-2.7123	0.00739172743308255	0.0525067534901726	-2.76387	DOWN
KEGG_MEDICUS_REFERENCE_26S_PROTEASOME_MEDIATED_PROTEIN_DEGRADATION	-0.18299	-0.0432129	-2.70447	0.00756048817765757	0.0527952733761851	-2.78352	DOWN
KEGG_MEDICUS_REFERENCE_DYNEIN_RECRUITMENT_TO_THE_KINETOCHORE	-0.11534	-0.0256555	-2.68131	0.00808025391516461	0.0554844102174636	-2.84133	DOWN
KEGG_MEDICUS_REFERENCE_TLR5_NFKB_SIGNALING_PATHWAY	0.138746214590998	0.00156529822116264	2.66177175323118	0.00854350633274124	0.0577036821162195	-2.88974	UP
KEGG_MEDICUS_REFERENCE_RIG_I_IRF7_3_SIGNALING_PATHWAY	0.103022250699282	0.0700885873377372	2.6532243431387	0.00875360603285769	0.0581561716168376	-2.91082	UP
KEGG_MEDICUS_VARIANT_MUTATION_CAUSED_ABERRANT_HTT_TO_26S_PROTEASOME_MEDIATED_PROTEIN_DEGRADATION	-0.175388	-0.0443256	-2.64766	0.00889281265014749	0.0581561716168376	-2.9245	DOWN
KEGG_MEDICUS_REFERENCE_TLR1_2_4_NFKB_SIGNALING_PATHWAY	0.141080940471802	0.00401666963439986	2.63955232773997	0.00909937071366906	0.0585771989692445	-2.94441	UP
KEGG_MEDICUS_REFERENCE_ITGA_B_RHOGEF_RHOA_SIGNALING_PATHWAY	0.146493504166855	-0.00211686	2.62691582436324	0.00942983785207043	0.0597706645392772	-2.97531	UP
KEGG_MEDICUS_REFERENCE_MDA5_IRF7_3_SIGNALING_PATHWAY	0.105368185549806	0.0616720435420247	2.61273268420619	0.00981358759844749	0.0612605771297025	-3.00983	UP
KEGG_MEDICUS_REFERENCE_REGULATION_OF_GF_RTK_RAS_ERK_SIGNALING_UBIQUITINATION_OF_RTK_BY_CBL	0.113898897899466	-0.000736679	2.59131066080654	0.0104198530874233	0.0629852968143106	-3.06164	UP
KEGG_MEDICUS_VARIANT_MUTATION_CAUSED_ABERRANT_HTT_TO_TRANSPORT_OF_CALCIUM	-0.109777	-0.0148534	-2.57953	0.0107675018858713	0.0629852968143106	-3.08998	DOWN
KEGG_MEDICUS_REFERENCE_EXTRINSIC_APOPTOTIC_PATHWAY	0.16720963780321	0.0155301814864435	2.57830038483187	0.0108042703294651	0.0629852968143106	-3.09292	UP
KEGG_MEDICUS_VARIANT_SCRAPIE_CONFORMATION_PRPSC_TO_26S_PROTEASOME_MEDIATED_PROTEIN_DEGRADATION	-0.17384	-0.044868	-2.57332	0.0109546552108513	0.0629852968143106	-3.10485	DOWN
KEGG_MEDICUS_REFERENCE_ITGA_B_FAK_RAC_SIGNALING_PATHWAY	0.126120987089864	-0.00678893	2.57222849132332	0.0109879940894712	0.0629852968143106	-3.10747	UP
KEGG_MEDICUS_VARIANT_MUTATION_CAUSED_ABERRANT_SNCA_TO_26S_PROTEASOME_MEDIATED_PROTEIN_DEGRADATION	-0.173296	-0.0442299	-2.5716	0.0110071392491028	0.0629852968143106	-3.10897	DOWN
KEGG_MEDICUS_REFERENCE_GENE_SILENCING_BY_METHYLATION_OF_H3K27_AND_UBIQUITINATION_OF_H2AK119	-0.125741	-0.0206892	-2.55994	0.0113684211526414	0.0634775367556552	-3.13681	DOWN
KEGG_MEDICUS_REFERENCE_P27_CELL_CYCLE_G1_S	-0.143986	-0.0206467	-2.55889	0.0114013051454332	0.0634775367556552	-3.1393	DOWN
KEGG_MEDICUS_REFERENCE_TNF_NFKB_SIGNALING_PATHWAY	0.13435721649814	-0.00732853	2.55396607532832	0.0115575802371108	0.0634896407691952	-3.15103	UP
KEGG_MEDICUS_PATHOGEN_SARS_COV_2_S_TO_ANGII_AT1R_NOX2_SIGNALING_PATHWAY	0.143837579453814	-0.00473356	2.5140883180846	0.012894144798498	0.069538600161185	-3.24516	UP
KEGG_MEDICUS_VARIANT_DELETED_DMD_TO_DYSTROPHIN_ASSOCIATED_PROTEIN_COMPLEX	0.139362431108499	0.00681978989096524	2.50462142493596	0.0132310444586469	0.069538600161185	-3.26731	UP
KEGG_MEDICUS_VARIANT_SCRAPIE_CONFORMATION_PRPSC_TO_PRNP_PI3K_NOX2_SIGNALING_PATHWAY	0.158683541373676	0.00652487443677127	2.50052062732261	0.0133794020489956	0.069538600161185	-3.27688	UP
KEGG_MEDICUS_VARIANT_MUTATION_CAUSED_ABERRANT_ABETA_TO_VGCC_CA2_APOPTOTIC_PATHWAY_N01006	-0.165008	-0.0290255	-2.49889	0.0134389476025492	0.069538600161185	-3.28069	DOWN
KEGG_MEDICUS_VARIANT_MUTATION_CAUSED_ABERRANT_ABETA_TO_26S_PROTEASOME_MEDIATED_PROTEIN_DEGRADATION	-0.168583	-0.043185	-2.49714	0.0135026408079971	0.069538600161185	-3.28474	DOWN
KEGG_MEDICUS_VARIANT_AMPLIFIED_MYC_TO_P27_CELL_CYCLE_G1_S	-0.136111	-0.0200499	-2.48901	0.0138036330979496	0.0702110720537686	-3.30365	DOWN
KEGG_MEDICUS_REFERENCE_CX3CR1_GNAI_AC_PKA_SIGNALING_PATHWAY	0.120743673704521	-0.00691835	2.47951833664065	0.0141627176164321	0.0710887000562705	-3.32566	UP
KEGG_MEDICUS_REFERENCE_TLR7_9_IRF7_SIGNALING_PATHWAY	0.112590293164575	0.0895948682301446	2.47539364770994	0.0143212672443458	0.0710887000562705	-3.33519	UP
KEGG_MEDICUS_PATHOGEN_EBV_EBNA3C_TO_P27_CELL_CYCLE_G1_S_N00264	-0.159222	-0.00340367	-2.46896	0.0145718231406671	0.0714713230232719	-3.35004	DOWN
KEGG_MEDICUS_REFERENCE_NUCLEAR_EXPORT_OF_MRNA	-0.144194	-0.00698746	-2.45055	0.0153099202812131	0.0731191977256723	-3.39231	DOWN
KEGG_MEDICUS_REFERENCE_LONG_PATCH_BER	-0.15548	-0.0212872	-2.44944	0.0153557808298366	0.0731191977256723	-3.39486	DOWN
KEGG_MEDICUS_REFERENCE_CORE_NER_REACTION	-0.115721	-0.0254756	-2.44739	0.0154402189372172	0.0731191977256723	-3.39955	DOWN
KEGG_MEDICUS_REFERENCE_CENPE_INTERACTION_WITH_NDC80_COMPLEX	-0.192447	-0.0049464	-2.43148	0.0161096217191644	0.0751330694035822	-3.43579	DOWN
KEGG_MEDICUS_REFERENCE_CXCL12_CXCR4_PKC_ERK_SIGNALING_PATHAWAY	0.108387846549899	-0.0117244	2.42662502052292	0.0163191960070624	0.0751330694035822	-3.44682	UP
KEGG_MEDICUS_REFERENCE_IL10_FAMILY_TO_JAK_STAT_SIGNALING_PATHWAY	0.13289972115394	0.0253487311635268	2.42447825249169	0.016412563704666	0.0751330694035822	-3.45169	UP
KEGG_MEDICUS_REFERENCE_TIGHT_JUNCTION_ACTIN_SIGNALING_PATHWAY	0.101376998071241	-9.04093e-06	2.41986920443014	0.0166146227583404	0.0752222480927061	-3.46212	UP
KEGG_MEDICUS_REFERENCE_V_D_J_RECOMBINATION	-0.109492	-0.0135441	-2.38683	0.0181287644899031	0.0805336862072594	-3.53638	DOWN
KEGG_MEDICUS_PATHOGEN_HIV_GP120_TO_TNF_NFKB_SIGNALING_PATHWAY	0.131033080867488	-0.00608554	2.38552635419797	0.0181908788497139	0.0805336862072594	-3.53929	UP
KEGG_MEDICUS_REFERENCE_PRNP_PI3K_NOX2_SIGNALING_PATHWAY	0.103095687155384	-0.00238743	2.38170503543307	0.018374190542433	0.0805336862072594	-3.54781	UP
KEGG_MEDICUS_REFERENCE_WNT_SIGNALING_MODULATION_LGR_RSPO	0.106390791368313	0.00312605476733249	2.37272393384096	0.0188114589037775	0.0815823270353297	-3.5678	UP
KEGG_MEDICUS_REFERENCE_WNT5A_ROR_SIGNALING_PATHWAY	0.11409603287389	-0.00671924	2.34654409428874	0.0201389346439117	0.0853295443401616	-3.62564	UP
KEGG_MEDICUS_REFERENCE_GF_RTK_RAS_ERK_SIGNALING_PATHWAY	0.0678959600111797	0.0169182428453756	2.34627472302081	0.0201530116648566	0.0853295443401616	-3.62623	UP
KEGG_MEDICUS_REFERENCE_GF_RTK_PI3K_SIGNALING_PATHWAY	0.0714909094840692	0.0219263450532896	2.34353207067914	0.0202968333624656	0.0853295443401616	-3.63226	UP
KEGG_MEDICUS_ENV_FACTOR_NNK_NNN_TO_PI3K_SIGNALING_PATHWAY_N01350	0.128100141832038	0.000837775420577916	2.31928219926267	0.0216082856890731	0.0899253909484659	-3.68524	UP
KEGG_MEDICUS_REFERENCE_EP_NE_ADRB_CAMP_SIGNALING_PATHWAY	0.112872220256585	-0.00727323	2.30912813812825	0.0221791723407492	0.0913781900438867	-3.70727	UP
KEGG_MEDICUS_REFERENCE_PRE_IC_FORMATION	-0.16553	-0.00630686	-2.30345	0.0225043583333453	0.0917999567657253	-3.71956	DOWN
KEGG_MEDICUS_ENV_FACTOR_NICOTINE_NNK_TO_CAMP_SIGNALING_PATHWAY	0.115905111472006	-0.00759234	2.28878558348157	0.0233628270976863	0.0943674976886939	-3.75114	UP
KEGG_MEDICUS_REFERENCE_ORIGIN_UNWINDING_AND_ELONGATION	-0.172066	-0.000226063	-2.2838	0.0236610747040564	0.0946442988162255	-3.76183	DOWN
KEGG_MEDICUS_REFERENCE_TNF_JNK_SIGNALING_PATHWAY	0.0859893535369503	-0.0225139	2.26478628574193	0.0248300945294964	0.0974726925299817	-3.80242	UP
KEGG_MEDICUS_PATHOGEN_EBV_LMP1_TO_NFKB_SIGNALING_PATHWAY	0.127476503898604	-0.00438925	2.26460716819152	0.0248413415428351	0.0974726925299817	-3.8028	UP
KEGG_MEDICUS_REFERENCE_DNA_END_RESECTION_AND_RPA_LOADING	-0.133377	-0.0184595	-2.26075	0.025084813689545	0.0974994645291749	-3.811	DOWN
KEGG_MEDICUS_REFERENCE_GF_RTK_RAS_PI3K_SIGNALING_PATHWAY	0.0658135042703235	0.0198085173731368	2.24574544449917	0.0260508911806161	0.100308104359008	-3.84275	UP
KEGG_MEDICUS_REFERENCE_AUTOPHAGY_VESICLE_NUCLEATION_ELONGATION_MATURATION_LC3_II_FORMATION	-0.116293	-0.0252006	-2.23167	0.0269869273166909	0.102950130134043	-3.87236	DOWN
KEGG_MEDICUS_REFERENCE_LHCGR_GNAS_PKA_SIGNALING_PATHWAY	0.106117335754477	0.00827590445039024	2.22207673030779	0.0276411450384328	0.104478456475544	-3.89243	UP
KEGG_MEDICUS_VARIANT_MUTATION_CAUSED_ABERRANT_ABETA_TO_TRANSPORT_OF_CALCIUM	-0.110421	-0.00941658	-2.21679	0.028007746076744	0.104901739851077	-3.90347	DOWN
KEGG_MEDICUS_REFERENCE_DNA_REPLICATION_TERMINATION	-0.155578	-0.0139015	-2.20932	0.0285326620262549	0.105905015809162	-3.919	DOWN
KEGG_MEDICUS_REFERENCE_CDC25_CELL_CYCLE_G2_M	-0.152783	-0.0201588	-2.19437	0.0296093668504956	0.108920170914323	-3.94996	DOWN
KEGG_MEDICUS_REFERENCE_ACTIVATION_OF_PRC2.2_BY_UBIQUITINATION_OF_H2AK119_IN_GERMLINE_GENES	-0.106305	-0.0284813	-2.19005	0.0299270666459956	0.109114614673896	-3.95888	DOWN
KEGG_MEDICUS_PATHOGEN_HIV_VPR_TO_CDC25_CELL_CYCLE_G2M	-0.151744	-0.020179	-2.18384	0.0303885286559659	0.109825208826824	-3.97165	DOWN
KEGG_MEDICUS_VARIANT_MUTATION_CAUSED_ABERRANT_PSEN_TO_MGLUR5_CA2_APOPTOTIC_PATHWAY	-0.110733	-0.0242718	-2.16579	0.0317658299292828	0.113804538529257	-4.00859	DOWN
KEGG_MEDICUS_REFERENCE_DNA_REPLICATION_LICENSING	-0.155652	0.000386671376888578	-2.14896	0.033098622995098	0.117557178223969	-4.04279	DOWN
KEGG_MEDICUS_PATHOGEN_EBV_EBNA1_TO_P53_MEDIATED_TRANSCRIPTION	0.121013978594974	-0.00939375	2.1425635378832	0.0336176884839994	0.11825814024967	-4.05572	UP
KEGG_MEDICUS_VARIANT_MUTATION_INACTIVATED_SIGMAR1_TO_CA2_APOPTOTIC_PATHWAY	-0.115693	-0.0293896	-2.13948	0.0338700498773326	0.11825814024967	-4.06193	DOWN
KEGG_MEDICUS_REFERENCE_IGF_IGFR_PI3K_NFKB_SIGNALING_PATHWAY	0.114415182303768	0.010542341593334	2.10833219513773	0.0365160151351011	0.125492777109259	-4.12428	UP
KEGG_MEDICUS_REFERENCE_FANCONI_ANEMIA_PATHWAY	-0.147912	-0.015407	-2.10599	0.0367222257454064	0.125492777109259	-4.12894	DOWN
KEGG_MEDICUS_REFERENCE_MISMATCH_REPAIR	-0.131157	-0.0132528	-2.10447	0.0368558884228649	0.125492777109259	-4.13195	DOWN
KEGG_MEDICUS_PATHOGEN_HIV_NEF_TO_TNF_NFKB_SIGNALING_PATHWAY	0.113871452190767	-0.00730069	2.08506844976068	0.0386061812325541	0.130374972686986	-4.17029	UP
KEGG_MEDICUS_REFERENCE_NUCLEAR_INITIATED_ESTROGEN_SIGNALING_PATHWAY	0.109038363627542	0.0125664422234801	2.0706336718303	0.0399540216108034	0.133829730923992	-4.19859	UP
KEGG_MEDICUS_REFERENCE_TETHERING_OF_LATE_ENDOSOMES_AND_LYSOSOMES	0.12036008048279	-0.0243728	2.05800273786057	0.0411662824116487	0.135884986799328	-4.2232	UP
KEGG_MEDICUS_REFERENCE_EGF_EGFR_PI3K_NFKB_SIGNALING_PATHWAY	0.113815838031599	0.0128509087564254	2.05360565737046	0.0415956091154513	0.135884986799328	-4.23173	UP
KEGG_MEDICUS_PATHOGEN_EBV_EBNA3C_TO_P53_MEDIATED_TRANSCRIPTION	0.125905841985944	-0.00540302	2.05181960418263	0.0417710870487536	0.135884986799328	-4.23519	UP
KEGG_MEDICUS_REFERENCE_PDGF_PDGFR_PLCG_CAMK_SIGNALING_PATHWAY	0.107906524800071	-0.00987015	2.0506445753167	0.041886876998822	0.135884986799328	-4.23747	UP
KEGG_MEDICUS_REFERENCE_IL1_IL1R_P38_SIGNALING_PATHWAY	0.104772654060096	-0.0143427	2.03764119981434	0.0431866664149611	0.138805041236988	-4.26257	UP
KEGG_MEDICUS_REFERENCE_CITRATE_CYCLE_SECOND_CARBON_OXIDATION_2	-0.148945	-0.0474604	-2.03494	0.0434608017465328	0.138805041236988	-4.26777	DOWN
KEGG_MEDICUS_REFERENCE_LESION_BYPASS_BY_TLS_AND_DSB_FORMATION	-0.117049	-0.0167952	-2.0165	0.0453730818728822	0.143797767166365	-4.30306	DOWN
KEGG_MEDICUS_PATHOGEN_HCMV_US28_TO_GNAI_AC_PKA_SIGNALING_PATHWAY	0.0971848552472521	-0.00515	2.01046136465999	0.0460148879909303	0.144718579024911	-4.31455	UP
KEGG_MEDICUS_ENV_FACTOR_METALS_TO_NFKB_SIGNALING_PATHWAY	0.103627757254032	-0.000878611	2.00113228286256	0.0470212495490267	0.146560630088395	-4.33224	UP
